# Supplementary material for: Repression of apelin Furin cleavage sites provides antimetastatic strategy in colorectal cancer
Source: EMBO Mol Med. 2025 Feb 17;17(3):504–34. doi: 10.1038/s44321-025-00196-5 (PMC11904221; doi:10.1038/s44321-025-00196-5)
Supplement: Supplementary file 3 — Dataset EV1 [file 44321_2025_196_MOESM3_ESM.xlsx]

## Sheet: Proteomic data 
Dataset EV1
Apelin and apelin-dm-related proteins.
Differentially expressed proteins in control CT26 cells stably expressing APLN and APLN-DM identified by label-free quantitative proteomics

## Sheet: APLN vs Control
Accession	Description	Ratio WT / Control	pvalue WT / Control
Q9QXS1;A0A0R4J218;A0A0R4J221;A0A0R4J223;B1ARU1;B1ARU4;E9PVY8;E9PW24;E9Q3W4;E9Q9J6;E9QA63;F6R059;Q9QXZ0	Plectin OS=Mus musculus GN=Plec PE=1 SV=3 - [PLEC_MOUSE]	0.91073	0.109066
E9Q616;G5E8K8	Protein Ahnak OS=Mus musculus GN=Ahnak PE=1 SV=1 - [E9Q616_MOUSE]	0.902045	0.306146
Q8VDD5;E9QPE7;F2Z494;O08638	Myosin-9 OS=Mus musculus GN=Myh9 PE=1 SV=4 - [MYH9_MOUSE]	0.80463	0.101182
P20152;A0A0A6YWC8;A2AKJ2;G3X981;G5E846;P08551;P15331;P46660	Vimentin OS=Mus musculus GN=Vim PE=1 SV=3 - [VIME_MOUSE]	0.917163	0.119851
B7FAU9;B7FAV1;F6XC15;F6Z2C0;F7AVL7;J3JS91;Q8BTM8	Filamin, alpha OS=Mus musculus GN=Flna PE=1 SV=1 - [B7FAU9_MOUSE]	0.902435	0.189613
P11499;D3Z1R1;E9PX27;E9Q0C3;E9Q3D6;H3BLM8;Q9D5S7	Heat shock protein HSP 90-beta OS=Mus musculus GN=Hsp90ab1 PE=1 SV=3 - [HS90B_MOUSE]	0.862774	0.0829023
O35640;Q921D0	Annexin A8 OS=Mus musculus GN=Anxa8 PE=1 SV=2 - [ANXA8_MOUSE]	0.217178	0.00544137
P08730	Keratin, type I cytoskeletal 13 OS=Mus musculus GN=Krt13 PE=1 SV=2 - [K1C13_MOUSE]	0.295484	0.417263
Q8R127	Saccharopine dehydrogenase-like oxidoreductase OS=Mus musculus GN=Sccpdh PE=1 SV=1 - [SCPDL_MOUSE]	0.783799	0.770011
P60710;E9Q1F2;E9Q2D1;E9Q3M9;E9Q5F4;E9Q606;F6WX90;F8WGM8;G3UZ07;V9GXQ2	Actin, cytoplasmic 1 OS=Mus musculus GN=Actb PE=1 SV=1 - [ACTB_MOUSE]	0.855835	0.817269
P63260;B1ATY1;G3UYG0	Actin, cytoplasmic 2 OS=Mus musculus GN=Actg1 PE=1 SV=1 - [ACTG_MOUSE]	0.908792	0.875574
P58252	Elongation factor 2 OS=Mus musculus GN=Eef2 PE=1 SV=2 - [EF2_MOUSE]	1.07088	0.295336
Q8JZN5;A0A0G2JDY4	Acyl-CoA dehydrogenase family member 9, mitochondrial OS=Mus musculus GN=Acad9 PE=1 SV=2 - [ACAD9_MOUSE]	0.74672	0.436218
A0A0G2JGM2;A0A0G2JE25;A0A0G2JGP4;A0A0N4SVY1;B2KGV5;C0H5X4;E9PVD5;E9Q8V2;P08556;P32883;Q61411;Q9D091	GTPase NRas (Fragment) OS=Mus musculus GN=Nras PE=4 SV=1 - [A0A0G2JGM2_MOUSE]	0.847695	0.254652
P16858;A0A0A0MQF6;A0A0R4J0X7;Q64467;S4R1N5;S4R1W1;S4R1W8;S4R257;S4R2G5;V9GX06;V9GXA7	Glyceraldehyde-3-phosphate dehydrogenase OS=Mus musculus GN=Gapdh PE=1 SV=2 - [G3P_MOUSE]	0.933266	0.185981
Q80X90	Filamin-B OS=Mus musculus GN=Flnb PE=1 SV=3 - [FLNB_MOUSE]	0.995116	0.92817
P63017;D3YW43;D3Z5E2;Q504P4	Heat shock cognate 71 kDa protein OS=Mus musculus GN=Hspa8 PE=1 SV=1 - [HSP7C_MOUSE]	0.88231	0.377515
P52480;E9Q509;G3X925;P53657	Pyruvate kinase PKM OS=Mus musculus GN=Pkm PE=1 SV=4 - [KPYM_MOUSE]	0.880053	0.191485
Q9JHU4	Cytoplasmic dynein 1 heavy chain 1 OS=Mus musculus GN=Dync1h1 PE=1 SV=2 - [DYHC1_MOUSE]	1.04685	0.482465
P57780;D3Z0L8;D3Z761;E9PX29;E9Q2W9;Q91ZE6	Alpha-actinin-4 OS=Mus musculus GN=Actn4 PE=1 SV=1 - [ACTN4_MOUSE]	0.912227	0.523809
Q6IFZ6	Keratin, type II cytoskeletal 1b OS=Mus musculus GN=Krt77 PE=1 SV=1 - [K2C1B_MOUSE]	0.571826	0.523477
P68372	Tubulin beta-4B chain OS=Mus musculus GN=Tubb4b PE=1 SV=1 - [TBB4B_MOUSE]	0.910724	0.503955
Q921Q7	Ras and Rab interactor 1 OS=Mus musculus GN=Rin1 PE=1 SV=1 - [RIN1_MOUSE]	1.45596	0.250811
Q9CQK7	RWD domain-containing protein 1 OS=Mus musculus GN=Rwdd1 PE=1 SV=1 - [RWDD1_MOUSE]	1.77914	0.262088
Q9D6K9;H3BJ49;H3BJQ0	Ceramide synthase 5 OS=Mus musculus GN=Cers5 PE=1 SV=1 - [CERS5_MOUSE]	1.69758	0.130826
Q7TPV4	Myb-binding protein 1A OS=Mus musculus GN=Mybbp1a PE=1 SV=2 - [MBB1A_MOUSE]	0.990004	0.798621
Q3TCN2	Putative phospholipase B-like 2 OS=Mus musculus GN=Plbd2 PE=1 SV=2 - [PLBL2_MOUSE]	1.19536	0.334455
P10126;D3YZ68;D3Z3I8	Elongation factor 1-alpha 1 OS=Mus musculus GN=Eef1a1 PE=1 SV=3 - [EF1A1_MOUSE]	1.05353	0.778121
F6WYR6;F6WST0;F7BI63	Cyclin-L1 OS=Mus musculus GN=Ccnl1 PE=1 SV=1 - [F6WYR6_MOUSE]	0.868894	0.279046
P38647	Stress-70 protein, mitochondrial OS=Mus musculus GN=Hspa9 PE=1 SV=3 - [GRP75_MOUSE]	0.896503	0.195052
Q7TMM9	Tubulin beta-2A chain OS=Mus musculus GN=Tubb2a PE=1 SV=1 - [TBB2A_MOUSE]	1.01362	0.88502
Q68FD5;F6Z1R4;Q5SXR6	Clathrin heavy chain 1 OS=Mus musculus GN=Cltc PE=1 SV=3 - [CLH1_MOUSE]	1.06409	0.219468
Q8CBB6;P10853;P10854;P70696;Q64475;Q64478;Q64524;Q64525;Q6ZWY9;Q8CGP0;Q8CGP1;Q8CGP2;Q9D2U9	Histone H2B OS=Mus musculus GN=Hist1h2bq PE=2 SV=1 - [Q8CBB6_MOUSE]	1.01601	0.78225
Q9D8S4	Oligoribonuclease, mitochondrial OS=Mus musculus GN=Rexo2 PE=1 SV=2 - [ORN_MOUSE]	1.02773	0.800741
Q99P69;A0A0A6YVY5;A0A0A6YW74	Kinetochore protein Nuf2 OS=Mus musculus GN=Nuf2 PE=1 SV=2 - [NUF2_MOUSE]	0.963723	0.851707
Q9JKF1;A0A0U1RNG5;A0A0U1RPU3;Q3UQ44	Ras GTPase-activating-like protein IQGAP1 OS=Mus musculus GN=Iqgap1 PE=1 SV=2 - [IQGA1_MOUSE]	1.01036	0.901998
Q7TPR4;A1BN54	Alpha-actinin-1 OS=Mus musculus GN=Actn1 PE=1 SV=1 - [ACTN1_MOUSE]	0.858584	0.201091
P68033;A0A0U1RQ96;D3YZY0;D3Z2K3;P62737;P63268;P68134	Actin, alpha cardiac muscle 1 OS=Mus musculus GN=Actc1 PE=1 SV=1 - [ACTC_MOUSE]	0.96062	0.965745
Q8CGC7;A0A0A6YWA4;A0A0A6YWH3	Bifunctional glutamate/proline--tRNA ligase OS=Mus musculus GN=Eprs PE=1 SV=4 - [SYEP_MOUSE]	0.903575	0.0564173
P07356;B0V2N5;B0V2N7;B0V2N8	Annexin A2 OS=Mus musculus GN=Anxa2 PE=1 SV=2 - [ANXA2_MOUSE]	0.963328	0.513489
P09411;E9PZ22;G3X8W1;H3BLA6;P09041;S4R2M7	Phosphoglycerate kinase 1 OS=Mus musculus GN=Pgk1 PE=1 SV=4 - [PGK1_MOUSE]	0.821061	0.0879256
Q69ZN7;E9Q390	Myoferlin OS=Mus musculus GN=Myof PE=1 SV=2 - [MYOF_MOUSE]	0.965756	0.54971
Q9D8E6	60S ribosomal protein L4 OS=Mus musculus GN=Rpl4 PE=1 SV=3 - [RL4_MOUSE]	0.920396	0.234985
O54962	Barrier-to-autointegration factor OS=Mus musculus GN=Banf1 PE=1 SV=1 - [BAF_MOUSE]	1.75241	0.0962385
P80318;E9Q133;F6Q609;F6ZVG8;P60334;Q3U0I3	T-complex protein 1 subunit gamma OS=Mus musculus GN=Cct3 PE=1 SV=1 - [TCPG_MOUSE]	0.899074	0.439948
Q8VDU3;Q8C7I4	Apol9a protein OS=Mus musculus GN=Apol9a PE=1 SV=1 - [Q8VDU3_MOUSE]	0.3647	0.00322941
P11983;F2Z483	T-complex protein 1 subunit alpha OS=Mus musculus GN=Tcp1 PE=1 SV=3 - [TCPA_MOUSE]	0.930239	0.247383
Q791T5;D3YXC2	Mitochondrial carrier homolog 1 OS=Mus musculus GN=Mtch1 PE=1 SV=1 - [MTCH1_MOUSE]	1.46679	0.059597
Q8VEK3;G3XA10	Heterogeneous nuclear ribonucleoprotein U OS=Mus musculus GN=Hnrnpu PE=1 SV=1 - [HNRPU_MOUSE]	0.881004	0.198235
P68373;Q9JJZ2	Tubulin alpha-1C chain OS=Mus musculus GN=Tuba1c PE=1 SV=1 - [TBA1C_MOUSE]	0.966328	0.947924
Q03265;D3Z6F5;D6RJ16	ATP synthase subunit alpha, mitochondrial OS=Mus musculus GN=Atp5a1 PE=1 SV=1 - [ATPA_MOUSE]	0.948959	0.204664
P03921;Q9MD82	NADH-ubiquinone oxidoreductase chain 5 OS=Mus musculus GN=Mtnd5 PE=1 SV=3 - [NU5M_MOUSE]	1.20642	0.775227
P62806	Histone H4 OS=Mus musculus GN=Hist1h4a PE=1 SV=2 - [H4_MOUSE]	0.954075	0.253741
P80314	T-complex protein 1 subunit beta OS=Mus musculus GN=Cct2 PE=1 SV=4 - [TCPB_MOUSE]	0.982382	0.894102
Q6ZQH8;A2AWI5;F2Z4A7;F7BCN9;J3JSA4	Nucleoporin NUP188 homolog OS=Mus musculus GN=Nup188 PE=1 SV=2 - [NU188_MOUSE]	1.49122	0.308245
P80315;G3UXF3;G3UXG2;G3UYW5;G5E839	T-complex protein 1 subunit delta OS=Mus musculus GN=Cct4 PE=1 SV=3 - [TCPD_MOUSE]	0.967772	0.660838
O09005	Sphingolipid delta(4)-desaturase DES1 OS=Mus musculus GN=Degs1 PE=1 SV=1 - [DEGS1_MOUSE]	0.976355	0.855639
P60843;D6RJ11;D6RJ60;E9Q561;P10630;Q8BTU6	Eukaryotic initiation factor 4A-I OS=Mus musculus GN=Eif4a1 PE=1 SV=1 - [IF4A1_MOUSE]	0.964586	0.88413
P61979;B2M1R6;H3BJ43;H3BJS9;H3BK96;H3BKD0;H3BKI8;H3BLL4;H3BLP7;Q8BT23	Heterogeneous nuclear ribonucleoprotein K OS=Mus musculus GN=Hnrnpk PE=1 SV=1 - [HNRPK_MOUSE]	0.949549	0.340286
P56480	ATP synthase subunit beta, mitochondrial OS=Mus musculus GN=Atp5b PE=1 SV=2 - [ATPB_MOUSE]	0.945233	0.614929
Q9CQZ5	NADH dehydrogenase [ubiquinone] 1 alpha subcomplex subunit 6 OS=Mus musculus GN=Ndufa6 PE=1 SV=1 - [NDUA6_MOUSE]	1.29969	0.505413
Q8BKC5	Importin-5 OS=Mus musculus GN=Ipo5 PE=1 SV=3 - [IPO5_MOUSE]	1.01984	0.819553
Q9Z1Q9;G3UY93;G3UYW2;G3UZ22;G3UZX1	Valine--tRNA ligase OS=Mus musculus GN=Vars PE=1 SV=1 - [SYVC_MOUSE]	0.968447	0.527242
Q3U2G2;Q61316	Heat shock 70 kDa protein 4 OS=Mus musculus GN=Hspa4 PE=1 SV=1 - [Q3U2G2_MOUSE]	0.966336	0.26911
P16546;A3KGU4;A3KGU5;A3KGU7;A3KGU9;E9Q447	Spectrin alpha chain, non-erythrocytic 1 OS=Mus musculus GN=Sptan1 PE=1 SV=4 - [SPTN1_MOUSE]	1.02065	0.774277
P29341;A2A5N3;F6ZAX1;Q62029;Q8C7D3;Q9D4E6	Polyadenylate-binding protein 1 OS=Mus musculus GN=Pabpc1 PE=1 SV=2 - [PABP1_MOUSE]	0.927495	0.389662
Q922F4	Tubulin beta-6 chain OS=Mus musculus GN=Tubb6 PE=1 SV=1 - [TBB6_MOUSE]	1.10072	0.515089
Q9DBJ1;O70250	Phosphoglycerate mutase 1 OS=Mus musculus GN=Pgam1 PE=1 SV=3 - [PGAM1_MOUSE]	0.842679	0.303155
Q5EBP8;P49312;V9GXF8	Heterogeneous nuclear ribonucleoprotein A1 OS=Mus musculus GN=Hnrnpa1 PE=1 SV=1 - [Q5EBP8_MOUSE]	1.00905	0.547426
J3QNY1;B2RXM2	Protein Gm9242 OS=Mus musculus GN=Gm9242 PE=4 SV=1 - [J3QNY1_MOUSE]	0.801276	0.653283
D3YTR5;D3YTR4;F6WZH1;Q9Z2D8	Methyl-CpG-binding domain protein 3 OS=Mus musculus GN=Mbd3 PE=1 SV=1 - [D3YTR5_MOUSE]	1.10987	0.295964
P09103;E9Q8G8	Protein disulfide-isomerase OS=Mus musculus GN=P4hb PE=1 SV=2 - [PDIA1_MOUSE]	0.904289	0.0686452
P42932;H3BJB6;H3BKG2;H3BKR8;H3BL49;H3BLL1	T-complex protein 1 subunit theta OS=Mus musculus GN=Cct8 PE=1 SV=3 - [TCPQ_MOUSE]	0.960209	0.404292
P80317;B1AT05;Q61390	T-complex protein 1 subunit zeta OS=Mus musculus GN=Cct6a PE=1 SV=3 - [TCPZ_MOUSE]	0.918137	0.131252
E9Q7Q3;D3YVR0;D3Z6I8	Tropomyosin alpha-3 chain OS=Mus musculus GN=Tpm3 PE=1 SV=1 - [E9Q7Q3_MOUSE]	0.824534	0.106561
P62908;A0A140LI77;D3YV43	40S ribosomal protein S3 OS=Mus musculus GN=Rps3 PE=1 SV=1 - [RS3_MOUSE]	0.969109	0.673911
Q9CPR5	39S ribosomal protein L15, mitochondrial OS=Mus musculus GN=Mrpl15 PE=1 SV=1 - [RM15_MOUSE]	1.03086	0.736716
Q8BG05;A2AL12;A2AL13;V9GX38	Heterogeneous nuclear ribonucleoprotein A3 OS=Mus musculus GN=Hnrnpa3 PE=1 SV=1 - [ROA3_MOUSE]	0.943108	0.548549
Q8CJ53	Cdc42-interacting protein 4 OS=Mus musculus GN=Trip10 PE=1 SV=2 - [CIP4_MOUSE]	0.976811	0.949265
Q9D0E1;B8JK32;B8JK33;F6W322;F7C9U3	Heterogeneous nuclear ribonucleoprotein M OS=Mus musculus GN=Hnrnpm PE=1 SV=3 - [HNRPM_MOUSE]	0.945125	0.606832
O35639;A0A0G2JDV9;A0A0G2JGL7;Q3TET3	Annexin A3 OS=Mus musculus GN=Anxa3 PE=1 SV=4 - [ANXA3_MOUSE]	0.953638	0.0993596
O88569;A0A0N4SUM2	Heterogeneous nuclear ribonucleoproteins A2/B1 OS=Mus musculus GN=Hnrnpa2b1 PE=1 SV=2 - [ROA2_MOUSE]	0.691535	0.375476
P63101;D3YW45;D3YXF4;D3YXN6	14-3-3 protein zeta/delta OS=Mus musculus GN=Ywhaz PE=1 SV=1 - [1433Z_MOUSE]	0.868271	0.224386
Q01320	DNA topoisomerase 2-alpha OS=Mus musculus GN=Top2a PE=1 SV=2 - [TOP2A_MOUSE]	1.08335	0.0759349
A0A0A0MQA5;A0A087WQS4;A0A087WRB4;A0A087WS35;A0A087WSB0;A0A087WSL5;P68368	Tubulin alpha chain (Fragment) OS=Mus musculus GN=Tuba4a PE=1 SV=1 - [A0A0A0MQA5_MOUSE]	0.849908	0.158886
P53569;A0A0R4J046	CCAAT/enhancer-binding protein zeta OS=Mus musculus GN=Cebpz PE=1 SV=2 - [CEBPZ_MOUSE]	1.06459	0.521396
P17742;F8VPN3;V9GX31;V9GXC1	Peptidyl-prolyl cis-trans isomerase A OS=Mus musculus GN=Ppia PE=1 SV=2 - [PPIA_MOUSE]	0.898499	0.374915
Q02053;P31254	Ubiquitin-like modifier-activating enzyme 1 OS=Mus musculus GN=Uba1 PE=1 SV=1 - [UBA1_MOUSE]	0.837572	0.188343
P23116	Eukaryotic translation initiation factor 3 subunit A OS=Mus musculus GN=Eif3a PE=1 SV=5 - [EIF3A_MOUSE]	1.0074	0.842808
A2AAN2;Q8BMA6	Signal recognition particle subunit SRP68 OS=Mus musculus GN=Srp68 PE=1 SV=1 - [A2AAN2_MOUSE]	1.12493	0.508945
P80316;E0CZA1	T-complex protein 1 subunit epsilon OS=Mus musculus GN=Cct5 PE=1 SV=1 - [TCPE_MOUSE]	0.986367	0.833483
E9PVC6;A0A0J9YTV0;A0A0J9YU44;A0A0J9YUC1;A0A0J9YUL1;A0A0J9YUS5;A0A0J9YVC1;A0A0N4SVL0;A0A0R4J112;A2AMI2;A2AMI7;D3YWM1;D3YWY7;D3Z439;E9PVC5;E9Q770;E9Q9E1;Q6NZJ6;Q80XI3;Z4YKC4	Eukaryotic translation initiation factor 4 gamma 1 OS=Mus musculus GN=Eif4g1 PE=1 SV=1 - [E9PVC6_MOUSE]	0.968468	0.607449
Q9D0I9	Arginine--tRNA ligase, cytoplasmic OS=Mus musculus GN=Rars PE=1 SV=2 - [SYRC_MOUSE]	0.912439	0.272793
E9QNN1;A0A087WPL5;A0A0R4J2C3;O70133;Q3UR42	ATP-dependent RNA helicase A OS=Mus musculus GN=Dhx9 PE=1 SV=1 - [E9QNN1_MOUSE]	0.987256	0.864862
Q8BFZ3	Beta-actin-like protein 2 OS=Mus musculus GN=Actbl2 PE=1 SV=1 - [ACTBL_MOUSE]	0.514033	0.453869
P56391;A0A140LIU3	Cytochrome c oxidase subunit 6B1 OS=Mus musculus GN=Cox6b1 PE=1 SV=2 - [CX6B1_MOUSE]	0.87389	0.599977
Q6A4J8;E9PXY8;F8VPX1;G3UWR8	Ubiquitin carboxyl-terminal hydrolase 7 OS=Mus musculus GN=Usp7 PE=1 SV=1 - [UBP7_MOUSE]	1.20227	0.394639
Q9CQA1	Trafficking protein particle complex subunit 5 OS=Mus musculus GN=Trappc5 PE=1 SV=1 - [TPPC5_MOUSE]	1.43633	0.177282
Q99K85;E9Q6P1;Q3U6K9	Phosphoserine aminotransferase OS=Mus musculus GN=Psat1 PE=1 SV=1 - [SERC_MOUSE]	1.04115	0.616623
Q9CQI7;A2CES4	U2 small nuclear ribonucleoprotein B'' OS=Mus musculus GN=Snrpb2 PE=1 SV=1 - [RU2B_MOUSE]	0.883361	0.383726
P27659;A0A087WNS0;A0A087WQK0	60S ribosomal protein L3 OS=Mus musculus GN=Rpl3 PE=1 SV=3 - [RL3_MOUSE]	0.946694	0.697537
P21550;J3QPZ9;Q5SX59;Q5SX60;Q5SX61	Beta-enolase OS=Mus musculus GN=Eno3 PE=1 SV=3 - [ENOB_MOUSE]	0.824208	0.0607613
P68040	Receptor of activated protein C kinase 1 OS=Mus musculus GN=Rack1 PE=1 SV=3 - [RACK1_MOUSE]	1.1066	0.358135
P80313;A0A0N4SUI8;A0A0N4SV00;A0A0N4SV22	T-complex protein 1 subunit eta OS=Mus musculus GN=Cct7 PE=1 SV=1 - [TCPH_MOUSE]	0.948197	0.389032
Q8C6G8;E0CYH4;F7DFQ2	WD repeat-containing protein 26 OS=Mus musculus GN=Wdr26 PE=1 SV=3 - [WDR26_MOUSE]	1.31627	0.454447
P51881;Q3V132	ADP/ATP translocase 2 OS=Mus musculus GN=Slc25a5 PE=1 SV=3 - [ADT2_MOUSE]	1.05554	0.583149
Q6PB66;F6V2A3	Leucine-rich PPR motif-containing protein, mitochondrial OS=Mus musculus GN=Lrpprc PE=1 SV=2 - [LPPRC_MOUSE]	0.976402	0.631509
P16045	Galectin-1 OS=Mus musculus GN=Lgals1 PE=1 SV=3 - [LEG1_MOUSE]	0.924674	0.564195
P97351	40S ribosomal protein S3a OS=Mus musculus GN=Rps3a PE=1 SV=3 - [RS3A_MOUSE]	0.928467	0.563148
Q8BGQ7	Alanine--tRNA ligase, cytoplasmic OS=Mus musculus GN=Aars PE=1 SV=1 - [SYAC_MOUSE]	0.860335	0.133919
P47738;A0A0G2JEU1;A0A0G2JF60;A0A0G2JFQ0;D3YYF3;G3UWP3;O35945;P24549;Q9JHW9	Aldehyde dehydrogenase, mitochondrial OS=Mus musculus GN=Aldh2 PE=1 SV=1 - [ALDH2_MOUSE]	1.04115	0.614307
Q9CQ80;A2A4J8;A2A4K0;A8XY17;E9PXS9	Vacuolar protein-sorting-associated protein 25 OS=Mus musculus GN=Vps25 PE=1 SV=1 - [VPS25_MOUSE]	1.05488	0.754453
P25206	DNA replication licensing factor MCM3 OS=Mus musculus GN=Mcm3 PE=1 SV=2 - [MCM3_MOUSE]	0.961028	0.406046
Q99PV0;B7ZC27	Pre-mRNA-processing-splicing factor 8 OS=Mus musculus GN=Prpf8 PE=1 SV=2 - [PRP8_MOUSE]	0.981422	0.928351
Q61656;B1ARB9;B1ARC0;Q8BTS0;S4R1E3;S4R1I6	Probable ATP-dependent RNA helicase DDX5 OS=Mus musculus GN=Ddx5 PE=1 SV=2 - [DDX5_MOUSE]	0.90628	0.239139
Q9Z0R9	Fatty acid desaturase 2 OS=Mus musculus GN=Fads2 PE=1 SV=1 - [FADS2_MOUSE]	1.39606	0.222338
Q60864	Stress-induced-phosphoprotein 1 OS=Mus musculus GN=Stip1 PE=1 SV=1 - [STIP1_MOUSE]	0.959811	0.780475
P32067;A2AR07;D6RI87;F6SXM5	Lupus La protein homolog OS=Mus musculus GN=Ssb PE=1 SV=1 - [LA_MOUSE]	0.912016	0.260226
Q9EQG9	Collagen type IV alpha-3-binding protein OS=Mus musculus GN=Col4a3bp PE=1 SV=1 - [C43BP_MOUSE]	1.10021	0.71295
P63158;A0A0J9YUD8;A0A0J9YUZ4;D3YVC6;D3YZ18	High mobility group protein B1 OS=Mus musculus GN=Hmgb1 PE=1 SV=2 - [HMGB1_MOUSE]	1.0957	0.522914
O54879;A2AP78	High mobility group protein B3 OS=Mus musculus GN=Hmgb3 PE=1 SV=3 - [HMGB3_MOUSE]	0.842691	0.626558
Q61024;D3YYR0;D3Z028;D3Z0C2	Asparagine synthetase [glutamine-hydrolyzing] OS=Mus musculus GN=Asns PE=1 SV=3 - [ASNS_MOUSE]	0.964501	0.735433
Q8VDP6;A0A0U1RP13	CDP-diacylglycerol--inositol 3-phosphatidyltransferase OS=Mus musculus GN=Cdipt PE=1 SV=1 - [CDIPT_MOUSE]	1.67345	0.0559688
Q91ZJ5	UTP--glucose-1-phosphate uridylyltransferase OS=Mus musculus GN=Ugp2 PE=1 SV=3 - [UGPA_MOUSE]	1.278	0.0817092
P30416;F6S2D5;F7CAT1	Peptidyl-prolyl cis-trans isomerase FKBP4 OS=Mus musculus GN=Fkbp4 PE=1 SV=5 - [FKBP4_MOUSE]	0.91199	0.54077
A0A0N4SV66;G3UWL7;P22752;Q8BFU2;Q8CGP4;Q8CGP5;Q8CGP6;Q8CGP7;Q8R1M2	Histone H2A OS=Mus musculus GN=H2afj PE=1 SV=1 - [A0A0N4SV66_MOUSE]	1.00035	0.999133
P62702;V9GWY0	40S ribosomal protein S4, X isoform OS=Mus musculus GN=Rps4x PE=1 SV=2 - [RS4X_MOUSE]	1.003	0.960104
Q64727	Vinculin OS=Mus musculus GN=Vcl PE=1 SV=4 - [VINC_MOUSE]	0.939187	0.331003
O70475;D3YXP9	UDP-glucose 6-dehydrogenase OS=Mus musculus GN=Ugdh PE=1 SV=1 - [UGDH_MOUSE]	0.965356	0.312311
A0A0R3P9C8;Q9DC69	NADH dehydrogenase [ubiquinone] 1 alpha subcomplex subunit 9, mitochondrial OS=Mus musculus GN=Ndufa9 PE=1 SV=1 - [A0A0R3P9C8_MOUSE]	1.21375	0.35025
Q99KI0	Aconitate hydratase, mitochondrial OS=Mus musculus GN=Aco2 PE=1 SV=1 - [ACON_MOUSE]	0.878802	0.122902
Q80W68	Kin of IRRE-like protein 1 OS=Mus musculus GN=Kirrel PE=1 SV=1 - [KIRR1_MOUSE]	0.369783	0.0248363
P40124;B1ARS0	Adenylyl cyclase-associated protein 1 OS=Mus musculus GN=Cap1 PE=1 SV=4 - [CAP1_MOUSE]	0.85001	0.0543449
Q99JZ4;P36536	GTP-binding protein SAR1a OS=Mus musculus GN=Sar1a PE=1 SV=1 - [Q99JZ4_MOUSE]	1.3787	0.113065
P26638;A2AFS0;A2AFS1;Q8C483	Serine--tRNA ligase, cytoplasmic OS=Mus musculus GN=Sars PE=1 SV=3 - [SYSC_MOUSE]	0.868366	0.350969
Q07797	Galectin-3-binding protein OS=Mus musculus GN=Lgals3bp PE=1 SV=1 - [LG3BP_MOUSE]	0.414921	0.0217336
Q9Z110;D3Z0B4;H3BKJ8;H3BLE8	Delta-1-pyrroline-5-carboxylate synthase OS=Mus musculus GN=Aldh18a1 PE=1 SV=2 - [P5CS_MOUSE]	0.997981	0.965149
P08249;A0A0G2JF23;A0A0G2JGY4	Malate dehydrogenase, mitochondrial OS=Mus musculus GN=Mdh2 PE=1 SV=3 - [MDHM_MOUSE]	0.963844	0.587402
P14206	40S ribosomal protein SA OS=Mus musculus GN=Rpsa PE=1 SV=4 - [RSSA_MOUSE]	0.922216	0.111808
E9PZF0;Q01768;Q5NC79	Nucleoside diphosphate kinase OS=Mus musculus GN=Gm20390 PE=3 SV=1 - [E9PZF0_MOUSE]	1.26061	0.365973
P48962	ADP/ATP translocase 1 OS=Mus musculus GN=Slc25a4 PE=1 SV=4 - [ADT1_MOUSE]	1.04966	0.689585
P47962;D3YYV8	60S ribosomal protein L5 OS=Mus musculus GN=Rpl5 PE=1 SV=3 - [RL5_MOUSE]	0.91746	0.26139
O88342;A0A0J9YU05	WD repeat-containing protein 1 OS=Mus musculus GN=Wdr1 PE=1 SV=3 - [WDR1_MOUSE]	0.983114	0.749437
Q922D8	C-1-tetrahydrofolate synthase, cytoplasmic OS=Mus musculus GN=Mthfd1 PE=1 SV=4 - [C1TC_MOUSE]	0.846113	0.0773563
P33610	DNA primase large subunit OS=Mus musculus GN=Prim2 PE=1 SV=1 - [PRI2_MOUSE]	1.43709	0.211241
P17918;A0A140T8V5	Proliferating cell nuclear antigen OS=Mus musculus GN=Pcna PE=1 SV=2 - [PCNA_MOUSE]	0.937453	0.529174
Q91Z31;A0A0G2JGW0;Q3V328	Polypyrimidine tract-binding protein 2 OS=Mus musculus GN=Ptbp2 PE=1 SV=2 - [PTBP2_MOUSE]	0.417476	0.0138808
Q8BQ46;F6QCI0	Protein Taf15 OS=Mus musculus GN=Taf15 PE=1 SV=1 - [Q8BQ46_MOUSE]	1.1353	0.512257
A0A0N4SUH4;Q8BKS9	Pumilio homolog 3 OS=Mus musculus GN=Pum3 PE=1 SV=1 - [A0A0N4SUH4_MOUSE]	1.08915	0.690455
O54825	Bystin OS=Mus musculus GN=Bysl PE=1 SV=3 - [BYST_MOUSE]	0.931929	0.739914
Q8BHB4	WD repeat-containing protein 3 OS=Mus musculus GN=Wdr3 PE=1 SV=1 - [WDR3_MOUSE]	1.14442	0.333787
P47911;A0A0J9YU32;E9PUX4	60S ribosomal protein L6 OS=Mus musculus GN=Rpl6 PE=1 SV=3 - [RL6_MOUSE]	0.958258	0.354791
Q8R2M2	Deoxynucleotidyltransferase terminal-interacting protein 2 OS=Mus musculus GN=Dnttip2 PE=1 SV=1 - [TDIF2_MOUSE]	1.01014	0.933517
P12970;A0A140T8L1;A0A140T8L3;F6VBB8;V9GX35	60S ribosomal protein L7a OS=Mus musculus GN=Rpl7a PE=1 SV=2 - [RL7A_MOUSE]	0.887572	0.0741104
Q8K411	Presequence protease, mitochondrial OS=Mus musculus GN=Pitrm1 PE=1 SV=1 - [PREP_MOUSE]	1.05839	0.248847
O08810;A2AH85;G3UXK8;G3UZ34	116 kDa U5 small nuclear ribonucleoprotein component OS=Mus musculus GN=Eftud2 PE=1 SV=1 - [U5S1_MOUSE]	0.969224	0.504105
Q91YJ2	Sorting nexin-4 OS=Mus musculus GN=Snx4 PE=1 SV=1 - [SNX4_MOUSE]	0.94186	0.565259
Q6GSS7;F8WIX8;Q64523	Histone H2A type 2-A OS=Mus musculus GN=Hist2h2aa1 PE=1 SV=3 - [H2A2A_MOUSE]	0.802674	0.468912
P70168	Importin subunit beta-1 OS=Mus musculus GN=Kpnb1 PE=1 SV=2 - [IMB1_MOUSE]	0.969568	0.549748
Q8BGJ5;B2RU80;E9Q0W3;E9Q279;E9QMW9;F7AXP1;F7DCW4;P17225;Q8CB58;Q922I7	MCG13402, isoform CRA_a OS=Mus musculus GN=Ptbp1 PE=1 SV=1 - [Q8BGJ5_MOUSE]	1.07765	0.284591
Q76MZ3;G3UWL2;G3UXQ1;H3BIV7;H3BJ83;H3BK50	Serine/threonine-protein phosphatase 2A 65 kDa regulatory subunit A alpha isoform OS=Mus musculus GN=Ppp2r1a PE=1 SV=3 - [2AAA_MOUSE]	0.992945	0.97141
Q61937;Q5SQB0;Q5SQB5;Q9DAY9	Nucleophosmin OS=Mus musculus GN=Npm1 PE=1 SV=1 - [NPM_MOUSE]	1.0021	0.993212
Q8JZQ9;A0A0G2JG48	Eukaryotic translation initiation factor 3 subunit B OS=Mus musculus GN=Eif3b PE=1 SV=1 - [EIF3B_MOUSE]	0.93093	0.201869
Q99LC3;A0A087WR38	NADH dehydrogenase [ubiquinone] 1 alpha subcomplex subunit 10, mitochondrial OS=Mus musculus GN=Ndufa10 PE=1 SV=1 - [NDUAA_MOUSE]	1.07917	0.630042
Q9D0R4;Q5SVX2	Probable ATP-dependent RNA helicase DDX56 OS=Mus musculus GN=Ddx56 PE=2 SV=1 - [DDX56_MOUSE]	1.07669	0.39787
Q8BMJ2	Leucine--tRNA ligase, cytoplasmic OS=Mus musculus GN=Lars PE=1 SV=2 - [SYLC_MOUSE]	0.959254	0.617784
Q61598;B7FAU8;D6RI86	Rab GDP dissociation inhibitor beta OS=Mus musculus GN=Gdi2 PE=1 SV=1 - [GDIB_MOUSE]	1.11371	0.593441
P17156	Heat shock-related 70 kDa protein 2 OS=Mus musculus GN=Hspa2 PE=1 SV=2 - [HSP72_MOUSE]	1.01104	0.90238
Q9DBC7;D3Z0V6;P12849	cAMP-dependent protein kinase type I-alpha regulatory subunit OS=Mus musculus GN=Prkar1a PE=1 SV=3 - [KAP0_MOUSE]	0.779838	0.0893612
Q99LB4;D3YTL5;D3YU77;D3YZN3;D3Z014;D3Z4K5;J3QJU7;P24452	Capping protein (Actin filament), gelsolin-like OS=Mus musculus GN=Capg PE=1 SV=1 - [Q99LB4_MOUSE]	0.876197	0.230147
E9PYT3;Q8BH66;Q91YH5	Atlastin-3 OS=Mus musculus GN=Atl3 PE=1 SV=1 - [E9PYT3_MOUSE]	1.04763	0.821321
P18406	Protein CYR61 OS=Mus musculus GN=Cyr61 PE=1 SV=1 - [CYR61_MOUSE]	0.460484	0.000584187
Q9JJI8	60S ribosomal protein L38 OS=Mus musculus GN=Rpl38 PE=1 SV=3 - [RL38_MOUSE]	0.98915	0.930304
Q8BHN3	Neutral alpha-glucosidase AB OS=Mus musculus GN=Ganab PE=1 SV=1 - [GANAB_MOUSE]	1.01831	0.396821
P05202	Aspartate aminotransferase, mitochondrial OS=Mus musculus GN=Got2 PE=1 SV=1 - [AATM_MOUSE]	0.954453	0.227281
O35286;A0A0G2JG10;A0A0G2JGQ5;A2A4N9;A2A4P0;G3X8X0;Q05BH3;Q497W9	Pre-mRNA-splicing factor ATP-dependent RNA helicase DHX15 OS=Mus musculus GN=Dhx15 PE=1 SV=2 - [DHX15_MOUSE]	0.895969	0.208127
Q9Z1Q5	Chloride intracellular channel protein 1 OS=Mus musculus GN=Clic1 PE=1 SV=3 - [CLIC1_MOUSE]	0.976528	0.808952
P50580;D3YVH7	Proliferation-associated protein 2G4 OS=Mus musculus GN=Pa2g4 PE=1 SV=3 - [PA2G4_MOUSE]	1.12986	0.226388
P63242;A0A0A0MQM0;J3QPS8;Q8BGY2	Eukaryotic translation initiation factor 5A-1 OS=Mus musculus GN=Eif5a PE=1 SV=2 - [IF5A1_MOUSE]	0.958295	0.876788
P27546;A0A0G2JDN7;A0A0G2JDY5;A0A0G2JFH2;A0A0G2JFK3;A0A0G2JFT4;A0A0G2JG35;A0A140T8T5;E9PZ43;Q78TF3	Microtubule-associated protein 4 OS=Mus musculus GN=Map4 PE=1 SV=3 - [MAP4_MOUSE]	0.931083	0.614929
Q9D0R2	Threonine--tRNA ligase, cytoplasmic OS=Mus musculus GN=Tars PE=1 SV=2 - [SYTC_MOUSE]	0.92046	0.188188
P62259;D6REF3;F6WA09	14-3-3 protein epsilon OS=Mus musculus GN=Ywhae PE=1 SV=1 - [1433E_MOUSE]	0.935327	0.768
Q9CZR8	Elongation factor Ts, mitochondrial OS=Mus musculus GN=Tsfm PE=1 SV=1 - [EFTS_MOUSE]	0.978672	0.924747
Q60932	Voltage-dependent anion-selective channel protein 1 OS=Mus musculus GN=Vdac1 PE=1 SV=3 - [VDAC1_MOUSE]	0.908766	0.21906
E9PVA8;O88689	eIF-2-alpha kinase activator GCN1 OS=Mus musculus GN=Gcn1 PE=1 SV=1 - [GCN1_MOUSE]	1.03464	0.572822
Q6ZWV3;A0A0A6YYP7;A0A1B0GXC3;A0A0A6YYP7;I7HLV2;P86048	60S ribosomal protein L10 OS=Mus musculus GN=Rpl10 PE=1 SV=3 - [RL10_MOUSE]	0.915415	0.713742
Q8QZY1	Eukaryotic translation initiation factor 3 subunit L OS=Mus musculus GN=Eif3l PE=1 SV=1 - [EIF3L_MOUSE]	1.02029	0.614043
Q8CAQ8;A0A0U1RP81;A0A0U1RQ14;A0A1B0GX08;A0A0A6YYP1;E9PVS5;E9Q800;E9QAY6	MICOS complex subunit Mic60 OS=Mus musculus GN=Immt PE=1 SV=1 - [MIC60_MOUSE]	0.891964	0.107595
Q60854;E9PYY0;E9PZQ9;E9Q0P9;E9Q108;E9Q3Y1;E9Q4R2;E9Q5Q5;E9Q6X2;F8WIV2;K7E6F1;O08804;Q3UWK8;Q6P6K7;W4VSP4	Serpin B6 OS=Mus musculus GN=Serpinb6 PE=1 SV=1 - [SPB6_MOUSE]	1.06636	0.746645
Q3U0V1;A0A0G2JE55;A0A0G2JGT1	Far upstream element-binding protein 2 OS=Mus musculus GN=Khsrp PE=1 SV=2 - [FUBP2_MOUSE]	0.904434	0.139272
Q8VEM8;G5E902	Phosphate carrier protein, mitochondrial OS=Mus musculus GN=Slc25a3 PE=1 SV=1 - [MPCP_MOUSE]	1.15113	0.20674
O55143	Sarcoplasmic/endoplasmic reticulum calcium ATPase 2 OS=Mus musculus GN=Atp2a2 PE=1 SV=2 - [AT2A2_MOUSE]	0.86348	0.104043
P50247;A2ALT5	Adenosylhomocysteinase OS=Mus musculus GN=Ahcy PE=1 SV=3 - [SAHH_MOUSE]	1.00811	0.89984
P30681;A0A1B0GQX9	High mobility group protein B2 OS=Mus musculus GN=Hmgb2 PE=1 SV=3 - [HMGB2_MOUSE]	0.862506	0.150433
P12815	Programmed cell death protein 6 OS=Mus musculus GN=Pdcd6 PE=1 SV=2 - [PDCD6_MOUSE]	0.964098	0.406921
P62204;G3UX57;P20801;Q3UKW2;Q9D6P8	Calmodulin OS=Mus musculus GN=Calm1 PE=1 SV=2 - [CALM_MOUSE]	1.22029	0.469887
Q91ZW3;F6Z6F4;Q6PGB8;Q8BS67	SWI/SNF-related matrix-associated actin-dependent regulator of chromatin subfamily A member 5 OS=Mus musculus GN=Smarca5 PE=1 SV=1 - [SMCA5_MOUSE]	0.911928	0.0601855
Q922B2;Q8BJY7	Aspartate--tRNA ligase, cytoplasmic OS=Mus musculus GN=Dars PE=1 SV=2 - [SYDC_MOUSE]	0.898165	0.192808
Q9D6Z1;A2APD7;E0CXZ0;F6U250;F6USW7;F6V095;F7CHP9;F7CHQ7	Nucleolar protein 56 OS=Mus musculus GN=Nop56 PE=1 SV=2 - [NOP56_MOUSE]	1.0047	0.888327
P99024;A2AQ07;G3UZR1	Tubulin beta-5 chain OS=Mus musculus GN=Tubb5 PE=1 SV=1 - [TBB5_MOUSE]	1.05412	0.717543
G3X9B1	HEAT repeat containing 1 OS=Mus musculus GN=Heatr1 PE=1 SV=1 - [G3X9B1_MOUSE]	1.0954	0.362209
Q6ZWN5;D3YUV6;D3YWH9;D3Z673;F7CJS8;Q9CXW7	40S ribosomal protein S9 OS=Mus musculus GN=Rps9 PE=1 SV=3 - [RS9_MOUSE]	0.966547	0.521342
Q8BMK4	Cytoskeleton-associated protein 4 OS=Mus musculus GN=Ckap4 PE=1 SV=2 - [CKAP4_MOUSE]	1.1035	0.246499
E9QB02;F6W0G8;Q68FL6	Methionine--tRNA ligase, cytoplasmic OS=Mus musculus GN=Mars PE=1 SV=1 - [E9QB02_MOUSE]	1.04909	0.756397
F8VQJ3;P02468	Laminin subunit gamma-1 OS=Mus musculus GN=Lamc1 PE=1 SV=1 - [F8VQJ3_MOUSE]	0.476783	0.0127314
O54724	Polymerase I and transcript release factor OS=Mus musculus GN=Ptrf PE=1 SV=1 - [PTRF_MOUSE]	0.94514	0.720309
Q9WVK4	EH domain-containing protein 1 OS=Mus musculus GN=Ehd1 PE=1 SV=1 - [EHD1_MOUSE]	0.981419	0.915858
G5E8R2;E9Q453;E9Q455;E9Q456;G5E8R0;G5E8R1;S4R261	Tropomyosin 1, alpha, isoform CRA_k OS=Mus musculus GN=Tpm1 PE=1 SV=1 - [G5E8R2_MOUSE]	0.895694	0.242034
P62754	40S ribosomal protein S6 OS=Mus musculus GN=Rps6 PE=1 SV=1 - [RS6_MOUSE]	0.941626	0.552447
Q6ZWZ6;P63323	40S ribosomal protein S12 OS=Mus musculus GN=Rps12 PE=1 SV=1 - [Q6ZWZ6_MOUSE]	0.977974	0.69311
Q9WVA4;A0A0A6YXG6;Q9R1Q8	Transgelin-2 OS=Mus musculus GN=Tagln2 PE=1 SV=4 - [TAGL2_MOUSE]	1.00878	0.943058
Q8BK63;E9PWB2;E9Q3W1;E9Q4G7;F6YBC9;H7BXB1	Casein kinase I isoform alpha OS=Mus musculus GN=Csnk1a1 PE=1 SV=2 - [KC1A_MOUSE]	1.39817	0.165461
Q9DCL9;D3Z6P1;D6RCU8	Multifunctional protein ADE2 OS=Mus musculus GN=Paics PE=1 SV=4 - [PUR6_MOUSE]	0.929455	0.417088
G5E866;A0A087WNS2;Q99NB9	Splicing factor 3B subunit 1 OS=Mus musculus GN=Sf3b1 PE=1 SV=1 - [G5E866_MOUSE]	1.11823	0.205984
P62962;J3QMC2;Q5SX49	Profilin-1 OS=Mus musculus GN=Pfn1 PE=1 SV=2 - [PROF1_MOUSE]	1.01172	0.897864
P62334	26S protease regulatory subunit 10B OS=Mus musculus GN=Psmc6 PE=1 SV=1 - [PRS10_MOUSE]	0.863739	0.216291
P52293;A2A600;A2A601;A2A602;A6PW68;F2Z431	Importin subunit alpha-1 OS=Mus musculus GN=Kpna2 PE=1 SV=2 - [IMA1_MOUSE]	1.00567	0.890088
P97311;Q3ULG5	DNA replication licensing factor MCM6 OS=Mus musculus GN=Mcm6 PE=1 SV=1 - [MCM6_MOUSE]	0.906261	0.0613293
Q8VIJ6	Splicing factor, proline- and glutamine-rich OS=Mus musculus GN=Sfpq PE=1 SV=1 - [SFPQ_MOUSE]	0.891402	0.231246
Q9CQN1	Heat shock protein 75 kDa, mitochondrial OS=Mus musculus GN=Trap1 PE=1 SV=1 - [TRAP1_MOUSE]	0.965943	0.51069
Q9R1J0	Sterol-4-alpha-carboxylate 3-dehydrogenase, decarboxylating OS=Mus musculus GN=Nsdhl PE=1 SV=1 - [NSDHL_MOUSE]	1.19372	0.152536
Q6IRU2	Tropomyosin alpha-4 chain OS=Mus musculus GN=Tpm4 PE=1 SV=3 - [TPM4_MOUSE]	0.898812	0.53004
P35700;B1AXW4;B1AXW5;B1AXW6	Peroxiredoxin-1 OS=Mus musculus GN=Prdx1 PE=1 SV=1 - [PRDX1_MOUSE]	0.877764	0.284385
P18155;A0A0N4SVS2;A0A0N4SVW2	Bifunctional methylenetetrahydrofolate dehydrogenase/cyclohydrolase, mitochondrial OS=Mus musculus GN=Mthfd2 PE=1 SV=1 - [MTDC_MOUSE]	0.966178	0.723274
A0A0A0MQG7;P70697	Uroporphyrinogen decarboxylase (Fragment) OS=Mus musculus GN=Urod PE=1 SV=1 - [A0A0A0MQG7_MOUSE]	1.14835	0.520585
P49717	DNA replication licensing factor MCM4 OS=Mus musculus GN=Mcm4 PE=1 SV=1 - [MCM4_MOUSE]	0.961745	0.478614
P11276;A0A087WR50;A0A087WS56;A0A087WSN6;B7ZNJ1;B9EHT6;Q3UHL6	Fibronectin OS=Mus musculus GN=Fn1 PE=1 SV=4 - [FINC_MOUSE]	0.813297	0.425062
Q8VI94	2'-5'-oligoadenylate synthase-like protein 1 OS=Mus musculus GN=Oasl1 PE=2 SV=1 - [OASL1_MOUSE]	0.491113	0.00125746
Q9CPY7;A0A0G2JEM7	Cytosol aminopeptidase OS=Mus musculus GN=Lap3 PE=1 SV=3 - [AMPL_MOUSE]	0.893228	0.359786
P26443;F7CFA5	Glutamate dehydrogenase 1, mitochondrial OS=Mus musculus GN=Glud1 PE=1 SV=1 - [DHE3_MOUSE]	0.960243	0.551428
P10852;A0A0U1RP32;A0A0U1RP98;A0A0U1RPG5;A0A0U1RPK4;A0A0U1RPL8;A0A0U1RPQ7	4F2 cell-surface antigen heavy chain OS=Mus musculus GN=Slc3a2 PE=1 SV=1 - [4F2_MOUSE]	0.876479	0.0549422
Q9Z2W0;A0A087WS31;A0A087WSE6;Q3TVK3;Q8BPW9	Aspartyl aminopeptidase OS=Mus musculus GN=Dnpep PE=1 SV=2 - [DNPEP_MOUSE]	1.17088	0.383489
Q91YQ5;A0A0N4SUJ8	Dolichyl-diphosphooligosaccharide--protein glycosyltransferase subunit 1 OS=Mus musculus GN=Rpn1 PE=1 SV=1 - [RPN1_MOUSE]	1.06356	0.20802
Q64339	Ubiquitin-like protein ISG15 OS=Mus musculus GN=Isg15 PE=1 SV=4 - [ISG15_MOUSE]	0.537086	0.00122816
O70194	Eukaryotic translation initiation factor 3 subunit D OS=Mus musculus GN=Eif3d PE=1 SV=2 - [EIF3D_MOUSE]	0.898672	0.189837
Q3V117;Q3TS02;Q91V92	ATP-citrate synthase OS=Mus musculus GN=Acly PE=1 SV=1 - [Q3V117_MOUSE]	0.946168	0.406057
E9QN31;A0A0N4SW16;Q922K7	Probable 28S rRNA (cytosine-C(5))-methyltransferase OS=Mus musculus GN=Nop2 PE=1 SV=1 - [E9QN31_MOUSE]	0.959033	0.633464
D3YU17;Q8VCM8	Nicalin OS=Mus musculus GN=Ncln PE=1 SV=1 - [D3YU17_MOUSE]	1.27684	0.247471
Q91VC3;A0A0N4SVM5;A0A0N4SVP8;A2AFK7;E9PV04	Eukaryotic initiation factor 4A-III OS=Mus musculus GN=Eif4a3 PE=1 SV=3 - [IF4A3_MOUSE]	1.03855	0.655429
P26043;P26041;Q7TSG6	Radixin OS=Mus musculus GN=Rdx PE=1 SV=3 - [RADI_MOUSE]	0.978684	0.759944
Q9Z1N5;G3UXI6	Spliceosome RNA helicase Ddx39b OS=Mus musculus GN=Ddx39b PE=1 SV=1 - [DX39B_MOUSE]	0.978288	0.844323
Q8VDW0;D6RHT5	ATP-dependent RNA helicase DDX39A OS=Mus musculus GN=Ddx39a PE=1 SV=1 - [DX39A_MOUSE]	0.939885	0.581893
E9Q450;A2AIM4;A2AIM5;B7ZNL3;E9Q448;E9Q452;E9Q454;F8WID5;P58771;P58774;Q8BP43;Q8BSH3;S4R2U0	Tropomyosin alpha-1 chain OS=Mus musculus GN=Tpm1 PE=1 SV=1 - [E9Q450_MOUSE]	0.547552	0.0147844
P62631	Elongation factor 1-alpha 2 OS=Mus musculus GN=Eef1a2 PE=1 SV=1 - [EF1A2_MOUSE]	0.884098	0.767917
P70349;B0R1E3	Histidine triad nucleotide-binding protein 1 OS=Mus musculus GN=Hint1 PE=1 SV=3 - [HINT1_MOUSE]	1.02441	0.929646
Q99KP6	Pre-mRNA-processing factor 19 OS=Mus musculus GN=Prpf19 PE=1 SV=1 - [PRP19_MOUSE]	1.05342	0.198287
Q3TXS7;J3QN38	26S proteasome non-ATPase regulatory subunit 1 OS=Mus musculus GN=Psmd1 PE=1 SV=1 - [PSMD1_MOUSE]	1.01666	0.869646
Q6DFW4;A0A087WNW0;A0A087WP00;A0A087WQ46;A0A087WSL8;A0A087WSU5;A0A0A0MQ76	Nucleolar protein 58 OS=Mus musculus GN=Nop58 PE=1 SV=1 - [NOP58_MOUSE]	0.947217	0.386297
Q9JIF0;A0A140LHF7;A0A140LHS4;A0A140LI33;A0A140LIF7;A0A140LJ68;A0A140LJ70;A0A140LJF4;A0A171KXD3;D3Z0A2;Q6PAK3	Protein arginine N-methyltransferase 1 OS=Mus musculus GN=Prmt1 PE=1 SV=1 - [ANM1_MOUSE]	1.04783	0.690701
P61255;A0A0A0MQD7;A3KGS3;B1ARA3;B1ARA5;F7CGP0	60S ribosomal protein L26 OS=Mus musculus GN=Rpl26 PE=1 SV=1 - [RL26_MOUSE]	0.966072	0.792757
Q9Z2I0	LETM1 and EF-hand domain-containing protein 1, mitochondrial OS=Mus musculus GN=Letm1 PE=1 SV=1 - [LETM1_MOUSE]	1.07339	0.251814
D3YYM6;D3Z1S8;P97461;Q91V55	40S ribosomal protein S5 (Fragment) OS=Mus musculus GN=Rps5 PE=1 SV=1 - [D3YYM6_MOUSE]	0.900864	0.246334
P67778;Q5SQG5	Prohibitin OS=Mus musculus GN=Phb PE=1 SV=1 - [PHB_MOUSE]	0.919251	0.119379
P25444;A0A140T8L5;D3YVC1;D3YWJ3;D3Z536;E9Q1N8;F6YTZ4;J3QMG5	40S ribosomal protein S2 OS=Mus musculus GN=Rps2 PE=1 SV=3 - [RS2_MOUSE]	0.944931	0.0726099
P28656;A0A140LJB5;E9PW66	Nucleosome assembly protein 1-like 1 OS=Mus musculus GN=Nap1l1 PE=1 SV=2 - [NP1L1_MOUSE]	1.14546	0.399996
Q3TXV4;Q921E2	Rab22B OS=Mus musculus GN=Rab31 PE=1 SV=1 - [Q3TXV4_MOUSE]	0.957661	0.650389
Q8JZK9	Hydroxymethylglutaryl-CoA synthase, cytoplasmic OS=Mus musculus GN=Hmgcs1 PE=1 SV=1 - [HMCS1_MOUSE]	1.09746	0.359308
P35550;A0A140LIR6;Q80WS3	rRNA 2'-O-methyltransferase fibrillarin OS=Mus musculus GN=Fbl PE=1 SV=2 - [FBRL_MOUSE]	1.02089	0.440916
Q8K2Z4;A0A087WNQ1;A0A0R4J0H7	Condensin complex subunit 1 OS=Mus musculus GN=Ncapd2 PE=1 SV=2 - [CND1_MOUSE]	0.982961	0.780867
G5E924;G3UY38;G3UY56;Q8R081	Heterogeneous nuclear ribonucleoprotein L (Fragment) OS=Mus musculus GN=Hnrnpl PE=1 SV=1 - [G5E924_MOUSE]	0.918823	0.0962917
P14685;F7B7L8	26S proteasome non-ATPase regulatory subunit 3 OS=Mus musculus GN=Psmd3 PE=1 SV=3 - [PSMD3_MOUSE]	0.943984	0.604038
P07742;A0A1B0GSB1	Ribonucleoside-diphosphate reductase large subunit OS=Mus musculus GN=Rrm1 PE=1 SV=2 - [RIR1_MOUSE]	1.06115	0.185749
Q9ER72;A0A140LIB6;A0A140LII7	Cysteine--tRNA ligase, cytoplasmic OS=Mus musculus GN=Cars PE=1 SV=2 - [SYCC_MOUSE]	0.933849	0.268072
P30412	Peptidyl-prolyl cis-trans isomerase C OS=Mus musculus GN=Ppic PE=1 SV=1 - [PPIC_MOUSE]	0.913993	0.304894
B1ARD6;A0A0A0MQG0;A0A0A0MQG6;B1ARD8;F6RTS1	Protein Slfn9 OS=Mus musculus GN=Slfn9 PE=1 SV=1 - [B1ARD6_MOUSE]	0.951607	0.599037
P54775;A0A140LIZ5	26S protease regulatory subunit 6B OS=Mus musculus GN=Psmc4 PE=1 SV=2 - [PRS6B_MOUSE]	0.886421	0.0700602
Q99PT1	Rho GDP-dissociation inhibitor 1 OS=Mus musculus GN=Arhgdia PE=1 SV=3 - [GDIR1_MOUSE]	0.926496	0.500852
Q8K094	Nectin-2 OS=Mus musculus GN=Pvr PE=1 SV=1 - [Q8K094_MOUSE]	0.803527	0.345335
P61982	14-3-3 protein gamma OS=Mus musculus GN=Ywhag PE=1 SV=2 - [1433G_MOUSE]	0.959881	0.48223
P62960;A0A0A0MQD2;A2BGG7;B2RUF0;Q9Z2C8	Nuclease-sensitive element-binding protein 1 OS=Mus musculus GN=Ybx1 PE=1 SV=3 - [YBOX1_MOUSE]	0.851913	0.1743
A6PWS5	Gelsolin (Fragment) OS=Mus musculus GN=Gsn PE=1 SV=1 - [A6PWS5_MOUSE]	0.55307	0.0204087
P14873	Microtubule-associated protein 1B OS=Mus musculus GN=Map1b PE=1 SV=2 - [MAP1B_MOUSE]	1.05789	0.469894
P62918	60S ribosomal protein L8 OS=Mus musculus GN=Rpl8 PE=1 SV=2 - [RL8_MOUSE]	0.904301	0.102091
O35129;F6Q8V7;F6QPR1	Prohibitin-2 OS=Mus musculus GN=Phb2 PE=1 SV=1 - [PHB2_MOUSE]	0.943131	0.527593
P26039;A2AIM2;F6S1V7;F6SX70	Talin-1 OS=Mus musculus GN=Tln1 PE=1 SV=2 - [TLN1_MOUSE]	0.884134	0.137978
Q9WV32;D3Z6S0;F6THG2;F6VVE6;Q91Z25	Actin-related protein 2/3 complex subunit 1B OS=Mus musculus GN=Arpc1b PE=1 SV=4 - [ARC1B_MOUSE]	1.0098	0.835045
P16254;A2AUM6	Signal recognition particle 14 kDa protein OS=Mus musculus GN=Srp14 PE=1 SV=1 - [SRP14_MOUSE]	1.02398	0.872351
P14131	40S ribosomal protein S16 OS=Mus musculus GN=Rps16 PE=1 SV=4 - [RS16_MOUSE]	1.02654	0.815007
A0A0R4J0I9;A2API5;E9Q202;Q3U5J2;Q91ZX7;Q9JI18	Low density lipoprotein receptor-related protein 1 OS=Mus musculus GN=Lrp1 PE=1 SV=1 - [A0A0R4J0I9_MOUSE]	1.23553	0.159591
Q9DBH5	Vesicular integral-membrane protein VIP36 OS=Mus musculus GN=Lman2 PE=1 SV=2 - [LMAN2_MOUSE]	1.20418	0.171689
P62983;A0A0A6YW67;D3YYZ2;E9Q4P0;E9Q5F6;E9Q9J0;E9QNP0;J3QK04;P0CG49;P0CG50;P62984;Q5SX22	Ubiquitin-40S ribosomal protein S27a OS=Mus musculus GN=Rps27a PE=1 SV=2 - [RS27A_MOUSE]	0.921465	0.38334
P14869;D3YVM5;S4R1N1	60S acidic ribosomal protein P0 OS=Mus musculus GN=Rplp0 PE=1 SV=3 - [RLA0_MOUSE]	0.973541	0.657982
Q93092;A0A1B0GR11	Transaldolase OS=Mus musculus GN=Taldo1 PE=1 SV=2 - [TALDO_MOUSE]	0.980894	0.734121
Q99JF8;A2BI12;F6RB63	PC4 and SFRS1-interacting protein OS=Mus musculus GN=Psip1 PE=1 SV=1 - [PSIP1_MOUSE]	0.888434	0.520922
Q61550;A2AU37;R4GML2	Double-strand-break repair protein rad21 homolog OS=Mus musculus GN=Rad21 PE=1 SV=3 - [RAD21_MOUSE]	1.39819	0.063603
Q9CQE8	UPF0568 protein C14orf166 homolog OS=Mus musculus PE=1 SV=1 - [CN166_MOUSE]	1.09487	0.485682
P62274;D3YYL7	40S ribosomal protein S29 OS=Mus musculus GN=Rps29 PE=2 SV=2 - [RS29_MOUSE]	1.0729	0.385409
P14733	Lamin-B1 OS=Mus musculus GN=Lmnb1 PE=1 SV=3 - [LMNB1_MOUSE]	0.912205	0.165594
P68254;F6VW30;F6YY69	14-3-3 protein theta OS=Mus musculus GN=Ywhaq PE=1 SV=1 - [1433T_MOUSE]	0.921993	0.334167
O88685;A2AGN7;B7ZCF1;F6Q2E3	26S protease regulatory subunit 6A OS=Mus musculus GN=Psmc3 PE=1 SV=2 - [PRS6A_MOUSE]	0.831937	0.382519
Q9DCA5;E9Q2V8;F6QAG4;F6WEP7	Ribosome biogenesis protein BRX1 homolog OS=Mus musculus GN=Brix1 PE=1 SV=3 - [BRX1_MOUSE]	0.906975	0.367394
A0A0R4J1L2;D3Z7N2;F6ZFU0	Elongation factor 1-delta OS=Mus musculus GN=Eef1d PE=1 SV=1 - [A0A0R4J1L2_MOUSE]	0.870133	0.461441
Q9CY58;A0A0N4SUN8;A0A0N4SUQ1;A0A0N4SV32;A0A0N4SV40;A0A0N4SVK5;A0A0N4SWH2;Q3UMP4	Plasminogen activator inhibitor 1 RNA-binding protein OS=Mus musculus GN=Serbp1 PE=1 SV=2 - [PAIRB_MOUSE]	0.896866	0.526272
P68037;A2AP88;D3YZS3;Q8BYK8	Ubiquitin-conjugating enzyme E2 L3 OS=Mus musculus GN=Ube2l3 PE=1 SV=1 - [UB2L3_MOUSE]	1.04186	0.77515
O55106;F8WH41	Striatin OS=Mus musculus GN=Strn PE=1 SV=2 - [STRN_MOUSE]	0.600928	0.00828379
Q91W50;A0A0G2JDJ7;A0A0G2JE62;A0A0G2JF72;Q8JZN2	Cold shock domain-containing protein E1 OS=Mus musculus GN=Csde1 PE=1 SV=1 - [CSDE1_MOUSE]	0.924876	0.254831
Q8BVY0	Ribosomal L1 domain-containing protein 1 OS=Mus musculus GN=Rsl1d1 PE=1 SV=1 - [RL1D1_MOUSE]	0.893513	0.202514
Q6ZWZ7;B2RY53;Q9CPR4	60S ribosomal protein L17 OS=Mus musculus GN=Rpl17 PE=1 SV=1 - [Q6ZWZ7_MOUSE]	0.997547	0.973416
P97310	DNA replication licensing factor MCM2 OS=Mus musculus GN=Mcm2 PE=1 SV=3 - [MCM2_MOUSE]	0.924301	0.116115
Q6P5F9;F6YA11	Exportin-1 OS=Mus musculus GN=Xpo1 PE=1 SV=1 - [XPO1_MOUSE]	0.999659	0.988715
P83887;Q8VCK3	Tubulin gamma-1 chain OS=Mus musculus GN=Tubg1 PE=1 SV=1 - [TBG1_MOUSE]	1.14611	0.260083
Q9WTM5;A0A1B0GR89;A0A1B0GRT1;A0A1B0GRW3;A0A1B0GSR4;D3YXQ8;A0A1B0GT54	RuvB-like 2 OS=Mus musculus GN=Ruvbl2 PE=1 SV=3 - [RUVB2_MOUSE]	1.06177	0.0613923
Q8CGK3	Lon protease homolog, mitochondrial OS=Mus musculus GN=Lonp1 PE=1 SV=2 - [LONM_MOUSE]	1.13692	0.0575187
P61222	ATP-binding cassette sub-family E member 1 OS=Mus musculus GN=Abce1 PE=1 SV=1 - [ABCE1_MOUSE]	0.935044	0.402508
Q921M3	Splicing factor 3B subunit 3 OS=Mus musculus GN=Sf3b3 PE=1 SV=1 - [SF3B3_MOUSE]	0.929314	0.308245
Q1HFZ0;H3BJF3;H3BKN0	tRNA (cytosine(34)-C(5))-methyltransferase OS=Mus musculus GN=Nsun2 PE=1 SV=2 - [NSUN2_MOUSE]	0.885978	0.127599
Q8BHC4;B0QZX9	Dephospho-CoA kinase domain-containing protein OS=Mus musculus GN=Dcakd PE=1 SV=1 - [DCAKD_MOUSE]	1.02965	0.79322
Q61584;A0A0G2JEP0;A0A0G2JGL6;A0A0H2UH27	Fragile X mental retardation syndrome-related protein 1 OS=Mus musculus GN=Fxr1 PE=1 SV=2 - [FXR1_MOUSE]	0.613162	0.00230592
Q9CXW3;A0A0A6YY29	Calcyclin-binding protein OS=Mus musculus GN=Cacybp PE=1 SV=1 - [CYBP_MOUSE]	1.05776	0.678448
Q8BG32;G3UWV7;G3UWW7;G3UX15;G3UX67;G3UXL5;G3UYH2;G3UYI4;G3UYL3;G3UYL8;G3UZ28;G3UZ33	26S proteasome non-ATPase regulatory subunit 11 OS=Mus musculus GN=Psmd11 PE=1 SV=3 - [PSD11_MOUSE]	0.98399	0.708631
Q9D0F6;D3Z1Y6	Replication factor C subunit 5 OS=Mus musculus GN=Rfc5 PE=1 SV=1 - [RFC5_MOUSE]	1.11653	0.747529
Q8R1B4;M0QWV3	Eukaryotic translation initiation factor 3 subunit C OS=Mus musculus GN=Eif3c PE=1 SV=1 - [EIF3C_MOUSE]	0.938304	0.278131
O08553	Dihydropyrimidinase-related protein 2 OS=Mus musculus GN=Dpysl2 PE=1 SV=2 - [DPYL2_MOUSE]	0.887851	0.0705542
A2AFJ1;A2AFI9;F6U539;F6ZLC6;Q60973	Histone-binding protein RBBP7 OS=Mus musculus GN=Rbbp7 PE=1 SV=1 - [A2AFJ1_MOUSE]	0.883678	0.494795
Q9JJT0	RNA 3'-terminal phosphate cyclase-like protein OS=Mus musculus GN=Rcl1 PE=2 SV=1 - [RCL1_MOUSE]	1.18517	0.0817719
D3Z158;A0A0A6YY08;A0A140LHB3;A0A140LHC3;A0A140LHJ3;A0A140LHZ5;A0A140LID3;A0A140LII8;A0A140LIN2;A0A140LIR0;A0A140LIS6;A0A140LIZ4;A0A140LJH1;A0A140LJH2;A0A140LJK5;F6TDS3;Q8BML9	Protein Qars OS=Mus musculus GN=Qars PE=1 SV=2 - [D3Z158_MOUSE]	1.11509	0.220057
Q9CXW4;A2BH06;E9PYL9;E9PZB3	60S ribosomal protein L11 OS=Mus musculus GN=Rpl11 PE=1 SV=4 - [RL11_MOUSE]	0.900962	0.353306
Q99MN1;B0QZP7;Q3TYD6;Q3UHD3;Q7TN58;Q8R2P8	Lysine--tRNA ligase OS=Mus musculus GN=Kars PE=1 SV=1 - [SYK_MOUSE]	0.894363	0.221558
Q62351;Q8C872	Transferrin receptor protein 1 OS=Mus musculus GN=Tfrc PE=1 SV=1 - [TFR1_MOUSE]	1.0209	0.893307
Q6NS46	Protein RRP5 homolog OS=Mus musculus GN=Pdcd11 PE=1 SV=2 - [RRP5_MOUSE]	1.03148	0.715621
P97855	Ras GTPase-activating protein-binding protein 1 OS=Mus musculus GN=G3bp1 PE=1 SV=1 - [G3BP1_MOUSE]	0.929329	0.50468
Q3U821	WD repeat-containing protein 75 OS=Mus musculus GN=Wdr75 PE=1 SV=1 - [WDR75_MOUSE]	1.04402	0.632234
Q8K298	Actin-binding protein anillin OS=Mus musculus GN=Anln PE=1 SV=2 - [ANLN_MOUSE]	1.13268	0.0920461
A0A0R4J0G0;Q8BH04;Q9Z2V4	Phosphoenolpyruvate carboxykinase [GTP], mitochondrial OS=Mus musculus GN=Pck2 PE=1 SV=1 - [A0A0R4J0G0_MOUSE]	0.986359	0.792909
P62245;D3YVB4;D3Z712;F8WJ41	40S ribosomal protein S15a OS=Mus musculus GN=Rps15a PE=1 SV=2 - [RS15A_MOUSE]	1.14908	0.363935
Q9WUM4;E9PVJ1;E9PX03;E9PZJ0	Coronin-1C OS=Mus musculus GN=Coro1c PE=1 SV=2 - [COR1C_MOUSE]	1.02243	0.826879
A0A087WSP5;A0A087WRI1;A0A087WSQ5;P42225;Q8C3V4;Q8CFQ1;Q99K94	Signal transducer and activator of transcription OS=Mus musculus GN=Stat1 PE=1 SV=1 - [A0A087WSP5_MOUSE]	0.616632	2.83629e-05
Q9CQM8;A0A140T8K5;O09167	60S ribosomal protein L21 OS=Mus musculus GN=Rpl21 PE=1 SV=1 - [Q9CQM8_MOUSE]	1.02443	0.911621
Q9WU28;E9PVG3;E9PZ62;E9Q093;E9Q5Q8;H7BWX1	Prefoldin subunit 5 OS=Mus musculus GN=Pfdn5 PE=1 SV=1 - [PFD5_MOUSE]	1.27524	0.322859
A0A140T8M7;D3YTY6;P62751	Protein Rpl23a-ps3 OS=Mus musculus GN=Rpl23a-ps3 PE=3 SV=1 - [A0A140T8M7_MOUSE]	0.838368	0.0936864
Q99K51;B1AX58;Q3V0K9;Q61233	Plastin-3 OS=Mus musculus GN=Pls3 PE=1 SV=3 - [PLST_MOUSE]	0.999338	0.989128
P47963;A0A140T8K8;G3X9K7	60S ribosomal protein L13 OS=Mus musculus GN=Rpl13 PE=1 SV=3 - [RL13_MOUSE]	0.866513	0.153419
E9PWE8;D3YUS0;D3Z567;P97427;Q3TT92;Q62188;Q6P1J1	Dihydropyrimidinase-related protein 3 OS=Mus musculus GN=Dpysl3 PE=1 SV=1 - [E9PWE8_MOUSE]	1.03753	0.816712
P54071;A0A0U1RP68;A0A0U1RPR1;D6RIL6;Q3TZ89	Isocitrate dehydrogenase [NADP], mitochondrial OS=Mus musculus GN=Idh2 PE=1 SV=3 - [IDHP_MOUSE]	0.965878	0.76606
Q9QYR9;O55137	Acyl-coenzyme A thioesterase 2, mitochondrial OS=Mus musculus GN=Acot2 PE=1 SV=2 - [ACOT2_MOUSE]	1.15915	0.193261
P15532;Q5NC80	Nucleoside diphosphate kinase A OS=Mus musculus GN=Nme1 PE=1 SV=1 - [NDKA_MOUSE]	1.05756	0.533913
A0A087WQS2;A0A087WPF9;A0A087WS48;Q9CQC6	Basic leucine zipper and W2 domain-containing protein 1 OS=Mus musculus GN=Bzw1 PE=1 SV=1 - [A0A087WQS2_MOUSE]	0.952768	0.827646
Q05769	Prostaglandin G/H synthase 2 OS=Mus musculus GN=Ptgs2 PE=1 SV=1 - [PGH2_MOUSE]	0.618209	0.000417194
A0A140T8T4;A0A0G2JES3;A0A0G2JFQ3;D3YZT0;D3Z629;P51410	Protein Rpl9-ps6 OS=Mus musculus GN=Rpl9-ps6 PE=4 SV=1 - [A0A140T8T4_MOUSE]	1.07486	0.599264
Q8C2Q7;O35737;P70333	Heterogeneous nuclear ribonucleoprotein H OS=Mus musculus GN=Hnrnph1 PE=1 SV=1 - [Q8C2Q7_MOUSE]	0.943652	0.644213
P43274	Histone H1.4 OS=Mus musculus GN=Hist1h1e PE=1 SV=2 - [H14_MOUSE]	1.10868	0.274743
Q61033	Lamina-associated polypeptide 2, isoforms alpha/zeta OS=Mus musculus GN=Tmpo PE=1 SV=4 - [LAP2A_MOUSE]	1.22826	0.170193
P15864;I7HFT9;P43275;Q07133	Histone H1.2 OS=Mus musculus GN=Hist1h1c PE=1 SV=2 - [H12_MOUSE]	0.920503	0.416994
Q9CZX8;D3YUG3;D3YUT3;D3Z5R8;D3Z722;S4R223	40S ribosomal protein S19 OS=Mus musculus GN=Rps19 PE=1 SV=3 - [RS19_MOUSE]	0.917173	0.155348
P42208;D3YV76;D3YYB1;D3YZU7;D3Z1S1;D3Z3C0;E9Q3V6;F6UKN5;F6WYM0	Septin-2 OS=Mus musculus GN=Sept2 PE=1 SV=2 - [SEPT2_MOUSE]	0.955056	0.671354
P18760;F8WGL3	Cofilin-1 OS=Mus musculus GN=Cfl1 PE=1 SV=3 - [COF1_MOUSE]	1.15743	0.235719
D3Z1H9;D3Z1H8;Q9JL62	Glycolipid transfer protein OS=Mus musculus GN=Gltp PE=1 SV=1 - [D3Z1H9_MOUSE]	1.07669	0.732119
Q8BMS1	Trifunctional enzyme subunit alpha, mitochondrial OS=Mus musculus GN=Hadha PE=1 SV=1 - [ECHA_MOUSE]	0.97086	0.589647
Q9QUR6	Prolyl endopeptidase OS=Mus musculus GN=Prep PE=1 SV=1 - [PPCE_MOUSE]	1.08692	0.147033
Q60605;A0A087WRZ7;A0A0G2JDM3;A0A0G2JDW2;E9PWG4;P05977;P09542;Q8CI43	Myosin light polypeptide 6 OS=Mus musculus GN=Myl6 PE=1 SV=3 - [MYL6_MOUSE]	0.897118	0.570833
P62281;A0A1B0GRR3;A0A1B0GSE8	40S ribosomal protein S11 OS=Mus musculus GN=Rps11 PE=1 SV=3 - [RS11_MOUSE]	0.937211	0.392861
Q922H1	Protein arginine N-methyltransferase 3 OS=Mus musculus GN=Prmt3 PE=1 SV=2 - [ANM3_MOUSE]	1.12081	0.293312
P62082;F6SVV1	40S ribosomal protein S7 OS=Mus musculus GN=Rps7 PE=2 SV=1 - [RS7_MOUSE]	1.01855	0.8571
P63276	40S ribosomal protein S17 OS=Mus musculus GN=Rps17 PE=1 SV=2 - [RS17_MOUSE]	0.896473	0.690643
P49722	Proteasome subunit alpha type-2 OS=Mus musculus GN=Psma2 PE=1 SV=3 - [PSA2_MOUSE]	1.00481	0.944037
Q9CZ30;B1AYJ9	Obg-like ATPase 1 OS=Mus musculus GN=Ola1 PE=1 SV=1 - [OLA1_MOUSE]	1.06711	0.500122
Q64674	Spermidine synthase OS=Mus musculus GN=Srm PE=1 SV=1 - [SPEE_MOUSE]	0.811817	0.273986
Q61081	Hsp90 co-chaperone Cdc37 OS=Mus musculus GN=Cdc37 PE=1 SV=1 - [CDC37_MOUSE]	0.848017	0.225017
Q9CZM2;B8JKK2;E9QAZ2	60S ribosomal protein L15 OS=Mus musculus GN=Rpl15 PE=2 SV=4 - [RL15_MOUSE]	0.935656	0.268311
Q9JMA1;E9PYI8;Q0VFX2	Ubiquitin carboxyl-terminal hydrolase 14 OS=Mus musculus GN=Usp14 PE=1 SV=3 - [UBP14_MOUSE]	0.926684	0.488208
Q91VR5	ATP-dependent RNA helicase DDX1 OS=Mus musculus GN=Ddx1 PE=1 SV=1 - [DDX1_MOUSE]	0.979828	0.789289
B2RQC6;E9QAI5;E9QAT6;G3UWN2	CAD protein OS=Mus musculus GN=Cad PE=1 SV=1 - [PYR1_MOUSE]	1.08357	0.407119
Q6ZQL4	WD repeat-containing protein 43 OS=Mus musculus GN=Wdr43 PE=2 SV=2 - [WDR43_MOUSE]	0.985779	0.869227
Q99020;Q20BD0;Q80XR6	Heterogeneous nuclear ribonucleoprotein A/B OS=Mus musculus GN=Hnrnpab PE=1 SV=1 - [ROAA_MOUSE]	1.04544	0.681668
Q6ZWX6	Eukaryotic translation initiation factor 2 subunit 1 OS=Mus musculus GN=Eif2s1 PE=1 SV=3 - [IF2A_MOUSE]	0.895254	0.129662
Q9JKR6;E0CYZ2;F6TRP3	Hypoxia up-regulated protein 1 OS=Mus musculus GN=Hyou1 PE=1 SV=1 - [HYOU1_MOUSE]	1.03308	0.838896
E9PYG6	Protein Rasa1 OS=Mus musculus GN=Rasa1 PE=1 SV=1 - [E9PYG6_MOUSE]	1.18065	0.4892
Q61035	Histidine--tRNA ligase, cytoplasmic OS=Mus musculus GN=Hars PE=1 SV=2 - [SYHC_MOUSE]	0.997214	0.955312
Q80UU9	Membrane-associated progesterone receptor component 2 OS=Mus musculus GN=Pgrmc2 PE=1 SV=2 - [PGRC2_MOUSE]	0.619769	0.00476896
Q9Z2X1;J3QM80;J3QMT0;J3QMV8;J3QNH2;J3QP45	Heterogeneous nuclear ribonucleoprotein F OS=Mus musculus GN=Hnrnpf PE=1 SV=3 - [HNRPF_MOUSE]	0.993418	0.974368
Q99KE1	NAD-dependent malic enzyme, mitochondrial OS=Mus musculus GN=Me2 PE=1 SV=1 - [MAOM_MOUSE]	0.978657	0.751901
Q9JKB3	Y-box-binding protein 3 OS=Mus musculus GN=Ybx3 PE=1 SV=2 - [YBOX3_MOUSE]	0.898826	0.473777
E9Q1Y9;P97861;Q6IMF0;Q9CPR6;Q9ERE2	Protein 5430421N21Rik OS=Mus musculus GN=5430421N21Rik PE=3 SV=1 - [E9Q1Y9_MOUSE]	0.0411967	0.373149
P62137	Serine/threonine-protein phosphatase PP1-alpha catalytic subunit OS=Mus musculus GN=Ppp1ca PE=1 SV=1 - [PP1A_MOUSE]	0.987575	0.842002
P63087;A0A0G2JFF1;A0A0G2JGC1	Serine/threonine-protein phosphatase PP1-gamma catalytic subunit OS=Mus musculus GN=Ppp1cc PE=1 SV=1 - [PP1G_MOUSE]	1.00907	0.937449
Q91YP2	Neurolysin, mitochondrial OS=Mus musculus GN=Nln PE=1 SV=1 - [NEUL_MOUSE]	1.03599	0.614172
Q99MR6;A0A0G2JDF1;A0A0G2JDF8;A0A0G2JDN3;A0A0G2JG65	Serrate RNA effector molecule homolog OS=Mus musculus GN=Srrt PE=1 SV=1 - [SRRT_MOUSE]	0.833991	0.329605
P70372	ELAV-like protein 1 OS=Mus musculus GN=Elavl1 PE=1 SV=2 - [ELAV1_MOUSE]	0.935074	0.504902
P45376;D3YVJ7	Aldose reductase OS=Mus musculus GN=Akr1b1 PE=1 SV=3 - [ALDR_MOUSE]	0.937814	0.404562
Q9D0K2;Q3UJQ9	Succinyl-CoA:3-ketoacid coenzyme A transferase 1, mitochondrial OS=Mus musculus GN=Oxct1 PE=1 SV=1 - [SCOT1_MOUSE]	0.985649	0.912048
P63325;Q3UW83	40S ribosomal protein S10 OS=Mus musculus GN=Rps10 PE=1 SV=1 - [RS10_MOUSE]	1.06216	0.610251
P06745;A0A0U1RP97;A0A0U1RQ18;A0A0U1RQ72	Glucose-6-phosphate isomerase OS=Mus musculus GN=Gpi PE=1 SV=4 - [G6PI_MOUSE]	0.973975	0.694154
P62196;Q8K1K2	26S protease regulatory subunit 8 OS=Mus musculus GN=Psmc5 PE=1 SV=1 - [PRS8_MOUSE]	0.937888	0.620249
P60229	Eukaryotic translation initiation factor 3 subunit E OS=Mus musculus GN=Eif3e PE=1 SV=1 - [EIF3E_MOUSE]	1.0277	0.892911
P26040;Q8CJ40	Ezrin OS=Mus musculus GN=Ezr PE=1 SV=3 - [EZRI_MOUSE]	1.02084	0.779258
E9Q2X6;A0A0A6YXY3;Q3U763;Q8CG47	Structural maintenance of chromosomes protein OS=Mus musculus GN=Smc4 PE=1 SV=1 - [E9Q2X6_MOUSE]	0.873091	0.165383
Q921F2;A0A087WNY6;A0A087WP57;A0A087WQA5;A0A087WQX8;A0A087WR97;A0A087WRP4;A0A087WRZ5;A0A087WS17;A0A087WS74;A0A087WSE4;A0A087WSH7;H3BJV1;Q6VYI4;Q6VYI5;Q8BLD4;Q8R0B4	TAR DNA-binding protein 43 OS=Mus musculus GN=Tardbp PE=1 SV=1 - [TADBP_MOUSE]	1.03237	0.76982
O88477	Insulin-like growth factor 2 mRNA-binding protein 1 OS=Mus musculus GN=Igf2bp1 PE=1 SV=1 - [IF2B1_MOUSE]	0.622827	0.00473622
Q8CCP0	Nuclear export mediator factor Nemf OS=Mus musculus GN=Nemf PE=1 SV=2 - [NEMF_MOUSE]	1.1537	0.210713
Q9D8W5;A0A0R4J238;B1AT36;B8QI34;Q3TRH2;Q8BHT6;Q8BSS9	26S proteasome non-ATPase regulatory subunit 12 OS=Mus musculus GN=Psmd12 PE=1 SV=4 - [PSD12_MOUSE]	1.01039	0.878807
Q60931;A0A140T8V3;J3QMG3	Voltage-dependent anion-selective channel protein 3 OS=Mus musculus GN=Vdac3 PE=1 SV=1 - [VDAC3_MOUSE]	1.23407	0.386307
P46935;Q3V335;V9GWV8;V9GXK3;V9GXS6	E3 ubiquitin-protein ligase NEDD4 OS=Mus musculus GN=Nedd4 PE=1 SV=3 - [NEDD4_MOUSE]	1.08084	0.239638
P46664	Adenylosuccinate synthetase isozyme 2 OS=Mus musculus GN=Adss PE=1 SV=2 - [PURA2_MOUSE]	0.961097	0.411862
Q9DCN2;A0A0A0MQM3;F2Z456	NADH-cytochrome b5 reductase 3 OS=Mus musculus GN=Cyb5r3 PE=1 SV=3 - [NB5R3_MOUSE]	0.899016	0.0695723
Q8C1B7;A0A0J9YTY0;A0A0J9YUL3;A0A0J9YUV6;A0A0J9YVA6;Q9DA97;S4R2P6	Septin-11 OS=Mus musculus GN=Sept11 PE=1 SV=4 - [SEP11_MOUSE]	0.864754	0.0551159
Q9CPU0	Lactoylglutathione lyase OS=Mus musculus GN=Glo1 PE=1 SV=3 - [LGUL_MOUSE]	0.978898	0.787353
P61358;A2A4Q0	60S ribosomal protein L27 OS=Mus musculus GN=Rpl27 PE=1 SV=2 - [RL27_MOUSE]	1.07662	0.429764
P17427;A0A0J9YUA7;A0A140LHG0;E9PWD0	AP-2 complex subunit alpha-2 OS=Mus musculus GN=Ap2a2 PE=1 SV=2 - [AP2A2_MOUSE]	1.00005	0.999335
P62141;A0A0J9YUG2;A0A0J9YUU8	Serine/threonine-protein phosphatase PP1-beta catalytic subunit OS=Mus musculus GN=Ppp1cb PE=1 SV=3 - [PP1B_MOUSE]	0.857708	0.186122
Q9D7G0;G3UXL2;Q62415	Ribose-phosphate pyrophosphokinase 1 OS=Mus musculus GN=Prps1 PE=1 SV=4 - [PRPS1_MOUSE]	0.803283	0.385476
Q9Z1Z2	Serine-threonine kinase receptor-associated protein OS=Mus musculus GN=Strap PE=1 SV=2 - [STRAP_MOUSE]	0.880668	0.127267
E9PXX7;A0A0R4J1Y7;Q91W90	Thioredoxin domain-containing protein 5 OS=Mus musculus GN=Txndc5 PE=1 SV=1 - [E9PXX7_MOUSE]	0.891468	0.220745
P05201;F7ALS6	Aspartate aminotransferase, cytoplasmic OS=Mus musculus GN=Got1 PE=1 SV=3 - [AATC_MOUSE]	0.96427	0.360464
D3Z7Q8;D3Z3D6;G3UXX5;P52432	DNA-directed RNA polymerases I and III subunit RPAC1 (Fragment) OS=Mus musculus GN=Polr1c PE=1 SV=2 - [D3Z7Q8_MOUSE]	0.97944	0.546216
Q9DCX2;B1ASE2;G3X9L6	ATP synthase subunit d, mitochondrial OS=Mus musculus GN=Atp5h PE=1 SV=3 - [ATP5H_MOUSE]	0.967263	0.483483
Q91Z53;B1AXQ0;D6REG4	Glyoxylate reductase/hydroxypyruvate reductase OS=Mus musculus GN=Grhpr PE=1 SV=1 - [GRHPR_MOUSE]	0.641169	0.0357147
P24369	Peptidyl-prolyl cis-trans isomerase B OS=Mus musculus GN=Ppib PE=1 SV=2 - [PPIB_MOUSE]	1.01516	0.922118
Q9Z2U0;Q9CWH6	Proteasome subunit alpha type-7 OS=Mus musculus GN=Psma7 PE=1 SV=1 - [PSA7_MOUSE]	0.991642	0.868826
Q9D379;D3Z4M3;E9PWK1;F6YTS6	Epoxide hydrolase 1 OS=Mus musculus GN=Ephx1 PE=1 SV=2 - [HYEP_MOUSE]	0.642322	0.0386735
G3UX26;D3YUN8;D3YZT5;Q60930	Voltage-dependent anion-selective channel protein 2 (Fragment) OS=Mus musculus GN=Vdac2 PE=1 SV=1 - [G3UX26_MOUSE]	0.960657	0.542196
Q8R1F1;A2ARS6	Niban-like protein 1 OS=Mus musculus GN=Fam129b PE=1 SV=2 - [NIBL1_MOUSE]	1.05717	0.543246
Q922Q8	Leucine-rich repeat-containing protein 59 OS=Mus musculus GN=Lrrc59 PE=1 SV=1 - [LRC59_MOUSE]	0.994824	0.953572
Q5SUR0;F6RUL9;G3UY86	Phosphoribosylformylglycinamidine synthase OS=Mus musculus GN=Pfas PE=1 SV=1 - [PUR4_MOUSE]	0.94278	0.266578
Q9DB77;A0A140LI98	Cytochrome b-c1 complex subunit 2, mitochondrial OS=Mus musculus GN=Uqcrc2 PE=1 SV=1 - [QCR2_MOUSE]	0.974985	0.744546
Q5XJF6;D6RE43;P53026	Ribosomal protein OS=Mus musculus GN=Rpl10a PE=1 SV=1 - [Q5XJF6_MOUSE]	0.857738	0.186522
Q3U4X8;D3YUW4;E9PV36;P37913;V9GWZ4	DNA ligase OS=Mus musculus GN=Lig1 PE=1 SV=1 - [Q3U4X8_MOUSE]	0.931625	0.146829
Q8CH18	Cell division cycle and apoptosis regulator protein 1 OS=Mus musculus GN=Ccar1 PE=1 SV=1 - [CCAR1_MOUSE]	1.38302	0.126303
Q8CCF0	U4/U6 small nuclear ribonucleoprotein Prp31 OS=Mus musculus GN=Prpf31 PE=1 SV=3 - [PRP31_MOUSE]	1.21039	0.244825
Q924C1	Exportin-5 OS=Mus musculus GN=Xpo5 PE=1 SV=1 - [XPO5_MOUSE]	0.958012	0.766256
Q64152	Transcription factor BTF3 OS=Mus musculus GN=Btf3 PE=1 SV=3 - [BTF3_MOUSE]	0.98535	0.854934
A2AW05;Q08943	FACT complex subunit SSRP1 (Fragment) OS=Mus musculus GN=Ssrp1 PE=1 SV=1 - [A2AW05_MOUSE]	0.954265	0.386646
Q920B9;G3X956	FACT complex subunit SPT16 OS=Mus musculus GN=Supt16h PE=1 SV=2 - [SP16H_MOUSE]	0.915855	0.426216
Q8BU30;E9Q866;F6Q6R1	Isoleucine--tRNA ligase, cytoplasmic OS=Mus musculus GN=Iars PE=1 SV=2 - [SYIC_MOUSE]	1.10573	0.24047
Q7TMK9;A0A0R4J259;G3UWM1;G3UXJ6;G3UXU5;G3UZ48;G3UZI2;G3V018;G3XA76	Heterogeneous nuclear ribonucleoprotein Q OS=Mus musculus GN=Syncrip PE=1 SV=2 - [HNRPQ_MOUSE]	0.949842	0.289052
P27612;F7D1R5	Phospholipase A-2-activating protein OS=Mus musculus GN=Plaa PE=1 SV=4 - [PLAP_MOUSE]	0.654343	0.0471084
H3BKH9;H3BIX8;H3BJ40;H3BJ45;H3BJ48;H3BJ59;H3BJM4;H3BJU7;H3BJX8;H3BL15;H3BLF9;H3BLJ1;Q60875	Rho guanine nucleotide exchange factor 2 OS=Mus musculus GN=Arhgef2 PE=1 SV=1 - [H3BKH9_MOUSE]	0.658029	0.000350606
Q9CQ22;A0A0A6YX02	Ragulator complex protein LAMTOR1 OS=Mus musculus GN=Lamtor1 PE=1 SV=1 - [LTOR1_MOUSE]	1.04702	0.638798
Q3TLP8;A2AC13;D3YX61;D3Z3L1;F2Z463;G3UZM2;P60764;P63001;Q05144;Q8R527;Q9ER71	RAS-related C3 botulinum substrate 1, isoform CRA_a OS=Mus musculus GN=Rac1 PE=1 SV=1 - [Q3TLP8_MOUSE]	0.940478	0.562172
Q921F4;V9GXB6	Heterogeneous nuclear ribonucleoprotein L-like OS=Mus musculus GN=Hnrnpll PE=1 SV=3 - [HNRLL_MOUSE]	1.06414	0.338083
Q9JIF7	Coatomer subunit beta OS=Mus musculus GN=Copb1 PE=1 SV=1 - [COPB_MOUSE]	0.891261	0.168596
Q8CIE6;F8WHL2	Coatomer subunit alpha OS=Mus musculus GN=Copa PE=1 SV=2 - [COPA_MOUSE]	1.08134	0.17932
P35980;A0A1B0GQU8;A0A1B0GRZ3;G3UYV6;A0A1B0GS28;G3UX28;A0A1B0GSA8;G3UZJ6;A0A1B0GSF7;G3UZK4;A0A1B0GSS8	60S ribosomal protein L18 OS=Mus musculus GN=Rpl18 PE=1 SV=3 - [RL18_MOUSE]	0.938809	0.150382
Q3TFD2	Lysophosphatidylcholine acyltransferase 1 OS=Mus musculus GN=Lpcat1 PE=1 SV=1 - [PCAT1_MOUSE]	1.13503	0.295437
Q8R2Y8	Peptidyl-tRNA hydrolase 2, mitochondrial OS=Mus musculus GN=Ptrh2 PE=1 SV=1 - [PTH2_MOUSE]	1.23269	0.159048
Q91V41;A0A140LHW9;A2A7Z6;A2AL34;A2CG35;D3YTZ8;D3YW33;D3YWL1;D3YWS1;D3YYX5;D3Z1A7;D3Z444;H3BLG3;O35963;P35276;P35283;P56371;P62823;P63011;Q504M8;Q544E8;Q8BHC1;Q8BHD0;Q8BNU1;Q8BQX0;Q8CG50;Q923S9;Q9CZT8;Q9JKM7	Ras-related protein Rab-14 OS=Mus musculus GN=Rab14 PE=1 SV=3 - [RAB14_MOUSE]	1.00291	0.978536
P62911;P17932	60S ribosomal protein L32 OS=Mus musculus GN=Rpl32 PE=1 SV=2 - [RL32_MOUSE]	0.953721	0.114354
Q9D903;A2ACZ1	Probable rRNA-processing protein EBP2 OS=Mus musculus GN=Ebna1bp2 PE=2 SV=1 - [EBP2_MOUSE]	0.935378	0.291276
P68510	14-3-3 protein eta OS=Mus musculus GN=Ywhah PE=1 SV=2 - [1433F_MOUSE]	1.05277	0.522534
P17426;A0A140LIG7;F6TPX8	AP-2 complex subunit alpha-1 OS=Mus musculus GN=Ap2a1 PE=1 SV=1 - [AP2A1_MOUSE]	1.14466	0.170454
Q9CS42	Ribose-phosphate pyrophosphokinase 2 OS=Mus musculus GN=Prps2 PE=1 SV=4 - [PRPS2_MOUSE]	1.0016	0.982676
O88986;E9PWY6	2-amino-3-ketobutyrate coenzyme A ligase, mitochondrial OS=Mus musculus GN=Gcat PE=1 SV=2 - [KBL_MOUSE]	1.1811	0.165241
P62827;Q14AA6	GTP-binding nuclear protein Ran OS=Mus musculus GN=Ran PE=1 SV=3 - [RAN_MOUSE]	1.01946	0.75233
Q3U1V6	Ubiquitin-conjugating enzyme E2 variant 3 OS=Mus musculus GN=Uevld PE=1 SV=1 - [UEVLD_MOUSE]	1.39731	0.06313
Q3TBA3;F6QHF1;P21958	Antigen peptide transporter 1 OS=Mus musculus GN=Tap1 PE=1 SV=1 - [Q3TBA3_MOUSE]	0.636773	0.236271
Q9R1T2	SUMO-activating enzyme subunit 1 OS=Mus musculus GN=Sae1 PE=1 SV=1 - [SAE1_MOUSE]	1.00238	0.987185
P62889	60S ribosomal protein L30 OS=Mus musculus GN=Rpl30 PE=1 SV=2 - [RL30_MOUSE]	1.01722	0.880515
E9Q5C9	Protein Nolc1 OS=Mus musculus GN=Nolc1 PE=1 SV=1 - [E9Q5C9_MOUSE]	0.864909	0.458796
Q99L48;A0A0A6YY59;D3YYX2	60S ribosomal export protein NMD3 OS=Mus musculus GN=Nmd3 PE=1 SV=1 - [NMD3_MOUSE]	0.65885	0.013722
Q9CQ10;A0A0N4SUX9;A0A0N4SV76	Charged multivesicular body protein 3 OS=Mus musculus GN=Chmp3 PE=1 SV=3 - [CHMP3_MOUSE]	1.24443	0.137819
P45952;D6RFD7	Medium-chain specific acyl-CoA dehydrogenase, mitochondrial OS=Mus musculus GN=Acadm PE=1 SV=1 - [ACADM_MOUSE]	0.955101	0.33637
Q8K2B3	Succinate dehydrogenase [ubiquinone] flavoprotein subunit, mitochondrial OS=Mus musculus GN=Sdha PE=1 SV=1 - [SDHA_MOUSE]	0.973978	0.50693
Q8CDN6	Thioredoxin-like protein 1 OS=Mus musculus GN=Txnl1 PE=1 SV=3 - [TXNL1_MOUSE]	0.886324	0.22989
O35685	Nuclear migration protein nudC OS=Mus musculus GN=Nudc PE=1 SV=1 - [NUDC_MOUSE]	0.818441	0.115552
P26516	26S proteasome non-ATPase regulatory subunit 7 OS=Mus musculus GN=Psmd7 PE=1 SV=2 - [PSMD7_MOUSE]	1.04936	0.567722
P31230;A0A0G2JDH0;A0A0G2JDV0;A0A0G2JDW6;A0A0G2JEU9;Q3UZG4	Aminoacyl tRNA synthase complex-interacting multifunctional protein 1 OS=Mus musculus GN=Aimp1 PE=1 SV=2 - [AIMP1_MOUSE]	0.953049	0.482284
Q9EPL8;A0A140LHD0	Importin-7 OS=Mus musculus GN=Ipo7 PE=1 SV=2 - [IPO7_MOUSE]	1.14409	0.151763
O88456;A0A0R4IZW8;A0A0R4J1C2;Q9D7J7	Calpain small subunit 1 OS=Mus musculus GN=Capns1 PE=1 SV=1 - [CPNS1_MOUSE]	0.987172	0.917341
Q9CW03	Structural maintenance of chromosomes protein 3 OS=Mus musculus GN=Smc3 PE=1 SV=2 - [SMC3_MOUSE]	1.04672	0.576961
P54822;A0A0G2JFI8;A0A140LHU1;E9Q0A0;E9Q242;E9Q3T7	Adenylosuccinate lyase OS=Mus musculus GN=Adsl PE=1 SV=2 - [PUR8_MOUSE]	0.937318	0.232065
Q8VHK9	ATP-dependent RNA helicase DHX36 OS=Mus musculus GN=Dhx36 PE=1 SV=2 - [DHX36_MOUSE]	0.664466	0.00194243
O70400;S4R1V0	PDZ and LIM domain protein 1 OS=Mus musculus GN=Pdlim1 PE=1 SV=4 - [PDLI1_MOUSE]	1.01195	0.822596
Q08288;D3YU83;D3Z009;D3Z345;D3Z5X8;D3Z7N3;D6RDT2	Cell growth-regulating nucleolar protein OS=Mus musculus GN=Lyar PE=1 SV=2 - [LYAR_MOUSE]	0.940299	0.525359
Q8BU14	Translocation protein SEC62 OS=Mus musculus GN=Sec62 PE=1 SV=1 - [SEC62_MOUSE]	0.673112	0.00227231
O09131;D3Z1Q9;Q8K2Q2	Glutathione S-transferase omega-1 OS=Mus musculus GN=Gsto1 PE=1 SV=2 - [GSTO1_MOUSE]	0.905773	0.307922
Q8BFY9;J3QMX2;Q3TKD0	Transportin-1 OS=Mus musculus GN=Tnpo1 PE=1 SV=2 - [TNPO1_MOUSE]	1.06588	0.242219
Q9ESV0;F8WJA0	ATP-dependent RNA helicase DDX24 OS=Mus musculus GN=Ddx24 PE=1 SV=2 - [DDX24_MOUSE]	0.675575	0.0303469
Q9Z1F9;A2BH29;H3BLM2;H3BLR3	SUMO-activating enzyme subunit 2 OS=Mus musculus GN=Uba2 PE=1 SV=1 - [SAE2_MOUSE]	0.744939	0.233194
Q9R1P4;A0A1B0GS70	Proteasome subunit alpha type-1 OS=Mus musculus GN=Psma1 PE=1 SV=1 - [PSA1_MOUSE]	0.83142	0.166873
P62192	26S protease regulatory subunit 4 OS=Mus musculus GN=Psmc1 PE=1 SV=1 - [PRS4_MOUSE]	0.962128	0.539223
Q8R1X6;D3Z1M5;D3Z2D6;D3Z3F8	Spartin OS=Mus musculus GN=Spg20 PE=1 SV=1 - [SPG20_MOUSE]	0.685519	0.00722054
Q8CI11	Guanine nucleotide-binding protein-like 3 OS=Mus musculus GN=Gnl3 PE=1 SV=2 - [GNL3_MOUSE]	0.995997	0.962909
P29391;A0A1B0GR60;A0A1B0GRH4;H3BKD3;P49945;Q9CPX4	Ferritin light chain 1 OS=Mus musculus GN=Ftl1 PE=1 SV=2 - [FRIL1_MOUSE]	0.685907	0.00157954
K3W4R5;A0A0R4J0K2;A2AGT5;Z4YL78	Cytoskeleton-associated protein 5 OS=Mus musculus GN=Ckap5 PE=1 SV=1 - [K3W4R5_MOUSE]	0.999617	0.997563
Q8C0C7;D6RIJ2;E9PWY9	Phenylalanine--tRNA ligase alpha subunit OS=Mus musculus GN=Farsa PE=1 SV=1 - [SYFA_MOUSE]	0.912374	0.15249
Q64437	Alcohol dehydrogenase class 4 mu/sigma chain OS=Mus musculus GN=Adh7 PE=2 SV=2 - [ADH7_MOUSE]	0.686925	0.0435328
P70122;D6REV5;F6TN03	Ribosome maturation protein SBDS OS=Mus musculus GN=Sbds PE=1 SV=4 - [SBDS_MOUSE]	1.1615	0.239995
P97822;E9PZF5;E9Q5H2	Acidic leucine-rich nuclear phosphoprotein 32 family member E OS=Mus musculus GN=Anp32e PE=1 SV=2 - [AN32E_MOUSE]	0.689813	0.0436625
A2AE27;Q9DBT5	AMP deaminase 2 OS=Mus musculus GN=Ampd2 PE=1 SV=1 - [A2AE27_MOUSE]	0.695446	0.00224591
O55234	Proteasome subunit beta type-5 OS=Mus musculus GN=Psmb5 PE=1 SV=3 - [PSB5_MOUSE]	1.1524	0.37253
A2A513;B1ATJ5;P02535;Q62168;Q8VCW2;Q9Z320	Keratin, type I cytoskeletal 10 OS=Mus musculus GN=Krt10 PE=1 SV=1 - [A2A513_MOUSE]	0.270274	0.419266
Q63844;A0A0U1RPX4;A0A0U1RPZ0;D3Z3G6;D3Z6D8;Q61084	Mitogen-activated protein kinase 3 OS=Mus musculus GN=Mapk3 PE=1 SV=5 - [MK03_MOUSE]	0.945061	0.37737
Q922U2;P07744;P50446;Q3UV11;Q6IME9;Q8BGZ7;Q99M73;Q9Z331	Keratin, type II cytoskeletal 5 OS=Mus musculus GN=Krt5 PE=1 SV=1 - [K2C5_MOUSE]	0.447077	0.455308
F7DBB3	Protein Ahnak2 (Fragment) OS=Mus musculus GN=Ahnak2 PE=1 SV=1 - [F7DBB3_MOUSE]	1.10409	0.594425
Q64433	10 kDa heat shock protein, mitochondrial OS=Mus musculus GN=Hspe1 PE=1 SV=2 - [CH10_MOUSE]	0.925059	0.162207
P59325	Eukaryotic translation initiation factor 5 OS=Mus musculus GN=Eif5 PE=1 SV=1 - [IF5_MOUSE]	0.916531	0.359285
Q3TW96;A0A087WPT7;A0A1B0GR64;A0A1B0GST7;Q6P549	UDP-N-acetylhexosamine pyrophosphorylase-like protein 1 OS=Mus musculus GN=Uap1l1 PE=1 SV=1 - [UAP1L_MOUSE]	1.04742	0.808953
A2A547;P84099	Ribosomal protein L19 OS=Mus musculus GN=Rpl19 PE=1 SV=1 - [A2A547_MOUSE]	0.74994	0.061598
P35564	Calnexin OS=Mus musculus GN=Canx PE=1 SV=1 - [CALX_MOUSE]	0.903621	0.342864
S4R1L5;J3QP64;O88738;S4R268;S4R2P8	Baculoviral IAP repeat-containing protein 6 OS=Mus musculus GN=Birc6 PE=1 SV=1 - [S4R1L5_MOUSE]	1.08691	0.297183
Q9CQ65	S-methyl-5'-thioadenosine phosphorylase OS=Mus musculus GN=Mtap PE=1 SV=1 - [MTAP_MOUSE]	0.968725	0.712834
Q6PDQ2;A1L349;A2A8L1;B1AR17;E0CYH9;E9PYL1;E9PYU4;E9Q614;E9QAS4;E9QAS5;F6V4V3;F6WR45;F7C528;Q9WVP6	Chromodomain-helicase-DNA-binding protein 4 OS=Mus musculus GN=Chd4 PE=1 SV=1 - [CHD4_MOUSE]	1.00917	0.938697
P62717;F6YJW4	60S ribosomal protein L18a OS=Mus musculus GN=Rpl18a PE=1 SV=1 - [RL18A_MOUSE]	1.12413	0.331478
Q99L45;E0CXJ3	Eukaryotic translation initiation factor 2 subunit 2 OS=Mus musculus GN=Eif2s2 PE=1 SV=1 - [IF2B_MOUSE]	1.05025	0.628902
P32921	Tryptophan--tRNA ligase, cytoplasmic OS=Mus musculus GN=Wars PE=1 SV=2 - [SYWC_MOUSE]	0.858021	0.183136
Q6P5E4;G3UYG7;G3UZU8	UDP-glucose:glycoprotein glucosyltransferase 1 OS=Mus musculus GN=Uggt1 PE=1 SV=4 - [UGGG1_MOUSE]	0.981368	0.848918
Q7TMB8;A0A0R4J119;A0A0U1RQ05;F6QD74;G3UZI5;Q5SQX6	Cytoplasmic FMR1-interacting protein 1 OS=Mus musculus GN=Cyfip1 PE=1 SV=1 - [CYFP1_MOUSE]	1.06155	0.333531
Q9DCC4	Pyrroline-5-carboxylate reductase 3 OS=Mus musculus GN=Pycrl PE=1 SV=2 - [P5CR3_MOUSE]	0.69985	0.00463393
Q9CRD2	ER membrane protein complex subunit 2 OS=Mus musculus GN=Emc2 PE=1 SV=1 - [EMC2_MOUSE]	0.702569	0.00690751
P09055	Integrin beta-1 OS=Mus musculus GN=Itgb1 PE=1 SV=1 - [ITB1_MOUSE]	0.928877	0.135125
Q01853;A0A0A0MQ80;A0A0G2JFY0;D3Z0U5;D3Z4J2;D6RGM7;Q3UMC0;Q9D3R6	Transitional endoplasmic reticulum ATPase OS=Mus musculus GN=Vcp PE=1 SV=4 - [TERA_MOUSE]	0.705391	0.00445877
P50516;D3YWH3;D3Z1B9	V-type proton ATPase catalytic subunit A OS=Mus musculus GN=Atp6v1a PE=1 SV=2 - [VATA_MOUSE]	0.729017	0.107781
Q99K48	Non-POU domain-containing octamer-binding protein OS=Mus musculus GN=Nono PE=1 SV=3 - [NONO_MOUSE]	0.830436	0.30702
Q8R326;F7D909	Paraspeckle component 1 OS=Mus musculus GN=Pspc1 PE=1 SV=1 - [PSPC1_MOUSE]	0.706315	0.0255846
P13020;A0A0J9YUJ8;A0A0J9YUQ8	Gelsolin OS=Mus musculus GN=Gsn PE=1 SV=3 - [GELS_MOUSE]	0.708401	0.000144129
Q9DAW9;A0A0G2JDV8;A0A0G2JFC8;A0A0G2JFG3;A0A0G2JFI6	Calponin-3 OS=Mus musculus GN=Cnn3 PE=1 SV=1 - [CNN3_MOUSE]	0.81939	0.301995
Q9DB20;F6XVM5;F7D3P8	ATP synthase subunit O, mitochondrial OS=Mus musculus GN=Atp5o PE=1 SV=1 - [ATPO_MOUSE]	1.00301	0.972197
Q9CZ13;A0A0A6YVZ0;A0A0A6YW82;A0A0A6YWX6	Cytochrome b-c1 complex subunit 1, mitochondrial OS=Mus musculus GN=Uqcrc1 PE=1 SV=2 - [QCR1_MOUSE]	1.02151	0.771728
G3UXZ5;G3UWN9;G3UXR1;G3UXY0;G3X9K9;P97371	Proteasome activator complex subunit 1 (Fragment) OS=Mus musculus GN=Psme1 PE=1 SV=1 - [G3UXZ5_MOUSE]	1.07998	0.428774
F8WHU5;Q4VA53	Sister chromatid cohesion protein PDS5 homolog B OS=Mus musculus GN=Pds5b PE=1 SV=1 - [F8WHU5_MOUSE]	1.12024	0.339859
Q99JI4	26S proteasome non-ATPase regulatory subunit 6 OS=Mus musculus GN=Psmd6 PE=1 SV=1 - [PSMD6_MOUSE]	0.914818	0.402458
Q8BP67	60S ribosomal protein L24 OS=Mus musculus GN=Rpl24 PE=1 SV=2 - [RL24_MOUSE]	0.976116	0.904298
Q9R0E1;F6W3Q8	Procollagen-lysine,2-oxoglutarate 5-dioxygenase 3 OS=Mus musculus GN=Plod3 PE=1 SV=1 - [PLOD3_MOUSE]	0.940738	0.263119
Q62261;A0A0A0MQG2;E9Q397;P15508;Q3UGX2;Q68FG2	Spectrin beta chain, non-erythrocytic 1 OS=Mus musculus GN=Sptbn1 PE=1 SV=2 - [SPTB2_MOUSE]	1.10874	0.119072
P84078;D3YV25;P61205;Q8BSL7	ADP-ribosylation factor 1 OS=Mus musculus GN=Arf1 PE=1 SV=2 - [ARF1_MOUSE]	1.11356	0.858404
P50396	Rab GDP dissociation inhibitor alpha OS=Mus musculus GN=Gdi1 PE=1 SV=3 - [GDIA_MOUSE]	0.925943	0.542975
Q9QUI0;A0A0A6YWJ1;A0A0A6YXF6;A0A0G2JEP8;H3BL56;P62746;Q9CR99	Transforming protein RhoA OS=Mus musculus GN=Rhoa PE=1 SV=1 - [RHOA_MOUSE]	0.990847	0.98586
P17183;A0A0N4SUI6;A0A0N4SUX5;D3YVD3;D3Z2S4;D3Z6E4	Gamma-enolase OS=Mus musculus GN=Eno2 PE=1 SV=2 - [ENOG_MOUSE]	0.972535	0.910215
Q61792;A2A6G0;A2A6G4;A2A6G5;A2A6G6;A2A6G7;A2A6G8;A2A6G9;A2A6H0;A2A6H1;E9Q0N6;Q9DC07	LIM and SH3 domain protein 1 OS=Mus musculus GN=Lasp1 PE=1 SV=1 - [LASP1_MOUSE]	0.842775	0.11427
P62264;D3YVF4;D3Z7I1	40S ribosomal protein S14 OS=Mus musculus GN=Rps14 PE=1 SV=3 - [RS14_MOUSE]	0.955124	0.557559
Q99KK7	Dipeptidyl peptidase 3 OS=Mus musculus GN=Dpp3 PE=1 SV=2 - [DPP3_MOUSE]	1.02582	0.870794
Q9QUM9;E0CXB1;E0CYT2	Proteasome subunit alpha type-6 OS=Mus musculus GN=Psma6 PE=1 SV=1 - [PSA6_MOUSE]	1.02748	0.557053
O88544;D3YV99;D3Z1R9;F6QTS1	COP9 signalosome complex subunit 4 OS=Mus musculus GN=Cops4 PE=1 SV=1 - [CSN4_MOUSE]	0.967659	0.381891
P61089;A0A087WPV1;Q9CQ37	Ubiquitin-conjugating enzyme E2 N OS=Mus musculus GN=Ube2n PE=1 SV=1 - [UBE2N_MOUSE]	1.07754	0.22358
Q5XJY5	Coatomer subunit delta OS=Mus musculus GN=Arcn1 PE=1 SV=2 - [COPD_MOUSE]	0.901468	0.321408
Q9Z1D1	Eukaryotic translation initiation factor 3 subunit G OS=Mus musculus GN=Eif3g PE=1 SV=2 - [EIF3G_MOUSE]	0.88419	0.175028
Q9WUK2	Eukaryotic translation initiation factor 4H OS=Mus musculus GN=Eif4h PE=1 SV=3 - [IF4H_MOUSE]	0.863229	0.221735
P97807;H3BKG7	Fumarate hydratase, mitochondrial OS=Mus musculus GN=Fh PE=1 SV=3 - [FUMH_MOUSE]	1.02825	0.860439
Q7TMY8;A2AFQ0;A6H6E9;F6SJC5;F6XP90	E3 ubiquitin-protein ligase HUWE1 OS=Mus musculus GN=Huwe1 PE=1 SV=5 - [HUWE1_MOUSE]	1.01596	0.908344
Q99LE6	ATP-binding cassette sub-family F member 2 OS=Mus musculus GN=Abcf2 PE=1 SV=1 - [ABCF2_MOUSE]	0.876513	0.145562
Q99JX4;A2A701;A2A702	Eukaryotic translation initiation factor 3 subunit M OS=Mus musculus GN=Eif3m PE=1 SV=1 - [EIF3M_MOUSE]	1.10514	0.240918
Q62418	Drebrin-like protein OS=Mus musculus GN=Dbnl PE=1 SV=2 - [DBNL_MOUSE]	0.949918	0.570962
F7BX26;Q60676	Serine/threonine-protein phosphatase (Fragment) OS=Mus musculus GN=Ppp5c PE=1 SV=1 - [F7BX26_MOUSE]	0.842855	0.0700188
Q8VH51;B7ZD61;B7ZD63;B7ZD64;D6RCZ8;D6RJ85;E9PZF9;E9Q8F0;E9Q999;F7AA45	RNA-binding protein 39 OS=Mus musculus GN=Rbm39 PE=1 SV=2 - [RBM39_MOUSE]	0.895549	0.1627
P84104;A2A4X6	Serine/arginine-rich splicing factor 3 OS=Mus musculus GN=Srsf3 PE=1 SV=1 - [SRSF3_MOUSE]	0.87107	0.0945472
P51150;A0A0N4SVG9;A0A0N4SVR6	Ras-related protein Rab-7a OS=Mus musculus GN=Rab7a PE=1 SV=2 - [RAB7A_MOUSE]	1.07496	0.401962
Q9Z204	Heterogeneous nuclear ribonucleoproteins C1/C2 OS=Mus musculus GN=Hnrnpc PE=1 SV=1 - [HNRPC_MOUSE]	0.879786	0.239175
Q9WVJ2;E9Q0U1;E9Q5I9;F6PXS6;F6ZQQ3	26S proteasome non-ATPase regulatory subunit 13 OS=Mus musculus GN=Psmd13 PE=1 SV=1 - [PSD13_MOUSE]	0.983934	0.853272
P63085;A0A0R4J0A4;E9PXX5;E9Q3I6;E9QN12;E9QPE2;F6VEI7;O54949;P05532;P05622;P26618;P35917;P35918;P35969;Q00342;Q3UEW6;Q61532;Q6P5G0;Q8VCD0	Mitogen-activated protein kinase 1 OS=Mus musculus GN=Mapk1 PE=1 SV=3 - [MK01_MOUSE]	0.903327	0.154892
G3X9V0;E0CZ90;P97372	MCG22048, isoform CRA_a OS=Mus musculus GN=Psme2 PE=1 SV=1 - [G3X9V0_MOUSE]	0.953465	0.731731
P34022;H7BX22	Ran-specific GTPase-activating protein OS=Mus musculus GN=Ranbp1 PE=1 SV=2 - [RANG_MOUSE]	0.948416	0.488378
Q3TLH4;A0A0A0MQ79;S4R209;S4R294;S4R2E2;S4R2J9;S4R2L9	Protein PRRC2C OS=Mus musculus GN=Prrc2c PE=1 SV=3 - [PRC2C_MOUSE]	0.796706	0.0713591
Q3TTL2;A2AE72;Q922S8	Kinesin-like protein OS=Mus musculus GN=Kif2c PE=1 SV=1 - [Q3TTL2_MOUSE]	0.767162	0.131261
Q9JKX4	Protein AATF OS=Mus musculus GN=Aatf PE=1 SV=1 - [AATF_MOUSE]	0.820157	0.0806272
P67984	60S ribosomal protein L22 OS=Mus musculus GN=Rpl22 PE=1 SV=2 - [RL22_MOUSE]	0.929292	0.242185
P12382;P47857;Q8C605;Q9WUA3	ATP-dependent 6-phosphofructokinase, liver type OS=Mus musculus GN=Pfkl PE=1 SV=4 - [PFKAL_MOUSE]	1.0759	0.329898
Q60668;A0A0G2JFL4;E9Q5B6;F6SHF3;F6ZV59;G3X9W0;G5E8G0;Q9D3U4	Heterogeneous nuclear ribonucleoprotein D0 OS=Mus musculus GN=Hnrnpd PE=1 SV=2 - [HNRPD_MOUSE]	1.02288	0.633646
P56959;G3UXT7;G3UZD2;Q8CFQ9;Q91VQ2	RNA-binding protein FUS OS=Mus musculus GN=Fus PE=1 SV=1 - [FUS_MOUSE]	0.934141	0.744565
Q3TTY5	Keratin, type II cytoskeletal 2 epidermal OS=Mus musculus GN=Krt2 PE=1 SV=1 - [K22E_MOUSE]	0.431473	0.483657
Q8BP47	Asparagine--tRNA ligase, cytoplasmic OS=Mus musculus GN=Nars PE=1 SV=2 - [SYNC_MOUSE]	0.889176	0.125877
P31001	Desmin OS=Mus musculus GN=Des PE=1 SV=3 - [DESM_MOUSE]	0.71455	0.660655
P29758	Ornithine aminotransferase, mitochondrial OS=Mus musculus GN=Oat PE=1 SV=1 - [OAT_MOUSE]	1.10484	0.0917554
P62830;A2A6F8	60S ribosomal protein L23 OS=Mus musculus GN=Rpl23 PE=1 SV=1 - [RL23_MOUSE]	1.02092	0.843436
Q9WUP7;A0A087WP81;A0A087WRL3	Ubiquitin carboxyl-terminal hydrolase isozyme L5 OS=Mus musculus GN=Uchl5 PE=1 SV=2 - [UCHL5_MOUSE]	0.870002	0.200385
Q9EPU0	Regulator of nonsense transcripts 1 OS=Mus musculus GN=Upf1 PE=1 SV=2 - [RENT1_MOUSE]	0.909457	0.0950608
Q6P2B1;F6TDZ2	Transportin-3 OS=Mus musculus GN=Tnpo3 PE=1 SV=1 - [TNPO3_MOUSE]	0.563655	0.464639
Q3UJB0	Protein Sf3b2 OS=Mus musculus GN=Sf3b2 PE=1 SV=1 - [Q3UJB0_MOUSE]	1.05503	0.483256
Q04750	DNA topoisomerase 1 OS=Mus musculus GN=Top1 PE=1 SV=2 - [TOP1_MOUSE]	0.975861	0.783848
Q61210;A0A0U1RPH2;A0A0U1RPN7;A0A0U1RPP2;E9PUF7;F6ZN61	Rho guanine nucleotide exchange factor 1 OS=Mus musculus GN=Arhgef1 PE=1 SV=2 - [ARHG1_MOUSE]	1.05059	0.729027
O08749	Dihydrolipoyl dehydrogenase, mitochondrial OS=Mus musculus GN=Dld PE=1 SV=2 - [DLDH_MOUSE]	0.950748	0.621303
Q9CR57	60S ribosomal protein L14 OS=Mus musculus GN=Rpl14 PE=1 SV=3 - [RL14_MOUSE]	0.94379	0.421198
A0A0U1RPL0;E9Q5Q0;J3QP59;Q3TGG2;Q7TQH0	Ataxin-2-like protein OS=Mus musculus GN=Atxn2l PE=1 SV=1 - [A0A0U1RPL0_MOUSE]	0.979696	0.863889
P41105;F6Z0X0	60S ribosomal protein L28 OS=Mus musculus GN=Rpl28 PE=1 SV=2 - [RL28_MOUSE]	0.978332	0.725026
Q3T9X3;A0A0J9YUE9;A0A0J9YUN4;E9QLL2;F8WIV5;G3UXX2;G3UZZ3;G3X9G4;P39053;P39054;Q3TCR7;Q8BZ98	Dynamin-2 OS=Mus musculus GN=Dnm2 PE=1 SV=1 - [Q3T9X3_MOUSE]	1.00308	0.956546
Q8BFR5;A0A0U1RNQ6;A0A0U1RPC4;D3YVN7	Elongation factor Tu, mitochondrial OS=Mus musculus GN=Tufm PE=1 SV=1 - [EFTU_MOUSE]	1.01901	0.821668
Q3UW53;D3YYZ9;D3Z233;E9PYV4	Protein Niban OS=Mus musculus GN=Fam129a PE=1 SV=2 - [NIBAN_MOUSE]	1.01775	0.448136
Q91VE6;E0CXU3	MKI67 FHA domain-interacting nucleolar phosphoprotein OS=Mus musculus GN=Nifk PE=1 SV=1 - [MK67I_MOUSE]	0.789306	0.0762117
O54988	STE20-like serine/threonine-protein kinase OS=Mus musculus GN=Slk PE=1 SV=2 - [SLK_MOUSE]	1.07285	0.232575
P57759;D6RG87;F8WIM7;F8WJI4	Endoplasmic reticulum resident protein 29 OS=Mus musculus GN=Erp29 PE=1 SV=2 - [ERP29_MOUSE]	0.805211	0.134342
P19783;D6RG40;M0QWX7	Cytochrome c oxidase subunit 4 isoform 1, mitochondrial OS=Mus musculus GN=Cox4i1 PE=1 SV=2 - [COX41_MOUSE]	0.894985	0.382579
Q9Z0N1;A2AAW9;Q9Z0N2	Eukaryotic translation initiation factor 2 subunit 3, X-linked OS=Mus musculus GN=Eif2s3x PE=1 SV=2 - [IF2G_MOUSE]	0.943805	0.422669
P28658;Q925D8	Ataxin-10 OS=Mus musculus GN=Atxn10 PE=1 SV=2 - [ATX10_MOUSE]	0.835402	0.185163
Q99N15;A2AFQ2;O08756	17beta-hydroxysteroid dehydrogenase type 10/short chain L-3-hydroxyacyl-CoA dehydrogenase OS=Mus musculus GN=Hsd17b10 PE=1 SV=1 - [Q99N15_MOUSE]	1.16809	0.174782
Q60865	Caprin-1 OS=Mus musculus GN=Caprin1 PE=1 SV=2 - [CAPR1_MOUSE]	0.906744	0.166797
Q3UEB3	Poly(U)-binding-splicing factor PUF60 OS=Mus musculus GN=Puf60 PE=1 SV=2 - [PUF60_MOUSE]	0.799704	0.143738
Q3UHU8;G3UWV2;G3UYD0;G3UYD7;G3UYJ6;G3UZU4;Q9ESZ8	General transcription factor II-I OS=Mus musculus GN=Gtf2i PE=1 SV=1 - [Q3UHU8_MOUSE]	1.07954	0.402239
P46467;Q8BPY9;Q8VEJ9	Vacuolar protein sorting-associated protein 4B OS=Mus musculus GN=Vps4b PE=1 SV=2 - [VPS4B_MOUSE]	0.897437	0.139966
Q9D819	Inorganic pyrophosphatase OS=Mus musculus GN=Ppa1 PE=1 SV=1 - [IPYR_MOUSE]	1.11149	0.505379
Q8BMD8;A0A0G2JFB9	Calcium-binding mitochondrial carrier protein SCaMC-1 OS=Mus musculus GN=Slc25a24 PE=1 SV=1 - [SCMC1_MOUSE]	0.824173	0.150062
Q3UDE2;F2Z423	Tubulin--tyrosine ligase-like protein 12 OS=Mus musculus GN=Ttll12 PE=1 SV=1 - [TTL12_MOUSE]	0.822503	0.108629
B9EHJ3;A0A0U1RPB2;A0A0U1RPW2;P39447	Tight junction protein ZO-1 OS=Mus musculus GN=Tjp1 PE=1 SV=1 - [B9EHJ3_MOUSE]	0.960041	0.375283
E9Q5B5;O08528;Q91W97	Hexokinase-2 OS=Mus musculus GN=Hk2 PE=1 SV=1 - [E9Q5B5_MOUSE]	0.987366	0.719842
P43276	Histone H1.5 OS=Mus musculus GN=Hist1h1b PE=1 SV=2 - [H15_MOUSE]	1.03024	0.513413
Q921L6;Q60598	Cortactin, isoform CRA_a OS=Mus musculus GN=Cttn PE=1 SV=1 - [Q921L6_MOUSE]	0.940769	0.506272
Q9CW46	Ribonucleoprotein PTB-binding 1 OS=Mus musculus GN=Raver1 PE=1 SV=2 - [RAVR1_MOUSE]	0.746482	0.526843
Q7M739;F6RX08;F6ZDS4	Nuclear pore complex-associated intranuclear coiled-coil protein TPR OS=Mus musculus GN=Tpr PE=1 SV=1 - [Q7M739_MOUSE]	0.929018	0.291969
O35381;D3YYE1;D3Z7M9;F6UFG6;Q64G17	Acidic leucine-rich nuclear phosphoprotein 32 family member A OS=Mus musculus GN=Anp32a PE=1 SV=1 - [AN32A_MOUSE]	1.02069	0.546829
Q9QYA2;G3UY77	Mitochondrial import receptor subunit TOM40 homolog OS=Mus musculus GN=Tomm40 PE=1 SV=3 - [TOM40_MOUSE]	1.12364	0.633255
Q8BH64;D3Z7U7	EH domain-containing protein 2 OS=Mus musculus GN=Ehd2 PE=1 SV=1 - [EHD2_MOUSE]	0.74501	0.0542764
Q9DCC5;D3Z1A9;D3Z313;P23198	Cbx3 protein OS=Mus musculus GN=Cbx3 PE=1 SV=1 - [Q9DCC5_MOUSE]	0.905128	0.167783
F6VQH5;D3YTQ3;Q9Z130	Heterogeneous nuclear ribonucleoprotein D-like (Fragment) OS=Mus musculus GN=Hnrnpdl PE=1 SV=1 - [F6VQH5_MOUSE]	1.00116	0.983991
Q9DCG9;Q8VCR4	Multifunctional methyltransferase subunit TRM112-like protein OS=Mus musculus GN=Trmt112 PE=1 SV=1 - [TR112_MOUSE]	0.859774	0.22649
Q9QXX4	Calcium-binding mitochondrial carrier protein Aralar2 OS=Mus musculus GN=Slc25a13 PE=1 SV=1 - [CMC2_MOUSE]	0.853052	0.0791132
P0C0S6;Q3THW5;Q3UA95;Q8R029	Histone H2A.Z OS=Mus musculus GN=H2afz PE=1 SV=2 - [H2AZ_MOUSE]	0.941324	0.664411
Q64511;F6XX57	DNA topoisomerase 2-beta OS=Mus musculus GN=Top2b PE=1 SV=2 - [TOP2B_MOUSE]	0.962377	0.814356
P16627	Heat shock 70 kDa protein 1-like OS=Mus musculus GN=Hspa1l PE=1 SV=4 - [HS71L_MOUSE]	0.598173	0.587558
P48024;J3QN87;J3QPZ8;Q9CXU9	Eukaryotic translation initiation factor 1 OS=Mus musculus GN=Eif1 PE=1 SV=2 - [EIF1_MOUSE]	1.12953	0.10199
Q9QYJ0	DnaJ homolog subfamily A member 2 OS=Mus musculus GN=Dnaja2 PE=1 SV=1 - [DNJA2_MOUSE]	0.959485	0.51972
Q3THS6;A0A0U1RNK6;A0A0U1RNT6;A0A0U1RPH4;A0A0U1RQ95;A0A0U1RQB0;Q91X83	S-adenosylmethionine synthase isoform type-2 OS=Mus musculus GN=Mat2a PE=1 SV=2 - [METK2_MOUSE]	0.919012	0.232445
Q8VEE4;Q5SWN2	Replication protein A 70 kDa DNA-binding subunit OS=Mus musculus GN=Rpa1 PE=1 SV=1 - [RFA1_MOUSE]	0.952095	0.538601
P11370;B2RQY6;P10404	Retrovirus-related Env polyprotein from Fv-4 locus OS=Mus musculus GN=Fv4 PE=1 SV=2 - [ENV2_MOUSE]	0.85339	0.0880393
Q8C2Q8;A2AKU9;A2AKV0;A2AKV1;A2AKV2;A2AKV3;Q91VR2	ATP synthase subunit gamma OS=Mus musculus GN=Atp5c1 PE=1 SV=1 - [Q8C2Q8_MOUSE]	1.08884	0.162077
Q61191;B1AUX2;F6SJS2;F6T088;G5E837	Host cell factor 1 OS=Mus musculus GN=Hcfc1 PE=1 SV=2 - [HCFC1_MOUSE]	0.970435	0.542745
O35350	Calpain-1 catalytic subunit OS=Mus musculus GN=Capn1 PE=1 SV=1 - [CAN1_MOUSE]	0.977136	0.6553
Q6P5B0	RRP12-like protein OS=Mus musculus GN=Rrp12 PE=1 SV=1 - [RRP12_MOUSE]	0.930691	0.576877
P70296;D3Z1V4;D6RHS6	Phosphatidylethanolamine-binding protein 1 OS=Mus musculus GN=Pebp1 PE=1 SV=3 - [PEBP1_MOUSE]	1.00946	0.807252
Q9D662;A2AN97;A2AN98;A2AN99;A2ANA0	Protein transport protein Sec23B OS=Mus musculus GN=Sec23b PE=1 SV=1 - [SC23B_MOUSE]	0.874813	0.131893
Q8BWY3	Eukaryotic peptide chain release factor subunit 1 OS=Mus musculus GN=Etf1 PE=1 SV=4 - [ERF1_MOUSE]	0.989288	0.84587
Q8VI75;Q5U4C5	Importin-4 OS=Mus musculus GN=Ipo4 PE=1 SV=1 - [IPO4_MOUSE]	0.920175	0.256389
Q99P88	Nuclear pore complex protein Nup155 OS=Mus musculus GN=Nup155 PE=1 SV=1 - [NU155_MOUSE]	0.928343	0.232711
Q9D051	Pyruvate dehydrogenase E1 component subunit beta, mitochondrial OS=Mus musculus GN=Pdhb PE=1 SV=1 - [ODPB_MOUSE]	0.949816	0.789285
Q9Z277	Tyrosine-protein kinase BAZ1B OS=Mus musculus GN=Baz1b PE=1 SV=2 - [BAZ1B_MOUSE]	1.04344	0.632938
Q6PDI5;A2ALV6;A2ALV7;A2ALV8;A2ALV9;A2ALW1	Proteasome-associated protein ECM29 homolog OS=Mus musculus GN=Ecm29 PE=1 SV=3 - [ECM29_MOUSE]	0.898646	0.0658702
Q8R050;F7CE88;Q149F3	Eukaryotic peptide chain release factor GTP-binding subunit ERF3A OS=Mus musculus GN=Gspt1 PE=1 SV=2 - [ERF3A_MOUSE]	0.935417	0.501937
Q60715;E9Q7B0	Prolyl 4-hydroxylase subunit alpha-1 OS=Mus musculus GN=P4ha1 PE=1 SV=2 - [P4HA1_MOUSE]	1.06523	0.270635
P57784;A0A0U1RNZ6;G5E883	U2 small nuclear ribonucleoprotein A' OS=Mus musculus GN=Snrpa1 PE=1 SV=2 - [RU2A_MOUSE]	0.930246	0.621466
Q9ESU7;P51912	Amino acid transporter OS=Mus musculus GN=Slc1a5 PE=1 SV=1 - [Q9ESU7_MOUSE]	0.998637	0.978189
Q99LF4	tRNA-splicing ligase RtcB homolog OS=Mus musculus GN=Rtcb PE=1 SV=1 - [RTCB_MOUSE]	1.0368	0.783333
Q62465	Synaptic vesicle membrane protein VAT-1 homolog OS=Mus musculus GN=Vat1 PE=1 SV=3 - [VAT1_MOUSE]	0.948728	0.557927
Q6ZQ08;B7ZWL1	CCR4-NOT transcription complex subunit 1 OS=Mus musculus GN=Cnot1 PE=1 SV=2 - [CNOT1_MOUSE]	1.06254	0.707249
Q9DCH4	Eukaryotic translation initiation factor 3 subunit F OS=Mus musculus GN=Eif3f PE=1 SV=2 - [EIF3F_MOUSE]	1.06312	0.415483
Q6A0A9	Constitutive coactivator of PPAR-gamma-like protein 1 OS=Mus musculus GN=FAM120A PE=1 SV=2 - [F120A_MOUSE]	0.997465	0.96408
Q9DBE9	pre-rRNA processing protein FTSJ3 OS=Mus musculus GN=Ftsj3 PE=1 SV=1 - [SPB1_MOUSE]	0.958686	0.650461
P28474;A0A0G2JGS3	Alcohol dehydrogenase class-3 OS=Mus musculus GN=Adh5 PE=1 SV=3 - [ADHX_MOUSE]	0.814724	0.0832211
Q8CGC6;F6SB18	RNA-binding protein 28 OS=Mus musculus GN=Rbm28 PE=1 SV=4 - [RBM28_MOUSE]	0.825831	0.383874
F8WJE0;E0CXZ5;E9PYG9;E9Q0K6;F6TVP2;Q60710	Deoxynucleoside triphosphate triphosphohydrolase SAMHD1 OS=Mus musculus GN=Samhd1 PE=1 SV=1 - [F8WJE0_MOUSE]	0.919552	0.578091
Q8VBW6;E0CZE0	NEDD8-activating enzyme E1 regulatory subunit OS=Mus musculus GN=Nae1 PE=1 SV=1 - [ULA1_MOUSE]	0.900717	0.378881
A0A0R4J083;P51174	Long-chain-specific acyl-CoA dehydrogenase, mitochondrial OS=Mus musculus GN=Acadl PE=1 SV=1 - [A0A0R4J083_MOUSE]	0.917134	0.536336
Q9WVA3;A0A140LHA2;A0A140LI47;A0A140LIM5;A0A140LJ21	Mitotic checkpoint protein BUB3 OS=Mus musculus GN=Bub3 PE=1 SV=2 - [BUB3_MOUSE]	1.03709	0.669218
Q9CVB6;D3YXG6	Actin-related protein 2/3 complex subunit 2 OS=Mus musculus GN=Arpc2 PE=1 SV=3 - [ARPC2_MOUSE]	0.933813	0.71434
Q7TQI3;D3YWF6;D3Z7K0	Ubiquitin thioesterase OTUB1 OS=Mus musculus GN=Otub1 PE=1 SV=2 - [OTUB1_MOUSE]	1.13551	0.524016
Q8BTI8;A0A087WRX8	Serine/arginine repetitive matrix protein 2 OS=Mus musculus GN=Srrm2 PE=1 SV=3 - [SRRM2_MOUSE]	0.82373	0.404553
P08752;A0A0A6YWA9;B2RSH2	Guanine nucleotide-binding protein G(i) subunit alpha-2 OS=Mus musculus GN=Gnai2 PE=1 SV=5 - [GNAI2_MOUSE]	1.08087	0.230403
Q99L47;E9Q1V0;E9Q1X9;F8WJK8	Hsc70-interacting protein OS=Mus musculus GN=St13 PE=1 SV=1 - [F10A1_MOUSE]	0.797199	0.17711
D3YTQ9;P62843	40S ribosomal protein S15 OS=Mus musculus GN=Rps15 PE=1 SV=1 - [D3YTQ9_MOUSE]	0.823233	0.811499
Q61074;A0A0J9YUB0;A0A0J9YV96;A0A0J9YVG0	Protein phosphatase 1G OS=Mus musculus GN=Ppm1g PE=1 SV=3 - [PPM1G_MOUSE]	0.898237	0.18365
Q9JIX8;B8JJ90;B8JJ91;B8JJ92;F6Q8C0;F6RJ39;Q52KR6	Apoptotic chromatin condensation inducer in the nucleus OS=Mus musculus GN=Acin1 PE=1 SV=3 - [ACINU_MOUSE]	0.935694	0.525469
P49817;D3Z148;H3BKG0;P51637	Caveolin-1 OS=Mus musculus GN=Cav1 PE=1 SV=1 - [CAV1_MOUSE]	1.11976	0.596001
Q3TWW8;A0A0A6YXX6	Serine/arginine-rich splicing factor 6 OS=Mus musculus GN=Srsf6 PE=1 SV=1 - [SRSF6_MOUSE]	0.867652	0.0697476
Q78ZA7;A0A140LJ37;B7ZNL2	Nucleosome assembly protein 1-like 4 OS=Mus musculus GN=Nap1l4 PE=1 SV=1 - [NP1L4_MOUSE]	1.04353	0.740722
Q9Z2N8;A0A0A6YWG8;A0A0A6YWR1;D3YVN1	Actin-like protein 6A OS=Mus musculus GN=Actl6a PE=1 SV=2 - [ACL6A_MOUSE]	0.748629	0.085346
Q7M6Y3;A0A087WSI9;A0A140LHG9;E9Q9A3;E9QLK9;E9QQ05;Q3TWS4;Q61548	Phosphatidylinositol-binding clathrin assembly protein OS=Mus musculus GN=Picalm PE=1 SV=1 - [PICAL_MOUSE]	0.947517	0.784278
P53996	Cellular nucleic acid-binding protein OS=Mus musculus GN=Cnbp PE=1 SV=2 - [CNBP_MOUSE]	0.96819	0.79857
Q00612;A3KG36;G3UWD6;P97324	Glucose-6-phosphate 1-dehydrogenase X OS=Mus musculus GN=G6pdx PE=1 SV=3 - [G6PD1_MOUSE]	0.834553	0.0708527
B1AQ77;P05784;Q61414;Q9D312	Keratin 15, isoform CRA_a OS=Mus musculus GN=Krt15 PE=1 SV=1 - [B1AQ77_MOUSE]	0.208826	0.407671
Q61765;B1AQ75;E9PV64;Q61897;Q6IFX3	Keratin, type I cuticular Ha1 OS=Mus musculus GN=Krt31 PE=1 SV=2 - [K1H1_MOUSE]	0.0500184	0.347122
P61750;E9Q2C2;E9Q798;F6UFB9	ADP-ribosylation factor 4 OS=Mus musculus GN=Arf4 PE=1 SV=2 - [ARF4_MOUSE]	0.857457	0.270056
P47915;D3Z1N9;F6QL70;F6YH22;W4VSN7	60S ribosomal protein L29 OS=Mus musculus GN=Rpl29 PE=2 SV=2 - [RL29_MOUSE]	0.864745	0.164726
Q6NV52;Q99LH8;Q9JJ11	Transforming acidic coiled-coil-containing protein 3 OS=Mus musculus GN=Tacc3 PE=1 SV=1 - [Q6NV52_MOUSE]	0.922857	0.702487
P60867	40S ribosomal protein S20 OS=Mus musculus GN=Rps20 PE=1 SV=1 - [RS20_MOUSE]	0.946301	0.369713
Q64521;A2AQR0	Glycerol-3-phosphate dehydrogenase, mitochondrial OS=Mus musculus GN=Gpd2 PE=1 SV=2 - [GPDM_MOUSE]	0.854792	0.269886
P62869;A6PWE0	Transcription elongation factor B polypeptide 2 OS=Mus musculus GN=Tceb2 PE=1 SV=1 - [ELOB_MOUSE]	1.01941	0.875425
Q9QYB1	Chloride intracellular channel protein 4 OS=Mus musculus GN=Clic4 PE=1 SV=3 - [CLIC4_MOUSE]	0.82942	0.103529
Q9D883;E9PUZ3;E9PWM2;E9PWX6;E9Q1I7;E9Q5J3;E9Q5Y2;E9Q809;F8WH71;G3UW94;Q8BGJ9	Splicing factor U2AF 35 kDa subunit OS=Mus musculus GN=U2af1 PE=1 SV=4 - [U2AF1_MOUSE]	1.16628	0.464518
Q9QZE5;Q7TNQ1	Coatomer subunit gamma-1 OS=Mus musculus GN=Copg1 PE=1 SV=1 - [COPG1_MOUSE]	0.888013	0.282039
P46638;D3YYB3;E9Q3P9;E9Q6B3;F8WGS1;G3UY29;G3UZD3;G3UZL4;P62492;Q9WTL2	Ras-related protein Rab-11B OS=Mus musculus GN=Rab11b PE=1 SV=3 - [RB11B_MOUSE]	0.942485	0.431865
Q7TNV0;D3YVJ6;E9Q8Y1	Protein DEK OS=Mus musculus GN=Dek PE=1 SV=1 - [DEK_MOUSE]	0.914954	0.470992
Q07076	Annexin A7 OS=Mus musculus GN=Anxa7 PE=1 SV=2 - [ANXA7_MOUSE]	1.04032	0.611784
Q8R3C6;A0A0J9YUT8	Probable RNA-binding protein 19 OS=Mus musculus GN=Rbm19 PE=1 SV=1 - [RBM19_MOUSE]	0.816105	0.227943
P61082;F6WMC0;F7CDT0;G5E919	NEDD8-conjugating enzyme Ubc12 OS=Mus musculus GN=Ube2m PE=1 SV=1 - [UBC12_MOUSE]	0.911651	0.360165
O70251;A0A087WS46;G3UX43;G3UZ47;M0QWH8;M0QWK5	Elongation factor 1-beta OS=Mus musculus GN=Eef1b PE=1 SV=5 - [EF1B_MOUSE]	1.09211	0.631051
Q9R1P3	Proteasome subunit beta type-2 OS=Mus musculus GN=Psmb2 PE=1 SV=1 - [PSB2_MOUSE]	0.963374	0.609887
F8WJG3;P62996	Transformer-2 protein homolog beta OS=Mus musculus GN=Tra2b PE=1 SV=1 - [F8WJG3_MOUSE]	1.09912	0.179897
Q9WUM3;D3YUG6	Coronin-1B OS=Mus musculus GN=Coro1b PE=1 SV=1 - [COR1B_MOUSE]	1.03271	0.608406
P14152;B1ATQ3	Malate dehydrogenase, cytoplasmic OS=Mus musculus GN=Mdh1 PE=1 SV=3 - [MDHC_MOUSE]	0.983884	0.807159
P62849	40S ribosomal protein S24 OS=Mus musculus GN=Rps24 PE=1 SV=1 - [RS24_MOUSE]	0.990816	0.963102
Q6PDM2;F7AI47;H7BX95	Serine/arginine-rich splicing factor 1 OS=Mus musculus GN=Srsf1 PE=1 SV=3 - [SRSF1_MOUSE]	0.952125	0.471856
Q9JJ28	Protein flightless-1 homolog OS=Mus musculus GN=Flii PE=1 SV=1 - [FLII_MOUSE]	0.803339	0.401161
P35979;F6XSQ3;F8VQK7;Q811G0;Q8CBR1	60S ribosomal protein L12 OS=Mus musculus GN=Rpl12 PE=1 SV=2 - [RL12_MOUSE]	1.01585	0.831125
Q60817;P70670	Nascent polypeptide-associated complex subunit alpha OS=Mus musculus GN=Naca PE=1 SV=1 - [NACA_MOUSE]	1.03091	0.363027
E9Q4Q2;D3YVH4;D3YZC9;D3YZD0;Q64213	Splicing factor 1 OS=Mus musculus GN=Sf1 PE=1 SV=1 - [E9Q4Q2_MOUSE]	1.00186	0.980485
P20108	Thioredoxin-dependent peroxide reductase, mitochondrial OS=Mus musculus GN=Prdx3 PE=1 SV=1 - [PRDX3_MOUSE]	0.916954	0.32353
Q5SWU9;E9Q4Z2;V9GWS0	Acetyl-CoA carboxylase 1 OS=Mus musculus GN=Acaca PE=1 SV=1 - [ACACA_MOUSE]	1.16993	0.0678775
Q8JZR0	Long-chain-fatty-acid--CoA ligase 5 OS=Mus musculus GN=Acsl5 PE=1 SV=1 - [ACSL5_MOUSE]	1.09713	0.664088
P62267	40S ribosomal protein S23 OS=Mus musculus GN=Rps23 PE=1 SV=3 - [RS23_MOUSE]	1.12733	0.341501
Q9R190;H3BLE1	Metastasis-associated protein MTA2 OS=Mus musculus GN=Mta2 PE=1 SV=1 - [MTA2_MOUSE]	1.08633	0.566376
Q9CU62	Structural maintenance of chromosomes protein 1A OS=Mus musculus GN=Smc1a PE=1 SV=4 - [SMC1A_MOUSE]	0.937018	0.454072
P63028;D3YU75	Translationally-controlled tumor protein OS=Mus musculus GN=Tpt1 PE=1 SV=1 - [TCTP_MOUSE]	1.04363	0.856171
Q6ZQI3	Malectin OS=Mus musculus GN=Mlec PE=1 SV=2 - [MLEC_MOUSE]	1.01076	0.926112
Q9DC51;A0A0G2JG40;A2AE31;A2AE32;P18872;P20612;P27600;P27601;P50149;Q3V3I2;Q66L47;Q8CGK7;Q9D034	Guanine nucleotide-binding protein G(k) subunit alpha OS=Mus musculus GN=Gnai3 PE=1 SV=3 - [GNAI3_MOUSE]	1.16455	0.107737
Q61335	B-cell receptor-associated protein 31 OS=Mus musculus GN=Bcap31 PE=1 SV=4 - [BAP31_MOUSE]	0.838195	0.763362
Q9D031;A2AUR7;B1AYQ0;Q01730	Ras suppressor protein 1 OS=Mus musculus GN=Rsu1 PE=1 SV=1 - [Q9D031_MOUSE]	0.864766	0.175308
Q80SW1;D3Z2Q0;F7ATQ6;F8WGT1;F8WI65;H3BKT5;Q68FL4	Putative adenosylhomocysteinase 2 OS=Mus musculus GN=Ahcyl1 PE=1 SV=1 - [SAHH2_MOUSE]	0.894763	0.33786
P61202;A2AQE4	COP9 signalosome complex subunit 2 OS=Mus musculus GN=Cops2 PE=1 SV=1 - [CSN2_MOUSE]	1.13405	0.614061
P26231;D3Z0Z5;Q91Z61	Catenin alpha-1 OS=Mus musculus GN=Ctnna1 PE=1 SV=1 - [CTNA1_MOUSE]	0.827824	0.727552
Q8VED5	Keratin, type II cytoskeletal 79 OS=Mus musculus GN=Krt79 PE=1 SV=2 - [K2C79_MOUSE]	0.3597	0.478351
A0A1B0GSX7;A0A140T8J8;A0A1B0GRA7;A0A1B0GRB5;A0A1B0GS62;B2RQL0;Q6PFD9	Nuclear pore complex protein Nup98-Nup96 OS=Mus musculus GN=Nup98 PE=4 SV=1 - [A0A1B0GSX7_MOUSE]	0.896621	0.25842
O54734	Dolichyl-diphosphooligosaccharide--protein glycosyltransferase 48 kDa subunit OS=Mus musculus GN=Ddost PE=1 SV=2 - [OST48_MOUSE]	1.25499	0.258047
P61087;A0A0J9YU07;A0A0J9YUI1;A0A0J9YUR9;D3Z4U3;F8WIC2;Q3V3R8	Ubiquitin-conjugating enzyme E2 K OS=Mus musculus GN=Ube2k PE=1 SV=3 - [UBE2K_MOUSE]	0.975806	0.820793
Q9R1P0;E9PW69;E9Q0X0	Proteasome subunit alpha type-4 OS=Mus musculus GN=Psma4 PE=1 SV=1 - [PSA4_MOUSE]	1.04811	0.65536
P18572;J3QP71;K3W4Q8	Basigin OS=Mus musculus GN=Bsg PE=1 SV=2 - [BASI_MOUSE]	0.911991	0.162322
Q99ME9	Nucleolar GTP-binding protein 1 OS=Mus musculus GN=Gtpbp4 PE=1 SV=3 - [NOG1_MOUSE]	0.949437	0.235736
H3BL37;H3BIX0;H3BK88;O08784;Q05CS0	Treacle protein OS=Mus musculus GN=Tcof1 PE=1 SV=1 - [H3BL37_MOUSE]	0.876227	0.343769
Q9JK81;F7A3N3;F8WGG3	UPF0160 protein MYG1, mitochondrial OS=Mus musculus GN=Myg1 PE=1 SV=1 - [MYG1_MOUSE]	0.966271	0.665024
Q9CQ60;D3Z4X1;F6X8L5;Q8CBG6	6-phosphogluconolactonase OS=Mus musculus GN=Pgls PE=1 SV=1 - [6PGL_MOUSE]	0.957824	0.54112
O35887;G3UWR0;G3UWV3;G3UXA3;G3UXA8;G3UY49;G3V004;Q6XLQ8	Calumenin OS=Mus musculus GN=Calu PE=1 SV=1 - [CALU_MOUSE]	0.866247	0.442518
P54728	UV excision repair protein RAD23 homolog B OS=Mus musculus GN=Rad23b PE=1 SV=2 - [RD23B_MOUSE]	0.79036	0.0949566
O35857	Mitochondrial import inner membrane translocase subunit TIM44 OS=Mus musculus GN=Timm44 PE=1 SV=2 - [TIM44_MOUSE]	0.936893	0.745688
Q921M7;Q8BHZ0	Protein FAM49B OS=Mus musculus GN=Fam49b PE=1 SV=1 - [FA49B_MOUSE]	0.950039	0.689084
Q99KQ4	Nicotinamide phosphoribosyltransferase OS=Mus musculus GN=Nampt PE=1 SV=1 - [NAMPT_MOUSE]	0.887467	0.675227
Q9JHS3;D3YTS4	Ragulator complex protein LAMTOR2 OS=Mus musculus GN=Lamtor2 PE=1 SV=1 - [LTOR2_MOUSE]	0.918884	0.451386
P00493	Hypoxanthine-guanine phosphoribosyltransferase OS=Mus musculus GN=Hprt1 PE=1 SV=3 - [HPRT_MOUSE]	1.02902	0.826493
P10711;B7ZCS4;E9PYD5;F6XMY4;Q9QVN7	Transcription elongation factor A protein 1 OS=Mus musculus GN=Tcea1 PE=1 SV=2 - [TCEA1_MOUSE]	0.875604	0.173855
Q6A068	Cell division cycle 5-like protein OS=Mus musculus GN=Cdc5l PE=1 SV=2 - [CDC5L_MOUSE]	1.07415	0.463607
P97379;A0A0J9YTQ8;A0A0J9YUY8	Ras GTPase-activating protein-binding protein 2 OS=Mus musculus GN=G3bp2 PE=1 SV=2 - [G3BP2_MOUSE]	0.916074	0.433584
Q3U741;Q501J6	DEAD (Asp-Glu-Ala-Asp) box polypeptide 17, isoform CRA_a OS=Mus musculus GN=Ddx17 PE=1 SV=1 - [Q3U741_MOUSE]	0.839106	0.155597
D3Z0E6;A0A1B0GRV0;Q9Z0S1	3'(2'),5'-bisphosphate nucleotidase 1 OS=Mus musculus GN=Bpnt1 PE=1 SV=1 - [D3Z0E6_MOUSE]	0.672721	0.0715986
Q6P5D8	Structural maintenance of chromosomes flexible hinge domain-containing protein 1 OS=Mus musculus GN=Smchd1 PE=1 SV=2 - [SMHD1_MOUSE]	1.10009	0.399627
F6QKD2;A0A0N4SVK2;A0A0N4SVT1;A0A0N4SWC5;Q9CWX9	Probable ATP-dependent RNA helicase DDX47 (Fragment) OS=Mus musculus GN=Ddx47 PE=1 SV=1 - [F6QKD2_MOUSE]	0.940008	0.348239
Q62446	Peptidyl-prolyl cis-trans isomerase FKBP3 OS=Mus musculus GN=Fkbp3 PE=1 SV=2 - [FKBP3_MOUSE]	0.890821	0.310746
Q9CQR2	40S ribosomal protein S21 OS=Mus musculus GN=Rps21 PE=1 SV=1 - [RS21_MOUSE]	0.915788	0.777207
Q3UM45;A0A087WRA7;F6TGJ2	Protein phosphatase 1 regulatory subunit 7 OS=Mus musculus GN=Ppp1r7 PE=1 SV=2 - [PP1R7_MOUSE]	1.04793	0.312306
P19157;P46425	Glutathione S-transferase P 1 OS=Mus musculus GN=Gstp1 PE=1 SV=2 - [GSTP1_MOUSE]	0.861493	0.0623248
P61161	Actin-related protein 2 OS=Mus musculus GN=Actr2 PE=1 SV=1 - [ARP2_MOUSE]	1.01118	0.954897
A2AWT7;A2AWT5;A2AWT6;E9Q4A8;P25976	Nucleolar transcription factor 1 OS=Mus musculus GN=Ubtf PE=1 SV=1 - [A2AWT7_MOUSE]	0.877128	0.217011
P62900;A0A0A6YX26;A0A0A6YXL3	60S ribosomal protein L31 OS=Mus musculus GN=Rpl31 PE=1 SV=1 - [RL31_MOUSE]	0.989387	0.889795
Q91VX2;A2AMY5;A2AMY7;F6PYV5	Ubiquitin-associated protein 2 OS=Mus musculus GN=Ubap2 PE=1 SV=1 - [UBAP2_MOUSE]	0.905956	0.456548
P53994;G3UXQ7;G3V022;P59279;Q3TEG7	Ras-related protein Rab-2A OS=Mus musculus GN=Rab2a PE=1 SV=1 - [RAB2A_MOUSE]	0.94561	0.58778
Q61686;D3Z0U2	Chromobox protein homolog 5 OS=Mus musculus GN=Cbx5 PE=1 SV=1 - [CBX5_MOUSE]	1.01749	0.86083
P13439;D6RJ62	Uridine 5'-monophosphate synthase OS=Mus musculus GN=Umps PE=1 SV=3 - [UMPS_MOUSE]	0.990264	0.90434
P60766	Cell division control protein 42 homolog OS=Mus musculus GN=Cdc42 PE=1 SV=2 - [CDC42_MOUSE]	0.911282	0.181058
P24547;A0A0A6YXS4;A0A0A6YY72	Inosine-5'-monophosphate dehydrogenase 2 OS=Mus musculus GN=Impdh2 PE=1 SV=2 - [IMDH2_MOUSE]	0.96609	0.55004
Q9R0P5	Destrin OS=Mus musculus GN=Dstn PE=1 SV=3 - [DEST_MOUSE]	1.02831	0.616931
Q9D0M3	Cytochrome c1, heme protein, mitochondrial OS=Mus musculus GN=Cyc1 PE=1 SV=1 - [CY1_MOUSE]	0.867224	0.0774756
Q05D44	Eukaryotic translation initiation factor 5B OS=Mus musculus GN=Eif5b PE=1 SV=2 - [IF2P_MOUSE]	0.932009	0.291461
G3UZ26;G3UYY1;G3UZZ9;P50431	Serine hydroxymethyltransferase (Fragment) OS=Mus musculus GN=Shmt1 PE=1 SV=1 - [G3UZ26_MOUSE]	0.867129	0.142888
Q9DB05;A0A1B0GR35;P28663	Alpha-soluble NSF attachment protein OS=Mus musculus GN=Napa PE=1 SV=1 - [SNAA_MOUSE]	0.930654	0.663191
Q91VA7;V9GXV0	Isocitrate dehydrogenase [NAD] subunit, mitochondrial OS=Mus musculus GN=Idh3b PE=1 SV=1 - [Q91VA7_MOUSE]	0.965251	0.782949
Q8R0G9	Nuclear pore complex protein Nup133 OS=Mus musculus GN=Nup133 PE=1 SV=2 - [NU133_MOUSE]	1.13089	0.408686
Q3UPL0;S4R192;S4R1T5;S4R1Y8;S4R256;S4R2A9	Protein transport protein Sec31A OS=Mus musculus GN=Sec31a PE=1 SV=2 - [SC31A_MOUSE]	0.890613	0.0511341
P62317;D3Z5N9	Small nuclear ribonucleoprotein Sm D2 OS=Mus musculus GN=Snrpd2 PE=1 SV=1 - [SMD2_MOUSE]	0.960391	0.734686
Q9CQQ7;A0A0G2JGX3	ATP synthase F(0) complex subunit B1, mitochondrial OS=Mus musculus GN=Atp5f1 PE=1 SV=1 - [AT5F1_MOUSE]	0.945628	0.571172
E9Q3G8	Protein Nup153 OS=Mus musculus GN=Nup153 PE=1 SV=1 - [E9Q3G8_MOUSE]	0.978839	0.889276
P19324;A0A140LHD6;A0A140LHK0;A0A140LHR4	Serpin H1 OS=Mus musculus GN=Serpinh1 PE=1 SV=3 - [SERPH_MOUSE]	0.896229	0.0545492
P99029;G3UZJ4;H3BJQ7	Peroxiredoxin-5, mitochondrial OS=Mus musculus GN=Prdx5 PE=1 SV=2 - [PRDX5_MOUSE]	0.977274	0.393939
Q9CQR6;A0A0N4SVE2;A0A0N4SVL9;A0A0N4SW66	Serine/threonine-protein phosphatase 6 catalytic subunit OS=Mus musculus GN=Ppp6c PE=1 SV=1 - [PPP6_MOUSE]	1.05121	0.43868
Q9CXY6	Interleukin enhancer-binding factor 2 OS=Mus musculus GN=Ilf2 PE=1 SV=1 - [ILF2_MOUSE]	1.32313	0.535802
Q8R5H1;A0A0A6YVY7;A0A0A6YW28;P35123;Q99K46	Ubiquitin carboxyl-terminal hydrolase 15 OS=Mus musculus GN=Usp15 PE=1 SV=1 - [UBP15_MOUSE]	1.11347	0.120084
P02469;E9PYT5;E9QN70	Laminin subunit beta-1 OS=Mus musculus GN=Lamb1 PE=1 SV=3 - [LAMB1_MOUSE]	1.00041	0.996811
O35343;A0A0B4J1E7;D3YTN1	Importin subunit alpha-3 OS=Mus musculus GN=Kpna4 PE=1 SV=1 - [IMA3_MOUSE]	0.844407	0.415835
P30285;D3YWB0;D6RHS5;E9PZX7;E9Q9E4	Cyclin-dependent kinase 4 OS=Mus musculus GN=Cdk4 PE=1 SV=1 - [CDK4_MOUSE]	1.16224	0.189807
P97384;D3Z7U0	Annexin A11 OS=Mus musculus GN=Anxa11 PE=1 SV=2 - [ANX11_MOUSE]	0.93539	0.465362
P33609	DNA polymerase alpha catalytic subunit OS=Mus musculus GN=Pola1 PE=1 SV=2 - [DPOLA_MOUSE]	1.02851	0.596473
Q9D2R0	Acetoacetyl-CoA synthetase OS=Mus musculus GN=Aacs PE=1 SV=1 - [AACS_MOUSE]	1.04185	0.431897
O35344	Importin subunit alpha-4 OS=Mus musculus GN=Kpna3 PE=1 SV=1 - [IMA4_MOUSE]	1.09385	0.555922
P03975	IgE-binding protein OS=Mus musculus GN=Iap PE=2 SV=1 - [IGEB_MOUSE]	0.987212	0.830047
Q9D7S7	60S ribosomal protein L22-like 1 OS=Mus musculus GN=Rpl22l1 PE=1 SV=1 - [RL22L_MOUSE]	0.932224	0.488675
P61027	Ras-related protein Rab-10 OS=Mus musculus GN=Rab10 PE=1 SV=1 - [RAB10_MOUSE]	0.979546	0.867048
Q4FE56;E9PWA9;G3UY52;G3UZS3;P70398	Probable ubiquitin carboxyl-terminal hydrolase FAF-X OS=Mus musculus GN=Usp9x PE=1 SV=1 - [Q4FE56_MOUSE]	1.15743	0.172869
P08553;A0A0R4J036;D3YZ35	Neurofilament medium polypeptide OS=Mus musculus GN=Nefm PE=1 SV=4 - [NFM_MOUSE]	1.03439	0.829972
G5E8I8;Q8CGZ0	Calcium homeostasis endoplasmic reticulum protein OS=Mus musculus GN=Cherp PE=1 SV=1 - [G5E8I8_MOUSE]	0.847028	0.187501
Q6IFX2	Keratin, type I cytoskeletal 42 OS=Mus musculus GN=Krt42 PE=1 SV=1 - [K1C42_MOUSE]	0.7668	0.692235
P61164	Alpha-centractin OS=Mus musculus GN=Actr1a PE=1 SV=1 - [ACTZ_MOUSE]	1.05695	0.876308
Q61543;E9PWD8;F8WHM5	Golgi apparatus protein 1 OS=Mus musculus GN=Glg1 PE=1 SV=1 - [GSLG1_MOUSE]	0.959297	0.802868
P08207	Protein S100-A10 OS=Mus musculus GN=S100a10 PE=1 SV=2 - [S10AA_MOUSE]	0.849121	0.187131
Q9DBG5	Perilipin-3 OS=Mus musculus GN=Plin3 PE=1 SV=1 - [PLIN3_MOUSE]	1.03737	0.490413
A0A0G2JGD2;P07091	Protein S100-A4 (Fragment) OS=Mus musculus GN=S100a4 PE=1 SV=1 - [A0A0G2JGD2_MOUSE]	0.710782	0.0986006
Q9JJA4;D3Z369	Ribosome biogenesis protein WDR12 OS=Mus musculus GN=Wdr12 PE=1 SV=1 - [WDR12_MOUSE]	0.925547	0.453197
P34884	Macrophage migration inhibitory factor OS=Mus musculus GN=Mif PE=1 SV=2 - [MIF_MOUSE]	1.23886	0.171323
Q8CAY6;F2Z459;G3XA25;Q80X81	Acetyl-CoA acetyltransferase, cytosolic OS=Mus musculus GN=Acat2 PE=1 SV=2 - [THIC_MOUSE]	0.589767	0.659001
Q8R010;Q8R3V2	Aminoacyl tRNA synthase complex-interacting multifunctional protein 2 OS=Mus musculus GN=Aimp2 PE=1 SV=2 - [AIMP2_MOUSE]	1.00801	0.915972
P06795;A0A0G2JDM4;A0A0G2JF49;P21440;P21447	Multidrug resistance protein 1B OS=Mus musculus GN=Abcb1b PE=1 SV=1 - [MDR1B_MOUSE]	1.20861	0.172332
Q9ERG0	LIM domain and actin-binding protein 1 OS=Mus musculus GN=Lima1 PE=1 SV=3 - [LIMA1_MOUSE]	0.799772	0.241408
Q8BK64	Activator of 90 kDa heat shock protein ATPase homolog 1 OS=Mus musculus GN=Ahsa1 PE=1 SV=2 - [AHSA1_MOUSE]	0.962854	0.800116
D3Z0M9	MCG18410, isoform CRA_a OS=Mus musculus GN=Ddx23 PE=1 SV=1 - [D3Z0M9_MOUSE]	0.860368	0.193033
Q64012;A2AU60;A2AU61;A2AU62	RNA-binding protein Raly OS=Mus musculus GN=Raly PE=1 SV=3 - [RALY_MOUSE]	1.0475	0.660418
Q9DC61;A2AIW9	Mitochondrial-processing peptidase subunit alpha OS=Mus musculus GN=Pmpca PE=1 SV=1 - [MPPA_MOUSE]	1.02804	0.666762
P62858;G3UYV7;J3QNN8	40S ribosomal protein S28 OS=Mus musculus GN=Rps28 PE=1 SV=1 - [RS28_MOUSE]	0.971631	0.723625
P62835;A0A0G2JDL9;A0A0G2JE52;A0A0G2JED9;Q99JI6	Ras-related protein Rap-1A OS=Mus musculus GN=Rap1a PE=1 SV=1 - [RAP1A_MOUSE]	1.12218	0.0677416
Q9D6R2	Isocitrate dehydrogenase [NAD] subunit alpha, mitochondrial OS=Mus musculus GN=Idh3a PE=1 SV=1 - [IDH3A_MOUSE]	1.02688	0.86379
P63073;A0A0G2JFB4;A0A0G2JG98;A0A0G2JGT5;A0A0G2JH04	Eukaryotic translation initiation factor 4E OS=Mus musculus GN=Eif4e PE=1 SV=1 - [IF4E_MOUSE]	0.918973	0.247733
Q62426	Cystatin-B OS=Mus musculus GN=Cstb PE=1 SV=1 - [CYTB_MOUSE]	1.11375	0.0646794
P26369;A0A140LJ08;Q3KQM4;Q80XR5	Splicing factor U2AF 65 kDa subunit OS=Mus musculus GN=U2af2 PE=1 SV=3 - [U2AF2_MOUSE]	0.865495	0.443266
Q9CQU5	ZW10 interactor OS=Mus musculus GN=Zwint PE=1 SV=1 - [ZWINT_MOUSE]	0.811535	0.0896211
Q9JLQ0	CD2-associated protein OS=Mus musculus GN=Cd2ap PE=1 SV=3 - [CD2AP_MOUSE]	0.966267	0.724731
P51660	Peroxisomal multifunctional enzyme type 2 OS=Mus musculus GN=Hsd17b4 PE=1 SV=3 - [DHB4_MOUSE]	1.13025	0.271497
Q91YR7	Pre-mRNA-processing factor 6 OS=Mus musculus GN=Prpf6 PE=1 SV=1 - [PRP6_MOUSE]	0.876323	0.334629
Q9JHW4;A0A0N4SUU3;A0A0N4SUV6;A0A0N4SVA4;A0A0N4SWB3;A0A0N4SWD9	Selenocysteine-specific elongation factor OS=Mus musculus GN=Eefsec PE=1 SV=2 - [SELB_MOUSE]	0.950319	0.842145
G5E896;A0A0R4J1Q0;D6RE33;F6ZJ27;Q3UJB9	Enhancer of mRNA decapping 4, isoform CRA_b OS=Mus musculus GN=Edc4 PE=1 SV=1 - [G5E896_MOUSE]	0.869971	0.271979
Q8BY71;A2ATU9	Histone acetyltransferase type B catalytic subunit OS=Mus musculus GN=Hat1 PE=1 SV=1 - [HAT1_MOUSE]	0.871297	0.106096
O09061	Proteasome subunit beta type-1 OS=Mus musculus GN=Psmb1 PE=1 SV=1 - [PSB1_MOUSE]	0.97128	0.873851
Q9D1D4	Transmembrane emp24 domain-containing protein 10 OS=Mus musculus GN=Tmed10 PE=1 SV=1 - [TMEDA_MOUSE]	0.986928	0.923746
O35226	26S proteasome non-ATPase regulatory subunit 4 OS=Mus musculus GN=Psmd4 PE=1 SV=1 - [PSMD4_MOUSE]	0.863291	0.0648538
Q61739;F6VSK8	Integrin alpha-6 OS=Mus musculus GN=Itga6 PE=1 SV=3 - [ITA6_MOUSE]	1.1142	0.235482
E9QL31;A0A0R4J104;E0CXT5;E0CZ53;E9PX84;F6TQN9;P98078;Q3TRE6;Q9DCE6	Disabled homolog 2 OS=Mus musculus GN=Dab2 PE=1 SV=1 - [E9QL31_MOUSE]	1.01778	0.859288
D3YXK2;Q80YR5;S4R1M2;S4R2Q5	Scaffold attachment factor B1 OS=Mus musculus GN=Safb PE=1 SV=2 - [SAFB1_MOUSE]	1.00111	0.981637
Q8VDP4	Cell cycle and apoptosis regulator protein 2 OS=Mus musculus GN=Ccar2 PE=1 SV=2 - [CCAR2_MOUSE]	1.08756	0.506296
G3UXW9;A0A140LJB7;B1ATU4;Q3MIA8;Q99LD4	COP9 signalosome complex subunit 1 OS=Mus musculus GN=Gps1 PE=1 SV=1 - [G3UXW9_MOUSE]	1.00596	0.954526
P97452	Ribosome biogenesis protein BOP1 OS=Mus musculus GN=Bop1 PE=1 SV=1 - [BOP1_MOUSE]	0.812316	0.163092
Q80UM7	Mannosyl-oligosaccharide glucosidase OS=Mus musculus GN=Mogs PE=1 SV=1 - [MOGS_MOUSE]	1.04496	0.51035
P59999;E9PWA7;Q3TX55	Actin-related protein 2/3 complex subunit 4 OS=Mus musculus GN=Arpc4 PE=1 SV=3 - [ARPC4_MOUSE]	1.01188	0.851061
P70460	Vasodilator-stimulated phosphoprotein OS=Mus musculus GN=Vasp PE=1 SV=4 - [VASP_MOUSE]	0.95881	0.787196
Q8VDJ3;A0A087WP83;A0A087WPC5;A0A087WQY9;A0A087WS92	Vigilin OS=Mus musculus GN=Hdlbp PE=1 SV=1 - [VIGLN_MOUSE]	0.899203	0.0804192
P41241	Tyrosine-protein kinase CSK OS=Mus musculus GN=Csk PE=1 SV=2 - [CSK_MOUSE]	0.997675	0.983473
Q9JMH6	Thioredoxin reductase 1, cytoplasmic OS=Mus musculus GN=Txnrd1 PE=1 SV=3 - [TRXR1_MOUSE]	1.01575	0.843064
P58389;A2AWE9;A2AWF0;B7ZDE0;F6Z6I0	Serine/threonine-protein phosphatase 2A activator OS=Mus musculus GN=Ppp2r4 PE=1 SV=1 - [PTPA_MOUSE]	0.969996	0.836232
Q8K1J6;A0A0N4SUW4;A0A0N4SV41	CCA tRNA nucleotidyltransferase 1, mitochondrial OS=Mus musculus GN=Trnt1 PE=1 SV=1 - [TRNT1_MOUSE]	1.03811	0.663859
Q8JZM7	Parafibromin OS=Mus musculus GN=Cdc73 PE=1 SV=1 - [CDC73_MOUSE]	0.897688	0.29756
A2AMV1;D6RCI7;Q9D0I8	RIKEN cDNA 2610012O22, isoform CRA_a OS=Mus musculus GN=Mrto4 PE=1 SV=1 - [A2AMV1_MOUSE]	1.03616	0.478108
Q9R0X4;Q32MW3	Acyl-coenzyme A thioesterase 9, mitochondrial OS=Mus musculus GN=Acot9 PE=1 SV=1 - [ACOT9_MOUSE]	1.02115	0.821695
Q8C166;A3KGK7;B7ZCP4;B7ZCP5;B7ZCP6;B7ZCP7;B7ZCP8;E9Q806;F6R587;V9GWY2;V9GX86;V9GXM6	Copine-1 OS=Mus musculus GN=Cpne1 PE=1 SV=1 - [CPNE1_MOUSE]	0.963159	0.807583
O55029	Coatomer subunit beta' OS=Mus musculus GN=Copb2 PE=1 SV=2 - [COPB2_MOUSE]	1.05987	0.531053
P35279;D3YV69;P61294	Ras-related protein Rab-6A OS=Mus musculus GN=Rab6a PE=1 SV=4 - [RAB6A_MOUSE]	1.10135	0.237971
Q99JY0;D3YXU1	Trifunctional enzyme subunit beta, mitochondrial OS=Mus musculus GN=Hadhb PE=1 SV=1 - [ECHB_MOUSE]	1.10656	0.805879
P31938;M0QWN2;Q63932;Q91YS7	Dual specificity mitogen-activated protein kinase kinase 1 OS=Mus musculus GN=Map2k1 PE=1 SV=2 - [MP2K1_MOUSE]	1.00186	0.987538
Q91VH2	Sorting nexin-9 OS=Mus musculus GN=Snx9 PE=1 SV=1 - [SNX9_MOUSE]	1.04242	0.498693
Q9DAW6	U4/U6 small nuclear ribonucleoprotein Prp4 OS=Mus musculus GN=Prpf4 PE=1 SV=1 - [PRP4_MOUSE]	0.797965	0.147248
Q99LS3;A0A0J9YVH9;D3Z4T3	Phosphoserine phosphatase OS=Mus musculus GN=Psph PE=1 SV=1 - [SERB_MOUSE]	0.855674	0.0833531
Q6ZWQ9;D3YV37;Q3THE2;Q9CQ19	MCG5400 OS=Mus musculus GN=Myl12a PE=1 SV=1 - [Q6ZWQ9_MOUSE]	1.03707	0.871117
Q3UYV9	Nuclear cap-binding protein subunit 1 OS=Mus musculus GN=Ncbp1 PE=1 SV=2 - [NCBP1_MOUSE]	0.753931	0.366311
Q3TQP6;P06801	Malic enzyme OS=Mus musculus GN=Me1 PE=1 SV=1 - [Q3TQP6_MOUSE]	0.993844	0.968272
A0A1B0GTA4;A0A1B0GS13;A0A1B0GSH8;A0A1B0GT35;A0A1B0GT81;Q07813	Apoptosis regulator BAX (Fragment) OS=Mus musculus GN=Bax PE=4 SV=1 - [A0A1B0GTA4_MOUSE]	0.899991	0.770808
Q8R5L1;O35658	Complement component 1 Q subcomponent-binding protein, mitochondrial OS=Mus musculus GN=C1qbp PE=1 SV=1 - [Q8R5L1_MOUSE]	1.00506	0.965063
Q9JLJ2;Q3U367	4-trimethylaminobutyraldehyde dehydrogenase OS=Mus musculus GN=Aldh9a1 PE=1 SV=1 - [AL9A1_MOUSE]	1.1561	0.238277
P53811;Q8JZZ5	Phosphatidylinositol transfer protein beta isoform OS=Mus musculus GN=Pitpnb PE=1 SV=2 - [PIPNB_MOUSE]	1.26597	0.316703
P51432	1-phosphatidylinositol 4,5-bisphosphate phosphodiesterase beta-3 OS=Mus musculus GN=Plcb3 PE=1 SV=2 - [PLCB3_MOUSE]	1.00261	0.977928
Q99JR1;Q3U4F0;Q91V61	Sideroflexin-1 OS=Mus musculus GN=Sfxn1 PE=1 SV=3 - [SFXN1_MOUSE]	0.999041	0.976737
P84089;G3UW85	Enhancer of rudimentary homolog OS=Mus musculus GN=Erh PE=1 SV=1 - [ERH_MOUSE]	1.08386	0.412575
E9Q0F0	Protein Krt78 OS=Mus musculus GN=Krt78 PE=1 SV=1 - [E9Q0F0_MOUSE]	0.532682	0.501416
B2RY56;S4R2A4;S4R2B0;S4R2J1	RNA-binding protein 25 OS=Mus musculus GN=Rbm25 PE=1 SV=2 - [RBM25_MOUSE]	0.830573	0.0820308
P21956	Lactadherin OS=Mus musculus GN=Mfge8 PE=1 SV=3 - [MFGM_MOUSE]	0.967712	0.719025
Q3U4W8;D3YYA5;D3Z4K7;P56399	Ubiquitin carboxyl-terminal hydrolase 5 OS=Mus musculus GN=Usp5 PE=1 SV=1 - [Q3U4W8_MOUSE]	0.986443	0.793386
Q505F5;E9PV22	Leucine-rich repeat-containing protein 47 OS=Mus musculus GN=Lrrc47 PE=1 SV=1 - [LRC47_MOUSE]	0.867102	0.156629
Q01405;E9Q1S3	Protein transport protein Sec23A OS=Mus musculus GN=Sec23a PE=1 SV=2 - [SC23A_MOUSE]	0.877217	0.311456
Q3TZZ7	Extended synaptotagmin-2 OS=Mus musculus GN=Esyt2 PE=1 SV=1 - [ESYT2_MOUSE]	1.02944	0.638326
Q9CWJ9	Bifunctional purine biosynthesis protein PURH OS=Mus musculus GN=Atic PE=1 SV=2 - [PUR9_MOUSE]	0.911767	0.067857
P62855	40S ribosomal protein S26 OS=Mus musculus GN=Rps26 PE=1 SV=3 - [RS26_MOUSE]	1.04473	0.467632
Q9ESX5;A2AN81;B7ZCL7;F6S1S5;F6YUI5	H/ACA ribonucleoprotein complex subunit 4 OS=Mus musculus GN=Dkc1 PE=1 SV=4 - [DKC1_MOUSE]	0.971791	0.455956
O70310	Glycylpeptide N-tetradecanoyltransferase 1 OS=Mus musculus GN=Nmt1 PE=1 SV=1 - [NMT1_MOUSE]	0.962842	0.510175
P42669;Q8R4E6	Transcriptional activator protein Pur-alpha OS=Mus musculus GN=Pura PE=1 SV=1 - [PURA_MOUSE]	0.986456	0.910221
Q6ZWY3;D3YYB0;D6RH49	40S ribosomal protein S27-like OS=Mus musculus GN=Rps27l PE=1 SV=3 - [RS27L_MOUSE]	0.903654	0.459222
P46471;Q8BVQ9	26S protease regulatory subunit 7 OS=Mus musculus GN=Psmc2 PE=1 SV=5 - [PRS7_MOUSE]	0.856328	0.158553
Q9D0M1;B1AT82;B1AT83;B1AT84	Phosphoribosyl pyrophosphate synthase-associated protein 1 OS=Mus musculus GN=Prpsap1 PE=1 SV=1 - [KPRA_MOUSE]	1.0353	0.618906
P04104;Q6IFZ9;Q9R0H5	Keratin, type II cytoskeletal 1 OS=Mus musculus GN=Krt1 PE=1 SV=4 - [K2C1_MOUSE]	0.353918	0.440825
O89086;S4R2M6	RNA-binding protein 3 OS=Mus musculus GN=Rbm3 PE=1 SV=1 - [RBM3_MOUSE]	1.14028	0.202171
Q9D1M4	Eukaryotic translation elongation factor 1 epsilon-1 OS=Mus musculus GN=Eef1e1 PE=1 SV=1 - [MCA3_MOUSE]	1.00417	0.977313
H3BKL5;H3BJC1;H3BJZ9;H3BKA1;Q8VCH0;Q921H8	3-ketoacyl-CoA thiolase A, peroxisomal OS=Mus musculus GN=Acaa1a PE=1 SV=1 - [H3BKL5_MOUSE]	0.608114	0.264453
Q99JY9;A0A087WP86;A0A087WPR6;A0A087WQ14;A0A087WQ83;A0A087WRA1;A0A087WS98	Actin-related protein 3 OS=Mus musculus GN=Actr3 PE=1 SV=3 - [ARP3_MOUSE]	0.887897	0.151838
Q9D6K8	FUN14 domain-containing protein 2 OS=Mus musculus GN=Fundc2 PE=2 SV=1 - [FUND2_MOUSE]	0.924849	0.528569
A0A140T8K6;D3YX71;P47964;Q6ZWZ4	60S ribosomal protein L36 OS=Mus musculus GN=Rpl36-ps3 PE=3 SV=1 - [A0A140T8K6_MOUSE]	0.930471	0.737945
B9EJ54;A0A0J9YUD5;E9Q880;P97772	MCG21756, isoform CRA_b OS=Mus musculus GN=Nup205 PE=1 SV=1 - [B9EJ54_MOUSE]	0.920362	0.167591
Q6P8I4;D3YWA4;F8WI88;Q3TM89	PEST proteolytic signal-containing nuclear protein OS=Mus musculus GN=Pcnp PE=1 SV=1 - [PCNP_MOUSE]	0.902776	0.172065
E9PYH2;Q91V12	Cytosolic acyl coenzyme A thioester hydrolase OS=Mus musculus GN=Acot7 PE=1 SV=1 - [E9PYH2_MOUSE]	0.980348	0.806072
P62307	Small nuclear ribonucleoprotein F OS=Mus musculus GN=Snrpf PE=1 SV=1 - [RUXF_MOUSE]	0.929816	0.908363
P55264	Adenosine kinase OS=Mus musculus GN=Adk PE=1 SV=2 - [ADK_MOUSE]	0.92546	0.231312
P28352;D3Z124;F6QA74	DNA-(apurinic or apyrimidinic site) lyase OS=Mus musculus GN=Apex1 PE=1 SV=2 - [APEX1_MOUSE]	1.01504	0.938767
Q80X82;F6UJ99;F8WJD4	Symplekin OS=Mus musculus GN=Sympk PE=1 SV=1 - [SYMPK_MOUSE]	1.06483	0.562566
P63168;Q80ZS7;Q9D0M5	Dynein light chain 1, cytoplasmic OS=Mus musculus GN=Dynll1 PE=1 SV=1 - [DYL1_MOUSE]	0.888442	0.391622
P10605	Cathepsin B OS=Mus musculus GN=Ctsb PE=1 SV=2 - [CATB_MOUSE]	1.01828	0.92041
P08030	Adenine phosphoribosyltransferase OS=Mus musculus GN=Aprt PE=1 SV=2 - [APT_MOUSE]	0.980875	0.651259
Q8VDM4;E9Q2S8;J3KMQ2	26S proteasome non-ATPase regulatory subunit 2 OS=Mus musculus GN=Psmd2 PE=1 SV=1 - [PSMD2_MOUSE]	0.956252	0.519057
Q9CQ43;Q8VCG1	Deoxyuridine triphosphatase OS=Mus musculus GN=Dut PE=1 SV=1 - [Q9CQ43_MOUSE]	1.00579	0.966913
A0A1B0GRP7;A0A1B0GQY5;A0A1B0GRR5;A0A1B0GSA1;A0A1B0GSP5;Q6P8V7;Q80ZV3;Q9Z2Y8	Proline synthase co-transcribed bacterial homolog protein (Fragment) OS=Mus musculus GN=Prosc PE=4 SV=1 - [A0A1B0GRP7_MOUSE]	0.930263	0.529665
Q6P542	ATP-binding cassette sub-family F member 1 OS=Mus musculus GN=Abcf1 PE=1 SV=1 - [ABCF1_MOUSE]	0.995778	0.954929
D3Z7R1;Q8K183	Pyridoxal kinase OS=Mus musculus GN=Pdxk PE=1 SV=1 - [D3Z7R1_MOUSE]	1.34354	0.061405
Q8VBV7;A0A087WPM5	COP9 signalosome complex subunit 8 OS=Mus musculus GN=Cops8 PE=1 SV=1 - [CSN8_MOUSE]	0.915164	0.38482
A0A0R4J170;E9QAB8;F2Z4A9;G3UX35;H3BJK2;H3BLH0;Q3TKT4;Q6DIC0	Transcription activator BRG1 OS=Mus musculus GN=Smarca4 PE=1 SV=1 - [A0A0R4J170_MOUSE]	0.962933	0.567585
Q99KH8;A2AD84;D3Z359;Q99JT2;Q9Z2W1	Serine/threonine-protein kinase 24 OS=Mus musculus GN=Stk24 PE=1 SV=1 - [STK24_MOUSE]	0.962918	0.473054
O55201;A0A140LJ34	Transcription elongation factor SPT5 OS=Mus musculus GN=Supt5h PE=1 SV=1 - [SPT5H_MOUSE]	1.01146	0.93473
P99027	60S acidic ribosomal protein P2 OS=Mus musculus GN=Rplp2 PE=1 SV=3 - [RLA2_MOUSE]	1.01637	0.864657
V9GXJ4;P52651;Q3UJH4	Homeobox protein Rhox5 (Fragment) OS=Mus musculus GN=Rhox5 PE=1 SV=1 - [V9GXJ4_MOUSE]	0.838027	0.0588785
Q9JIH2	Nuclear pore complex protein Nup50 OS=Mus musculus GN=Nup50 PE=1 SV=3 - [NUP50_MOUSE]	0.879493	0.380352
Q7TSV4;A0A0G2JF47;A0A0G2JG04	Phosphoglucomutase-2 OS=Mus musculus GN=Pgm2 PE=1 SV=1 - [PGM2_MOUSE]	1.18098	0.0911893
Q5U458;A2A8D1;E9Q8B3	DnaJ homolog subfamily C member 11 OS=Mus musculus GN=Dnajc11 PE=1 SV=2 - [DJC11_MOUSE]	0.853757	0.274041
Q91WQ3;A2A7S7;F6VXZ2	Tyrosine--tRNA ligase, cytoplasmic OS=Mus musculus GN=Yars PE=1 SV=3 - [SYYC_MOUSE]	0.883704	0.319129
Q9DBR7;A6H644;Q8BG95	Protein phosphatase 1 regulatory subunit 12A OS=Mus musculus GN=Ppp1r12a PE=1 SV=2 - [MYPT1_MOUSE]	0.943293	0.423096
A2AN08;F6SSP6;Z4YMA7	E3 ubiquitin-protein ligase UBR4 OS=Mus musculus GN=Ubr4 PE=1 SV=1 - [UBR4_MOUSE]	0.989781	0.937133
Q9WTP6;F7BP55	Adenylate kinase 2, mitochondrial OS=Mus musculus GN=Ak2 PE=1 SV=5 - [KAD2_MOUSE]	0.822163	0.0742664
P23591	GDP-L-fucose synthase OS=Mus musculus GN=Tsta3 PE=1 SV=3 - [FCL_MOUSE]	1.0385	0.142807
O08583;G3X9I4;Q9JJW6	THO complex subunit 4 OS=Mus musculus GN=Alyref PE=1 SV=3 - [THOC4_MOUSE]	1.09895	0.219827
P62814;A0A0U1RNU9;Q91YH6	V-type proton ATPase subunit B, brain isoform OS=Mus musculus GN=Atp6v1b2 PE=1 SV=1 - [VATB2_MOUSE]	0.999389	0.994077
Q921N6;H3BLJ6	Probable ATP-dependent RNA helicase DDX27 OS=Mus musculus GN=Ddx27 PE=1 SV=3 - [DDX27_MOUSE]	0.94681	0.510196
Q9EQQ9	Protein O-GlcNAcase OS=Mus musculus GN=Mgea5 PE=1 SV=2 - [OGA_MOUSE]	0.936982	0.460825
Q9CZU3	Superkiller viralicidic activity 2-like 2 OS=Mus musculus GN=Skiv2l2 PE=1 SV=1 - [SK2L2_MOUSE]	1.02277	0.788085
P47955	60S acidic ribosomal protein P1 OS=Mus musculus GN=Rplp1 PE=1 SV=1 - [RLA1_MOUSE]	0.90433	0.328485
E9QLA5;Q0GNC1	Inverted formin-2 OS=Mus musculus GN=Inf2 PE=1 SV=1 - [E9QLA5_MOUSE]	1.0894	0.521385
Q6P5H2	Nestin OS=Mus musculus GN=Nes PE=1 SV=1 - [NEST_MOUSE]	0.54278	0.501989
F8WHR6;Q569Z5	Probable ATP-dependent RNA helicase DDX46 OS=Mus musculus GN=Ddx46 PE=1 SV=1 - [F8WHR6_MOUSE]	1.01705	0.788941
Q9Z0W3	Nuclear pore complex protein Nup160 OS=Mus musculus GN=Nup160 PE=1 SV=2 - [NU160_MOUSE]	1.01477	0.894281
F2Z4A3;A0A087WRT4	Protein Fat1 OS=Mus musculus GN=Fat1 PE=1 SV=1 - [F2Z4A3_MOUSE]	0.681476	0.0999658
O88447;D3YXZ3;E9Q7C9;F6UYN4;O88448;Q5UE59;Q7TNF4;Q8CD76;Q91YS4;Q9DBS5	Kinesin light chain 1 OS=Mus musculus GN=Klc1 PE=1 SV=3 - [KLC1_MOUSE]	0.889925	0.572266
G3XA17;F6TW20;F7CBP1;Q62448	Eukaryotic translation initiation factor 4 gamma 2 OS=Mus musculus GN=Eif4g2 PE=1 SV=1 - [G3XA17_MOUSE]	0.853178	0.208375
Q9D2G2	Dihydrolipoyllysine-residue succinyltransferase component of 2-oxoglutarate dehydrogenase complex, mitochondrial OS=Mus musculus GN=Dlst PE=1 SV=1 - [ODO2_MOUSE]	0.925217	0.487228
Q9JHJ0	Tropomodulin-3 OS=Mus musculus GN=Tmod3 PE=1 SV=1 - [TMOD3_MOUSE]	0.981452	0.945014
Q9D554	Splicing factor 3A subunit 3 OS=Mus musculus GN=Sf3a3 PE=1 SV=2 - [SF3A3_MOUSE]	0.962222	0.786147
Q9R1P1;D3YUM8	Proteasome subunit beta type-3 OS=Mus musculus GN=Psmb3 PE=1 SV=1 - [PSB3_MOUSE]	0.933566	0.604922
Q62348	Translin OS=Mus musculus GN=Tsn PE=1 SV=1 - [TSN_MOUSE]	0.93813	0.686458
P99026	Proteasome subunit beta type-4 OS=Mus musculus GN=Psmb4 PE=1 SV=1 - [PSB4_MOUSE]	0.854243	0.530406
Q6PFB2;A2CER2;Q8VE37	Rcc1 protein OS=Mus musculus GN=Rcc1 PE=1 SV=1 - [Q6PFB2_MOUSE]	0.950469	0.631089
D3Z7C6;Q9R0Q7	Prostaglandin E synthase 3 OS=Mus musculus GN=Ptges3 PE=1 SV=1 - [D3Z7C6_MOUSE]	1.31445	0.155282
P00375	Dihydrofolate reductase OS=Mus musculus GN=Dhfr PE=1 SV=3 - [DYR_MOUSE]	0.86464	0.657445
P63005;Q5SW16	Platelet-activating factor acetylhydrolase IB subunit alpha OS=Mus musculus GN=Pafah1b1 PE=1 SV=2 - [LIS1_MOUSE]	1.07391	0.68536
Q91YR1	Twinfilin-1 OS=Mus musculus GN=Twf1 PE=1 SV=2 - [TWF1_MOUSE]	1.00802	0.787556
Q9QYI3;A2A5E1;F7BTP8	DnaJ homolog subfamily C member 7 OS=Mus musculus GN=Dnajc7 PE=1 SV=2 - [DNJC7_MOUSE]	0.972886	0.689474
Q00PI9	Heterogeneous nuclear ribonucleoprotein U-like protein 2 OS=Mus musculus GN=Hnrnpul2 PE=1 SV=2 - [HNRL2_MOUSE]	0.955013	0.607553
D3Z1Z8;D3Z5N2;P54227;P55821	Stathmin (Fragment) OS=Mus musculus GN=Stmn1 PE=1 SV=1 - [D3Z1Z8_MOUSE]	0.766736	0.126271
Q6PIP5	NudC domain-containing protein 1 OS=Mus musculus GN=Nudcd1 PE=1 SV=2 - [NUDC1_MOUSE]	0.964583	0.93742
Q9EST5	Acidic leucine-rich nuclear phosphoprotein 32 family member B OS=Mus musculus GN=Anp32b PE=1 SV=1 - [AN32B_MOUSE]	0.91534	0.230061
P43247;G3UXD8	DNA mismatch repair protein Msh2 OS=Mus musculus GN=Msh2 PE=1 SV=1 - [MSH2_MOUSE]	0.804422	0.072568
O08795	Glucosidase 2 subunit beta OS=Mus musculus GN=Prkcsh PE=1 SV=1 - [GLU2B_MOUSE]	0.948666	0.548096
Q9WUM5	Succinate--CoA ligase [ADP/GDP-forming] subunit alpha, mitochondrial OS=Mus musculus GN=Suclg1 PE=1 SV=4 - [SUCA_MOUSE]	0.965485	0.369999
Q543K9;P23492;Q9D8C9	Purine nucleoside phosphorylase OS=Mus musculus GN=Pnp PE=1 SV=1 - [Q543K9_MOUSE]	1.10554	0.326868
Q8K310;A0A087WNW7;A0A087WQ54;A0A087WQD6;A0A087WQZ1;A0A087WSF8;A0A087WSP7;A0A087WSU2	Matrin-3 OS=Mus musculus GN=Matr3 PE=1 SV=1 - [MATR3_MOUSE]	0.93686	0.29469
Q3TAQ9;Q3TA68	Protein Wdr36 OS=Mus musculus GN=Wdr36 PE=1 SV=1 - [Q3TAQ9_MOUSE]	1.00301	0.97801
Q9CXF4	TBC1 domain family member 15 OS=Mus musculus GN=Tbc1d15 PE=1 SV=1 - [TBC15_MOUSE]	0.711378	0.571161
Q8BL97	Serine/arginine-rich splicing factor 7 OS=Mus musculus GN=Srsf7 PE=1 SV=1 - [SRSF7_MOUSE]	0.809439	0.119566
Q9CPS5;Q3TG45;Q9CX56	26S proteasome non-ATPase regulatory subunit 8 OS=Mus musculus GN=Psmd8 PE=1 SV=2 - [Q9CPS5_MOUSE]	1.10137	0.302433
Q99JX7;V9GXF3;V9GXW3	Nuclear RNA export factor 1 OS=Mus musculus GN=Nxf1 PE=1 SV=3 - [NXF1_MOUSE]	0.886658	0.50433
Q8BIJ6;E9PWN2;E9PWN3	Isoleucine--tRNA ligase, mitochondrial OS=Mus musculus GN=Iars2 PE=1 SV=1 - [SYIM_MOUSE]	0.805186	0.0747676
E9Q066;G3X9Q6;Q8BWW4	La-related protein 4 OS=Mus musculus GN=Larp4 PE=1 SV=1 - [E9Q066_MOUSE]	0.860105	0.0920081
Q8VDM6	Heterogeneous nuclear ribonucleoprotein U-like protein 1 OS=Mus musculus GN=Hnrnpul1 PE=1 SV=1 - [HNRL1_MOUSE]	0.924742	0.298738
P31324;H3BK84	cAMP-dependent protein kinase type II-beta regulatory subunit OS=Mus musculus GN=Prkar2b PE=1 SV=3 - [KAP3_MOUSE]	0.961794	0.798995
P62305;E9Q0W8;E9Q4F4	Small nuclear ribonucleoprotein E OS=Mus musculus GN=Snrpe PE=1 SV=1 - [RUXE_MOUSE]	0.970804	0.939814
Q8BT60;A0A0R4J0J1;Q0VE82;Q1RLL3;Q3UYN2;Q8BLR2;Q8JZW4;Q9D6C8;Q9DC53;Q9Z140	Copine-3 OS=Mus musculus GN=Cpne3 PE=1 SV=2 - [CPNE3_MOUSE]	1.0165	0.926939
Q9WUK4	Replication factor C subunit 2 OS=Mus musculus GN=Rfc2 PE=1 SV=1 - [RFC2_MOUSE]	0.94404	0.342096
Q64133;E9PVL9	Amine oxidase [flavin-containing] A OS=Mus musculus GN=Maoa PE=1 SV=3 - [AOFA_MOUSE]	1.12469	0.679312
O54984;A0A1B0GRE1	ATPase Asna1 OS=Mus musculus GN=Asna1 PE=1 SV=2 - [ASNA_MOUSE]	0.863778	0.227471
P10639	Thioredoxin OS=Mus musculus GN=Txn PE=1 SV=3 - [THIO_MOUSE]	1.14895	0.557904
B7ZC46;B1AQY9;B1AQZ0;E0CYM4;Q8CHH9	Septin-8 OS=Mus musculus GN=Sept8 PE=1 SV=1 - [B7ZC46_MOUSE]	0.940838	0.600318
Q9JKP5;A0A0A6YVV8;A0A0A6YWB0;A0A0A6YWG1;A0A0A6YWJ5;A0A0A6YXE3;A0A0A6YXP3;A0A0A6YXQ4;G3X9Q0;Q3U570;Q3U581;Q8C181;Q8R003;S4R267	Muscleblind-like protein 1 OS=Mus musculus GN=Mbnl1 PE=1 SV=1 - [MBNL1_MOUSE]	0.855482	0.102562
Q8BHL5;F6YXR3	Engulfment and cell motility protein 2 OS=Mus musculus GN=Elmo2 PE=1 SV=1 - [ELMO2_MOUSE]	0.869404	0.431528
A0A0G2JDW7;A0A0G2JEX7;A0A0G2JG29;Q6ZWU9	40S ribosomal protein S27 (Fragment) OS=Mus musculus GN=Rps27 PE=1 SV=1 - [A0A0G2JDW7_MOUSE]	0.932451	0.793484
Q91VK1	Basic leucine zipper and W2 domain-containing protein 2 OS=Mus musculus GN=Bzw2 PE=1 SV=1 - [BZW2_MOUSE]	0.934008	0.173696
P21619;A0A0R4J0Q5	Lamin-B2 OS=Mus musculus GN=Lmnb2 PE=1 SV=2 - [LMNB2_MOUSE]	1.19734	0.312593
P01900;A0A0B4J1G3;A7VMS6;E9PWT4;E9PX63;E9Q0G4;E9QJR9;G3UXE9;L7N260;O19441;P01895;P01898;P03991;P04223;P06339;P14426;P14427;P14428;P14429;P14430;P14431;P79568;Q4KN81;Q8HWB2	H-2 class I histocompatibility antigen, D-D alpha chain OS=Mus musculus GN=H2-D1 PE=1 SV=1 - [HA12_MOUSE]	0.720097	0.341341
P55258;P61028	Ras-related protein Rab-8A OS=Mus musculus GN=Rab8a PE=1 SV=2 - [RAB8A_MOUSE]	0.884439	0.481574
P61079;A0A0G2JE32;A0A0G2JF40;A0A0G2JGL0;A0A0G2JGZ3;P61080;Q05CK8;Q6ZWY6	Ubiquitin-conjugating enzyme E2 D3 OS=Mus musculus GN=Ube2d3 PE=1 SV=1 - [UB2D3_MOUSE]	0.832751	0.179165
Q99LG2;E9PV58	Transportin-2 OS=Mus musculus GN=Tnpo2 PE=1 SV=1 - [TNPO2_MOUSE]	1.14435	0.53921
D3Z765;A0A0R4J047;Q9CYI4	Putative RNA-binding protein Luc7-like 1 (Fragment) OS=Mus musculus GN=Luc7l PE=1 SV=1 - [D3Z765_MOUSE]	1.21414	0.319402
Q8R2K3;Q9CYR0	Single-stranded DNA-binding protein OS=Mus musculus GN=Ssbp1 PE=1 SV=1 - [Q8R2K3_MOUSE]	0.994578	0.974877
P62315	Small nuclear ribonucleoprotein Sm D1 OS=Mus musculus GN=Snrpd1 PE=1 SV=1 - [SMD1_MOUSE]	1.16335	0.137131
Q9ES74;Q3TN15	Serine/threonine-protein kinase Nek7 OS=Mus musculus GN=Nek7 PE=1 SV=1 - [NEK7_MOUSE]	0.951325	0.736459
Q9D1C1;A2A4Z1	Ubiquitin-conjugating enzyme E2 C OS=Mus musculus GN=Ube2c PE=1 SV=1 - [UBE2C_MOUSE]	0.909842	0.372344
Q9CQM9;A0A1B0GS58;A0A1B0GSD3;A0A1B0GT04	Glutaredoxin-3 OS=Mus musculus GN=Glrx3 PE=1 SV=1 - [GLRX3_MOUSE]	1.10511	0.439287
Q5SQ20;Q9EQ61	Pescadillo homolog OS=Mus musculus GN=Pes1 PE=1 SV=1 - [Q5SQ20_MOUSE]	0.917099	0.127486
Q80UW8	DNA-directed RNA polymerases I, II, and III subunit RPABC1 OS=Mus musculus GN=Polr2e PE=1 SV=1 - [RPAB1_MOUSE]	0.779334	0.247153
Q9WUU7	Cathepsin Z OS=Mus musculus GN=Ctsz PE=1 SV=1 - [CATZ_MOUSE]	1.01891	0.719623
A0A023T672;A0A0G2JEA9;A0A0G2JFX7;A0A0N4SUH6;Q9CWZ3	RNA-binding protein 8A OS=Mus musculus GN=RBM8 PE=1 SV=1 - [A0A023T672_MOUSE]	0.803058	0.704595
Q61635;A6PWD6;Q5NCB2;Q5NCB3;Q5SVP0;Q5SVP2	GTP-binding protein OS=Mus musculus GN=Ifi47 PE=1 SV=1 - [Q61635_MOUSE]	0.881288	0.773206
Q9JI13	Something about silencing protein 10 OS=Mus musculus GN=Utp3 PE=1 SV=1 - [SAS10_MOUSE]	1.12716	0.108703
Q9DBZ5;A0A140LJ59;Q3TY56	Eukaryotic translation initiation factor 3 subunit K OS=Mus musculus GN=Eif3k PE=1 SV=1 - [EIF3K_MOUSE]	0.924959	0.23259
Q8BRF7	Sec1 family domain-containing protein 1 OS=Mus musculus GN=Scfd1 PE=1 SV=1 - [SCFD1_MOUSE]	0.900275	0.421355
Q9WUA2;A0A087WPV4;A0A087WS80	Phenylalanine--tRNA ligase beta subunit OS=Mus musculus GN=Farsb PE=1 SV=2 - [SYFB_MOUSE]	0.906657	0.257013
Q3TIX9	U4/U6.U5 tri-snRNP-associated protein 2 OS=Mus musculus GN=Usp39 PE=1 SV=2 - [SNUT2_MOUSE]	0.947542	0.580938
Q99LC5	Electron transfer flavoprotein subunit alpha, mitochondrial OS=Mus musculus GN=Etfa PE=1 SV=2 - [ETFA_MOUSE]	0.993449	0.895458
Q6PGB6	N-alpha-acetyltransferase 50 OS=Mus musculus GN=Naa50 PE=1 SV=1 - [NAA50_MOUSE]	0.844639	0.112861
Q6P1F6;F6RV17;G3UXS9;Q6ZWR4;Q8BG02;Q925E7	Serine/threonine-protein phosphatase 2A 55 kDa regulatory subunit B alpha isoform OS=Mus musculus GN=Ppp2r2a PE=1 SV=1 - [2ABA_MOUSE]	1.04835	0.398276
D3Z0B9;A0A1B0GSN3;F6RQF0;A0A1B0GSU0;Q571I9	Aldehyde dehydrogenase family 16 member A1 OS=Mus musculus GN=Aldh16a1 PE=1 SV=3 - [D3Z0B9_MOUSE]	0.972819	0.716526
Q6NZB0;A2ALF0;A2ALF3;D3Z4I5;E9PZT4;F6TQL3;F7CXJ2	DnaJ homolog subfamily C member 8 OS=Mus musculus GN=Dnajc8 PE=1 SV=2 - [DNJC8_MOUSE]	0.960129	0.323482
Q9JJU8	SH3 domain-binding glutamic acid-rich-like protein OS=Mus musculus GN=Sh3bgrl PE=1 SV=1 - [SH3L1_MOUSE]	1.10124	0.197004
P83940;A0A087WNT1;A0A087WPE4;A0A087WQE6	Transcription elongation factor B polypeptide 1 OS=Mus musculus GN=Tceb1 PE=1 SV=1 - [ELOC_MOUSE]	0.802062	0.149179
Q9DAR7;D6RFQ0;Q3TBW9	m7GpppX diphosphatase OS=Mus musculus GN=Dcps PE=1 SV=1 - [DCPS_MOUSE]	0.849623	0.558336
Q3TU36;A0A0G2JGC8;E9Q6Q4;E9Q912	Protein Rap1gds1 OS=Mus musculus GN=Rap1gds1 PE=1 SV=1 - [Q3TU36_MOUSE]	0.789493	0.058747
Q9D5T0	ATPase family AAA domain-containing protein 1 OS=Mus musculus GN=Atad1 PE=1 SV=1 - [ATAD1_MOUSE]	0.912568	0.219356
A0A087WQQ5;A0A087WNW3;A0A087WP14;A0A087WP48;A0A087WP85;A0A087WPW5;A0A087WPX0;A0A087WPY8;A0A087WQ25;A0A087WQD0;A0A087WQF8;A0A087WQG4;A0A087WQI3;A0A087WR91;A0A087WRS1;A0A087WS04;A0A087WS23;A0A087WS29;F8VQC7;Q61595	Kinectin OS=Mus musculus GN=Ktn1 PE=1 SV=1 - [A0A087WQQ5_MOUSE]	0.969149	0.422515
P61924	Coatomer subunit zeta-1 OS=Mus musculus GN=Copz1 PE=1 SV=1 - [COPZ1_MOUSE]	1.0079	0.923101
G3X8R0;Q60870	Receptor expression-enhancing protein OS=Mus musculus GN=Reep5 PE=1 SV=1 - [G3X8R0_MOUSE]	1.03221	0.669028
P06797	Cathepsin L1 OS=Mus musculus GN=Ctsl PE=1 SV=2 - [CATL1_MOUSE]	0.842296	0.254102
Q9JLI8	Squamous cell carcinoma antigen recognized by T-cells 3 OS=Mus musculus GN=Sart3 PE=1 SV=1 - [SART3_MOUSE]	1.00679	0.957597
Q9CPQ3	Mitochondrial import receptor subunit TOM22 homolog OS=Mus musculus GN=Tomm22 PE=2 SV=3 - [TOM22_MOUSE]	1.00997	0.94476
Q791V5;A2AFW6;D6RCZ1;Q9D050	Mitochondrial carrier homolog 2 OS=Mus musculus GN=Mtch2 PE=1 SV=1 - [MTCH2_MOUSE]	1.08078	0.396032
Q9CXK8;E9Q109	60S ribosome subunit biogenesis protein NIP7 homolog OS=Mus musculus GN=Nip7 PE=1 SV=1 - [NIP7_MOUSE]	1.10375	0.481042
P70195	Proteasome subunit beta type-7 OS=Mus musculus GN=Psmb7 PE=1 SV=1 - [PSB7_MOUSE]	0.898236	0.45371
Q3UKJ7	WD40 repeat-containing protein SMU1 OS=Mus musculus GN=Smu1 PE=2 SV=2 - [SMU1_MOUSE]	1.04239	0.410218
P35486	Pyruvate dehydrogenase E1 component subunit alpha, somatic form, mitochondrial OS=Mus musculus GN=Pdha1 PE=1 SV=1 - [ODPA_MOUSE]	0.913227	0.467979
P50543	Protein S100-A11 OS=Mus musculus GN=S100a11 PE=1 SV=1 - [S10AB_MOUSE]	0.828848	0.166214
Q7TT37	Elongator complex protein 1 OS=Mus musculus GN=Ikbkap PE=1 SV=2 - [ELP1_MOUSE]	0.889163	0.174222
P35235	Tyrosine-protein phosphatase non-receptor type 11 OS=Mus musculus GN=Ptpn11 PE=1 SV=2 - [PTN11_MOUSE]	1.00765	0.973635
Q9CQA3	Succinate dehydrogenase [ubiquinone] iron-sulfur subunit, mitochondrial OS=Mus musculus GN=Sdhb PE=1 SV=1 - [SDHB_MOUSE]	1.06142	0.772614
P11440;D3Z2T9	Cyclin-dependent kinase 1 OS=Mus musculus GN=Cdk1 PE=1 SV=3 - [CDK1_MOUSE]	1.03074	0.688698
Q8BWZ3	N-alpha-acetyltransferase 25, NatB auxiliary subunit OS=Mus musculus GN=Naa25 PE=1 SV=1 - [NAA25_MOUSE]	1.07908	0.6708
Q9CQ48;E0CYQ2	NudC domain-containing protein 2 OS=Mus musculus GN=Nudcd2 PE=1 SV=1 - [NUDC2_MOUSE]	0.91145	0.0575937
Q9DBG7;F6VF36	Signal recognition particle receptor subunit alpha OS=Mus musculus GN=Srpra PE=1 SV=1 - [SRPRA_MOUSE]	1.04234	0.62981
P51125;Q8CE80	Calpastatin OS=Mus musculus GN=Cast PE=1 SV=2 - [ICAL_MOUSE]	0.860402	0.0510836
Q91VH6	Protein MEMO1 OS=Mus musculus GN=Memo1 PE=1 SV=1 - [MEMO1_MOUSE]	1.12832	0.146993
P35293	Ras-related protein Rab-18 OS=Mus musculus GN=Rab18 PE=1 SV=2 - [RAB18_MOUSE]	0.974775	0.66796
Q9CQF3	Cleavage and polyadenylation specificity factor subunit 5 OS=Mus musculus GN=Nudt21 PE=1 SV=1 - [CPSF5_MOUSE]	1.17732	0.209342
Q922Q1;E0CZH6	Mitochondrial amidoxime reducing component 2 OS=Mus musculus GN=Marc2 PE=1 SV=1 - [MARC2_MOUSE]	0.968504	0.669903
Q9QXB9	Developmentally-regulated GTP-binding protein 2 OS=Mus musculus GN=Drg2 PE=1 SV=1 - [DRG2_MOUSE]	1.04236	0.317236
O54692	Centromere/kinetochore protein zw10 homolog OS=Mus musculus GN=Zw10 PE=1 SV=3 - [ZW10_MOUSE]	1.09903	0.231933
O88967	ATP-dependent zinc metalloprotease YME1L1 OS=Mus musculus GN=Yme1l1 PE=1 SV=1 - [YMEL1_MOUSE]	0.850323	0.407676
Q9CR62;Q5SX46;Q5SX48	Mitochondrial 2-oxoglutarate/malate carrier protein OS=Mus musculus GN=Slc25a11 PE=1 SV=3 - [M2OM_MOUSE]	1.13582	0.0521719
Q8CGF7	Transcription elongation regulator 1 OS=Mus musculus GN=Tcerg1 PE=1 SV=2 - [TCRG1_MOUSE]	0.838779	0.266258
Q80U93;A0A0A6YW83	Nuclear pore complex protein Nup214 OS=Mus musculus GN=Nup214 PE=1 SV=2 - [NU214_MOUSE]	1.01038	0.954461
H3BJQ9;E9QKE9;H3BK24;H3BKF6;H3BLS0;P53564	Homeobox protein cut-like OS=Mus musculus GN=Cux1 PE=1 SV=1 - [H3BJQ9_MOUSE]	0.762024	0.219504
Q99PM9;A0A0A6YVQ3;A0A0A6YXG9;A0A0A6YXW7;A0A0B4J1E5	Uridine-cytidine kinase 2 OS=Mus musculus GN=Uck2 PE=1 SV=1 - [UCK2_MOUSE]	0.919232	0.392673
Q569Z6;F6YH92;F6YSQ2;Q8BZN7	Thyroid hormone receptor-associated protein 3 OS=Mus musculus GN=Thrap3 PE=1 SV=1 - [TR150_MOUSE]	0.968178	0.651468
E0CX20;Q6PGH1	Protein BUD31 homolog OS=Mus musculus GN=Bud31 PE=1 SV=1 - [E0CX20_MOUSE]	1.12355	0.149932
Q80UG5;A2A6U3;A2A6U5;A8Y5D3	Septin-9 OS=Mus musculus GN=Sept9 PE=1 SV=1 - [SEPT9_MOUSE]	1.03354	0.494063
O08665;E9Q668	Semaphorin-3A OS=Mus musculus GN=Sema3a PE=1 SV=2 - [SEM3A_MOUSE]	0.970326	0.761834
Q8VDF2;E9Q5Y5;Q7TMI3	E3 ubiquitin-protein ligase UHRF1 OS=Mus musculus GN=Uhrf1 PE=1 SV=2 - [UHRF1_MOUSE]	1.1427	0.0734906
P11157;D3Z0D8;F6RUC3	Ribonucleoside-diphosphate reductase subunit M2 OS=Mus musculus GN=Rrm2 PE=1 SV=1 - [RIR2_MOUSE]	0.912323	0.494734
P35282	Ras-related protein Rab-21 OS=Mus musculus GN=Rab21 PE=1 SV=4 - [RAB21_MOUSE]	1.17919	0.231066
Q8C2Q3;E9QL13;J3QN51;J3QPT3	RNA-binding protein 14 OS=Mus musculus GN=Rbm14 PE=1 SV=1 - [RBM14_MOUSE]	0.875482	0.228135
Q8CI94;E9PUM3;Q3UEJ6;Q9ET01;Q9WUB3	Glycogen phosphorylase, brain form OS=Mus musculus GN=Pygb PE=1 SV=3 - [PYGB_MOUSE]	0.974482	0.437946
Q99KJ8	Dynactin subunit 2 OS=Mus musculus GN=Dctn2 PE=1 SV=3 - [DCTN2_MOUSE]	0.994223	0.956095
O08547;A0A0G2JF08;D6RES2;E9Q6R3	Vesicle-trafficking protein SEC22b OS=Mus musculus GN=Sec22b PE=1 SV=3 - [SC22B_MOUSE]	1.02217	0.945841
P63280;G3UYP0;G3UZL6;Q8CFZ0	SUMO-conjugating enzyme UBC9 OS=Mus musculus GN=Ube2i PE=1 SV=1 - [UBC9_MOUSE]	0.956915	0.829617
Q60692	Proteasome subunit beta type-6 OS=Mus musculus GN=Psmb6 PE=1 SV=3 - [PSB6_MOUSE]	0.940796	0.337414
O35593	26S proteasome non-ATPase regulatory subunit 14 OS=Mus musculus GN=Psmd14 PE=1 SV=2 - [PSDE_MOUSE]	1.02223	0.82005
P62774;A0A0J9YV46	Myotrophin OS=Mus musculus GN=Mtpn PE=1 SV=2 - [MTPN_MOUSE]	0.887761	0.338456
Q9DCW4;A0A0N4SVE0;A0A0N4SWE9;A0A0U1RNK9;A0A0U1RNP5;A0A0U1RNR3;A0A0U1RQB4	Electron transfer flavoprotein subunit beta OS=Mus musculus GN=Etfb PE=1 SV=3 - [ETFB_MOUSE]	0.838422	0.0821398
Q8C7X2;Z4YJW0	ER membrane protein complex subunit 1 OS=Mus musculus GN=Emc1 PE=1 SV=1 - [EMC1_MOUSE]	0.998034	0.988769
Q8C7V3	U3 small nucleolar RNA-associated protein 15 homolog OS=Mus musculus GN=Utp15 PE=1 SV=1 - [UTP15_MOUSE]	1.04039	0.749288
Q62318	Transcription intermediary factor 1-beta OS=Mus musculus GN=Trim28 PE=1 SV=3 - [TIF1B_MOUSE]	0.92007	0.185649
Q9Z1R9;Q792Y8;Q792Y9	MCG124046 OS=Mus musculus GN=Prss1 PE=1 SV=1 - [Q9Z1R9_MOUSE]	0.859325	0.630484
P62715;P63330	Serine/threonine-protein phosphatase 2A catalytic subunit beta isoform OS=Mus musculus GN=Ppp2cb PE=1 SV=1 - [PP2AB_MOUSE]	1.05501	0.530093
Q61576;A2A4H9	Peptidyl-prolyl cis-trans isomerase FKBP10 OS=Mus musculus GN=Fkbp10 PE=1 SV=2 - [FKB10_MOUSE]	1.12325	0.152916
O35691;Q3TUQ5	Pinin OS=Mus musculus GN=Pnn PE=1 SV=4 - [PININ_MOUSE]	0.938904	0.328906
O70551;F8WGJ7;Q9Z0G2	SRSF protein kinase 1 OS=Mus musculus GN=Srpk1 PE=1 SV=2 - [SRPK1_MOUSE]	0.795645	0.24843
Q9JLV5;E9Q4T8;F6R0N8;F6UY44;F6ZZK0	Cullin-3 OS=Mus musculus GN=Cul3 PE=1 SV=1 - [CUL3_MOUSE]	1.0684	0.195688
Q9JIK9	28S ribosomal protein S34, mitochondrial OS=Mus musculus GN=Mrps34 PE=1 SV=1 - [RT34_MOUSE]	1.20029	0.212778
P62320	Small nuclear ribonucleoprotein Sm D3 OS=Mus musculus GN=Snrpd3 PE=1 SV=1 - [SMD3_MOUSE]	1.06048	0.789282
Q62376;A0A1B0GR44;A0A1B0GR69;A0A1B0GRR8;A0A1B0GRV8	U1 small nuclear ribonucleoprotein 70 kDa OS=Mus musculus GN=Snrnp70 PE=1 SV=2 - [RU17_MOUSE]	0.940214	0.620001
O70493;Q3TGS7;Q3V2H3;Q6ZWQ5	Sorting nexin-12 OS=Mus musculus GN=Snx12 PE=1 SV=1 - [SNX12_MOUSE]	1.02526	0.811839
E9QAT0;D3Z6U8;E9QAS8;E9QAS9;E9QNF5;P35922;Q6AXB7	Synaptic functional regulator FMR1 OS=Mus musculus GN=Fmr1 PE=1 SV=1 - [E9QAT0_MOUSE]	1.06255	0.470346
M0QWF0;Q9JMD0	BUB3-interacting and GLEBS motif-containing protein ZNF207 (Fragment) OS=Mus musculus GN=Zfp207 PE=1 SV=1 - [M0QWF0_MOUSE]	0.982347	0.937784
Q9Z0X1;B1AU25	Apoptosis-inducing factor 1, mitochondrial OS=Mus musculus GN=Aifm1 PE=1 SV=1 - [AIFM1_MOUSE]	0.946242	0.314756
O55135;A6PWZ2;B1AZQ4;D6RG53;D6RJJ3	Eukaryotic translation initiation factor 6 OS=Mus musculus GN=Eif6 PE=1 SV=2 - [IF6_MOUSE]	1.03778	0.700418
Q8R317	Ubiquilin-1 OS=Mus musculus GN=Ubqln1 PE=1 SV=1 - [UBQL1_MOUSE]	0.743563	0.543272
G3UY42;D3YUB9;D3Z055;D3Z5F7;G3UWS5;G3UX74;Q5XFR0;Q8CCS6	Polyadenylate-binding protein 2 OS=Mus musculus GN=Pabpn1 PE=1 SV=1 - [G3UY42_MOUSE]	0.899973	0.321661
A2AMW0;F7CAZ6	Capping protein (Actin filament) muscle Z-line, beta, isoform CRA_a OS=Mus musculus GN=Capzb PE=1 SV=1 - [A2AMW0_MOUSE]	0.889601	0.31402
Q61425	Hydroxyacyl-coenzyme A dehydrogenase, mitochondrial OS=Mus musculus GN=Hadh PE=1 SV=2 - [HCDH_MOUSE]	0.910015	0.340209
Q9CSH3	Exosome complex exonuclease RRP44 OS=Mus musculus GN=Dis3 PE=1 SV=4 - [RRP44_MOUSE]	0.728469	0.653737
P49718;Q52KC3	DNA replication licensing factor MCM5 OS=Mus musculus GN=Mcm5 PE=1 SV=1 - [MCM5_MOUSE]	0.941966	0.457652
A2AS98;P28660;Q8K1X4	Nck-associated protein 1 OS=Mus musculus GN=Nckap1 PE=1 SV=1 - [A2AS98_MOUSE]	0.964444	0.587113
P08003;A0A0R4J0Z1	Protein disulfide-isomerase A4 OS=Mus musculus GN=Pdia4 PE=1 SV=3 - [PDIA4_MOUSE]	0.854192	0.0820527
Q8CIH9	Amidophosphoribosyltransferase OS=Mus musculus GN=Ppat PE=1 SV=1 - [Q8CIH9_MOUSE]	1.01314	0.852221
Q5EG47	5'-AMP-activated protein kinase catalytic subunit alpha-1 OS=Mus musculus GN=Prkaa1 PE=1 SV=2 - [AAPK1_MOUSE]	0.991566	0.837564
Q99LP6	GrpE protein homolog 1, mitochondrial OS=Mus musculus GN=Grpel1 PE=1 SV=1 - [GRPE1_MOUSE]	0.944482	0.494318
Z4YJV4;Q5SVY0;Q5SVY1;Q60597	2-oxoglutarate dehydrogenase, mitochondrial OS=Mus musculus GN=Ogdh PE=1 SV=1 - [Z4YJV4_MOUSE]	1.03287	0.756434
Q3TI14;A7M7Q8;F7ARZ1;Q5SXC9;Q8VE22	28S ribosomal protein S23, mitochondrial OS=Mus musculus GN=Mrps23 PE=1 SV=1 - [Q3TI14_MOUSE]	0.95016	0.8573
Q3TDN2;D3YUP4;D3Z2H4;D6RE51	FAS-associated factor 2 OS=Mus musculus GN=Faf2 PE=1 SV=2 - [FAF2_MOUSE]	0.888543	0.580032
A0A0R4J140;Q5SW19;Z4YLI8	Clustered mitochondria protein homolog OS=Mus musculus GN=Cluh PE=1 SV=1 - [A0A0R4J140_MOUSE]	1.16026	0.0535059
Q9D0D4	Probable dimethyladenosine transferase OS=Mus musculus GN=Dimt1 PE=2 SV=1 - [DIM1_MOUSE]	0.96313	0.748267
Q99M74	Keratin, type II cuticular Hb2 OS=Mus musculus GN=Krt82 PE=1 SV=2 - [KRT82_MOUSE]	0.150592	0.368585
Q8C266;A2A5F5;A2A5F6;P35278	Ras-related protein Rab-5C OS=Mus musculus GN=Rab5c PE=1 SV=1 - [Q8C266_MOUSE]	0.997984	0.987499
Q62189;D3Z0S6;D6RI83;F8VQ88	U1 small nuclear ribonucleoprotein A OS=Mus musculus GN=Snrpa PE=1 SV=3 - [SNRPA_MOUSE]	0.794081	0.221978
O70311;A2AJH3;Q8CFK1	Glycylpeptide N-tetradecanoyltransferase 2 OS=Mus musculus GN=Nmt2 PE=1 SV=1 - [NMT2_MOUSE]	1.09916	0.418363
G3UZM9;G3UXH4;G3UYD6;Q8BWW9	Serine/threonine-protein kinase N2 OS=Mus musculus GN=Pkn2 PE=1 SV=1 - [G3UZM9_MOUSE]	0.786728	0.0724006
Q8BH43;B1AUN0;Q8R5H6	Wiskott-Aldrich syndrome protein family member 2 OS=Mus musculus GN=Wasf2 PE=1 SV=1 - [WASF2_MOUSE]	0.857741	0.106344
Q8CIB5	Fermitin family homolog 2 OS=Mus musculus GN=Fermt2 PE=1 SV=1 - [FERM2_MOUSE]	0.887962	0.82309
Q8K224;A2BH46	RNA cytidine acetyltransferase OS=Mus musculus GN=Nat10 PE=1 SV=1 - [NAT10_MOUSE]	0.898979	0.135604
Q9QYS9	Protein quaking OS=Mus musculus GN=Qki PE=1 SV=1 - [QKI_MOUSE]	0.897656	0.309902
Q9CQW2;A0A0N4SVB8;F6QKK2	ADP-ribosylation factor-like protein 8B OS=Mus musculus GN=Arl8b PE=1 SV=1 - [ARL8B_MOUSE]	1.13939	0.519926
Q8R574	Phosphoribosyl pyrophosphate synthase-associated protein 2 OS=Mus musculus GN=Prpsap2 PE=1 SV=1 - [KPRB_MOUSE]	1.33721	0.553999
Q9JKB1;P58321	Ubiquitin carboxyl-terminal hydrolase isozyme L3 OS=Mus musculus GN=Uchl3 PE=1 SV=2 - [UCHL3_MOUSE]	0.868449	0.599569
G3UXA6;F7C521;G3UY95;G3UZ01;G8JL74;Q8BHD7	Polypyrimidine tract-binding protein 3 OS=Mus musculus GN=Ptbp3 PE=1 SV=1 - [G3UXA6_MOUSE]	0.791563	0.429799
Q9Z315	U4/U6.U5 tri-snRNP-associated protein 1 OS=Mus musculus GN=Sart1 PE=1 SV=1 - [SNUT1_MOUSE]	0.883495	0.0771286
P54823	Probable ATP-dependent RNA helicase DDX6 OS=Mus musculus GN=Ddx6 PE=1 SV=1 - [DDX6_MOUSE]	0.999519	0.993951
A0A0G2JDI9;A0A0G2JGA4;P55096	ATP-binding cassette sub-family D member 3 OS=Mus musculus GN=Abcd3 PE=1 SV=1 - [A0A0G2JDI9_MOUSE]	1.19758	0.21238
P63166;A0A087WRQ4	Small ubiquitin-related modifier 1 OS=Mus musculus GN=Sumo1 PE=1 SV=1 - [SUMO1_MOUSE]	0.98134	0.814934
Q8BX02	KN motif and ankyrin repeat domain-containing protein 2 OS=Mus musculus GN=Kank2 PE=1 SV=1 - [KANK2_MOUSE]	1.00284	0.918372
P54731	FAS-associated factor 1 OS=Mus musculus GN=Faf1 PE=1 SV=2 - [FAF1_MOUSE]	0.822646	0.215022
A0A0B4J1L4;A0A0A0MQG1;D3YYU8	Obscurin-like protein 1 OS=Mus musculus GN=Obsl1 PE=1 SV=1 - [A0A0B4J1L4_MOUSE]	1.00069	0.994582
Q5SWD9	Pre-rRNA-processing protein TSR1 homolog OS=Mus musculus GN=Tsr1 PE=1 SV=1 - [TSR1_MOUSE]	0.928742	0.195251
O08788;D3YX34;E9Q3M3;E9Q586	Dynactin subunit 1 OS=Mus musculus GN=Dctn1 PE=1 SV=3 - [DCTN1_MOUSE]	1.00854	0.967433
Q8BKX1;B1AZ46	Brain-specific angiogenesis inhibitor 1-associated protein 2 OS=Mus musculus GN=Baiap2 PE=1 SV=2 - [BAIP2_MOUSE]	1.02972	0.891803
G3UZW7;A0A023T778;P61327;Q9CQL1	Protein mago nashi homolog 2 OS=Mus musculus GN=Magohb PE=4 SV=1 - [G3UZW7_MOUSE]	1.00218	0.984883
G5E870;A0A087WNZ7;A0A087WRV6	E3 ubiquitin-protein ligase TRIP12 OS=Mus musculus GN=Trip12 PE=1 SV=1 - [TRIPC_MOUSE]	0.992961	0.966084
P42125	Enoyl-CoA delta isomerase 1, mitochondrial OS=Mus musculus GN=Eci1 PE=1 SV=2 - [ECI1_MOUSE]	0.90316	0.441797
Q61699;A0A0J9YTZ7;D3Z027;D3Z3I9;E9Q0U7;Q9Z123	Heat shock protein 105 kDa OS=Mus musculus GN=Hsph1 PE=1 SV=2 - [HS105_MOUSE]	0.941366	0.215102
Q62093	Serine/arginine-rich splicing factor 2 OS=Mus musculus GN=Srsf2 PE=1 SV=4 - [SRSF2_MOUSE]	0.821008	0.20339
Q99J62;D6RGM1;Q3UI84	Replication factor C subunit 4 OS=Mus musculus GN=Rfc4 PE=1 SV=1 - [RFC4_MOUSE]	0.982377	0.905806
P29595	NEDD8 OS=Mus musculus GN=Nedd8 PE=1 SV=2 - [NEDD8_MOUSE]	1.02058	0.814332
Q6NXL1	Protein Sec24d OS=Mus musculus GN=Sec24d PE=2 SV=1 - [Q6NXL1_MOUSE]	0.782764	0.0884831
E9Q6M7;F6YD01;Q3TQ29;Q3TTW5;Q3UR91;Q80U58;Q80U78	Pumilio homolog 1 OS=Mus musculus GN=Pum1 PE=1 SV=1 - [E9Q6M7_MOUSE]	0.846907	0.25738
Q9D1J3	SAP domain-containing ribonucleoprotein OS=Mus musculus GN=Sarnp PE=1 SV=3 - [SARNP_MOUSE]	1.17138	0.306091
Q61187;A0A1B0GRX2;A0A1B0GS09;A0A1B0GS10;D3Z0S9	Tumor susceptibility gene 101 protein OS=Mus musculus GN=Tsg101 PE=1 SV=2 - [TS101_MOUSE]	0.889182	0.239932
O70591;F8WJ30	Prefoldin subunit 2 OS=Mus musculus GN=Pfdn2 PE=1 SV=2 - [PFD2_MOUSE]	0.850031	0.0613044
Q8CHT3	Integrator complex subunit 5 OS=Mus musculus GN=Ints5 PE=2 SV=1 - [INT5_MOUSE]	0.828449	0.296092
Q80ZP8;F6T4L3;F6USD5;F7C1S6;Q3TMX5;Q9CXI5	Armet protein OS=Mus musculus GN=Manf PE=1 SV=1 - [Q80ZP8_MOUSE]	1.03269	0.469722
Q64514;A0A087WP19;A0A087WQR6;A0A087WRC0;Q05DJ9	Tripeptidyl-peptidase 2 OS=Mus musculus GN=Tpp2 PE=1 SV=3 - [TPP2_MOUSE]	0.959647	0.451914
H3BK65;A0A0R4J0A0;F6W2Q5;H3BJB8;P42567;Q5JC28	Epidermal growth factor receptor substrate 15 OS=Mus musculus GN=Eps15 PE=1 SV=1 - [H3BK65_MOUSE]	1.11041	0.718265
F6RPJ9;Q9JHR7	Insulin-degrading enzyme (Fragment) OS=Mus musculus GN=Ide PE=1 SV=1 - [F6RPJ9_MOUSE]	1.14244	0.237905
Q8C3X8	Lipase maturation factor 2 OS=Mus musculus GN=Lmf2 PE=1 SV=1 - [LMF2_MOUSE]	0.908318	0.103261
A0A087WNP6;A0A087WRM0;A0A087WS49;F8WGL9;Q4VAA2	Protein CDV3 OS=Mus musculus GN=Cdv3 PE=1 SV=1 - [A0A087WNP6_MOUSE]	0.78549	0.155382
Q9CZX0	Elongator complex protein 3 OS=Mus musculus GN=Elp3 PE=1 SV=1 - [ELP3_MOUSE]	0.915384	0.476284
Q9Z2I9	Succinate--CoA ligase [ADP-forming] subunit beta, mitochondrial OS=Mus musculus GN=Sucla2 PE=1 SV=2 - [SUCB1_MOUSE]	1.09155	0.401273
Q9CXT8	Mitochondrial-processing peptidase subunit beta OS=Mus musculus GN=Pmpcb PE=1 SV=1 - [MPPB_MOUSE]	0.806915	0.157744
Q9JK23;D3Z795;D6RG59	Proteasome assembly chaperone 1 OS=Mus musculus GN=Psmg1 PE=1 SV=1 - [PSMG1_MOUSE]	0.992889	0.864214
P83741;F7CZC4	Serine/threonine-protein kinase WNK1 OS=Mus musculus GN=Wnk1 PE=1 SV=2 - [WNK1_MOUSE]	0.864568	0.584485
P47226;D6RH72;Q3ULB1;Q921W7	Testin OS=Mus musculus GN=Tes PE=1 SV=1 - [TES_MOUSE]	0.992092	0.977809
P08113;F7C312	Endoplasmin OS=Mus musculus GN=Hsp90b1 PE=1 SV=2 - [ENPL_MOUSE]	0.918768	0.059592
Q9DC16;F6SLP4	Endoplasmic reticulum-Golgi intermediate compartment protein 1 OS=Mus musculus GN=Ergic1 PE=1 SV=1 - [ERGI1_MOUSE]	1.21058	0.0826164
P61957;D3Z794;G3UWI9;G3UWX9;G3UZ60;G3UZA7;G3UZX6;H7BWX9;Q9Z172	Small ubiquitin-related modifier 2 OS=Mus musculus GN=Sumo2 PE=1 SV=1 - [SUMO2_MOUSE]	0.929545	0.168466
Q8BQM4;E9PWH6	HEAT repeat-containing protein 3 OS=Mus musculus GN=Heatr3 PE=1 SV=1 - [HEAT3_MOUSE]	0.911264	0.242353
Q6P1B9;O08539	Bin1 protein OS=Mus musculus GN=Bin1 PE=1 SV=1 - [Q6P1B9_MOUSE]	0.955932	0.747774
Q8K4Z5	Splicing factor 3A subunit 1 OS=Mus musculus GN=Sf3a1 PE=1 SV=1 - [SF3A1_MOUSE]	0.982038	0.758029
Q8BKE6	Cytochrome P450 20A1 OS=Mus musculus GN=Cyp20a1 PE=1 SV=1 - [CP20A_MOUSE]	1.06394	0.576678
Q91VB8;A7M7S6;P01942;P06467	Alpha globin 1 OS=Mus musculus GN=Hba-a2 PE=1 SV=1 - [Q91VB8_MOUSE]	0.713775	0.248241
Q9CX34	Protein SGT1 homolog OS=Mus musculus GN=Sugt1 PE=1 SV=3 - [SGT1_MOUSE]	0.995292	0.8992
Q9D1P4	Cysteine and histidine-rich domain-containing protein 1 OS=Mus musculus GN=Chordc1 PE=1 SV=1 - [CHRD1_MOUSE]	1.00911	0.912926
Q9D880	Mitochondrial import inner membrane translocase subunit TIM50 OS=Mus musculus GN=Timm50 PE=1 SV=1 - [TIM50_MOUSE]	1.01379	0.880853
Q9CQI3	Glia maturation factor beta OS=Mus musculus GN=Gmfb PE=1 SV=3 - [GMFB_MOUSE]	0.775112	0.112805
A2AH25;Q5FWK3	Rho GTPase-activating protein 1 OS=Mus musculus GN=Arhgap1 PE=1 SV=1 - [A2AH25_MOUSE]	0.934199	0.57909
P62897;P00015	Cytochrome c, somatic OS=Mus musculus GN=Cycs PE=1 SV=2 - [CYC_MOUSE]	0.881052	0.119487
Q62425;A0A0N4SVQ1	Cytochrome c oxidase subunit NDUFA4 OS=Mus musculus GN=Ndufa4 PE=1 SV=2 - [NDUA4_MOUSE]	0.949283	0.37939
Q06138;Q9DB16	Calcium-binding protein 39 OS=Mus musculus GN=Cab39 PE=1 SV=2 - [CAB39_MOUSE]	1.06677	0.399111
Q9WVE8	Protein kinase C and casein kinase substrate in neurons protein 2 OS=Mus musculus GN=Pacsin2 PE=1 SV=1 - [PACN2_MOUSE]	0.93355	0.106882
Q8VHX6	Filamin-C OS=Mus musculus GN=Flnc PE=1 SV=3 - [FLNC_MOUSE]	0.942306	0.383551
Q9D4G5;Q8K205	Blood vessel epicardial substance OS=Mus musculus GN=Pop1 PE=1 SV=1 - [Q9D4G5_MOUSE]	0.853123	0.0877314
Q9R1C7;A0A1B0GRU8	Pre-mRNA-processing factor 40 homolog A OS=Mus musculus GN=Prpf40a PE=1 SV=1 - [PR40A_MOUSE]	0.913108	0.42204
P84091;Q3TWV4	AP-2 complex subunit mu OS=Mus musculus GN=Ap2m1 PE=1 SV=1 - [AP2M1_MOUSE]	1.10354	0.329894
O88545;D3Z0F5;F6QK86	COP9 signalosome complex subunit 6 OS=Mus musculus GN=Cops6 PE=1 SV=1 - [CSN6_MOUSE]	0.942037	0.695877
Q921W4;D3YZD6;D3Z6I4;F7BGV1	Quinone oxidoreductase-like protein 1 OS=Mus musculus GN=Cryzl1 PE=1 SV=1 - [QORL1_MOUSE]	0.911313	0.0586832
Q80TV8;A0A087WNW8;A0A087WP42;A0A087WQ31;A0A087WQ95;A0A087WQF1;E9Q6L0;A0A087WRE8;A0A087WRK0;A0A087WP42;A0A087WS18;A0A087WRK0;A0A0A6YXZ1;A0A0N4SUT7;E9Q6L0;A0A087WS18;E9Q8N5;E9QKH0;E9QNY9;F7DCH5;J3QP81;Q08EB6;Q8BRT1	CLIP-associating protein 1 OS=Mus musculus GN=Clasp1 PE=1 SV=2 - [CLAP1_MOUSE]	0.997904	0.989299
Q3UZ39;A0A087WNU6;A0A087WPK3;E9Q9T1;G5E8E1	Leucine-rich repeat flightless-interacting protein 1 OS=Mus musculus GN=Lrrfip1 PE=1 SV=2 - [LRRF1_MOUSE]	1.06048	0.552224
P08775;A0A0R4J0V5	DNA-directed RNA polymerase II subunit RPB1 OS=Mus musculus GN=Polr2a PE=1 SV=3 - [RPB1_MOUSE]	1.13492	0.202742
Q9ET30	Transmembrane 9 superfamily member 3 OS=Mus musculus GN=Tm9sf3 PE=1 SV=1 - [TM9S3_MOUSE]	1.00231	0.989636
E9Q5G3	Kinesin-like protein KIF23 OS=Mus musculus GN=Kif23 PE=1 SV=1 - [KIF23_MOUSE]	0.991026	0.90166
P61620;A2ATT9;Q9CYJ6;Q9JLR1	Protein transport protein Sec61 subunit alpha isoform 1 OS=Mus musculus GN=Sec61a1 PE=1 SV=2 - [S61A1_MOUSE]	1.1768	0.234476
Q9Z2D3;D3YYP5;E9Q5V3	Non-syndromic hearing impairment protein 5 homolog OS=Mus musculus GN=Dfna5 PE=1 SV=1 - [DFNA5_MOUSE]	0.893367	0.436017
Q9CT10	Ran-binding protein 3 OS=Mus musculus GN=Ranbp3 PE=1 SV=2 - [RANB3_MOUSE]	0.987235	0.855853
Q02819;A0A1B0GR41;A0A1B0GR41;H3BK79;A0A1B0GR92;D3Z7D7;A0A1B0GS16;A0A1B0GT83;D3Z1N1	Nucleobindin-1 OS=Mus musculus GN=Nucb1 PE=1 SV=2 - [NUCB1_MOUSE]	0.840772	0.764709
Q9D8L3;Q62186	Signal sequence receptor, delta OS=Mus musculus GN=Ssr4 PE=1 SV=1 - [Q9D8L3_MOUSE]	1.01297	0.939342
F8VPK0	Protein Ttc37 OS=Mus musculus GN=Ttc37 PE=1 SV=1 - [F8VPK0_MOUSE]	1.04188	0.76279
Q9Z0J0	Epididymal secretory protein E1 OS=Mus musculus GN=Npc2 PE=1 SV=1 - [NPC2_MOUSE]	1.22997	0.250027
Q9QWT9;E9PUA5;G3UXN2	Kinesin-like protein KIFC1 OS=Mus musculus GN=Kifc1 PE=1 SV=2 - [KIFC1_MOUSE]	1.06322	0.49142
Q8BP92	Reticulocalbin-2 OS=Mus musculus GN=Rcn2 PE=1 SV=1 - [RCN2_MOUSE]	0.796023	0.37387
P07607;A0A0G2JF03;A0A0G2JF31;A0A0G2JGG2;D6RCW9	Thymidylate synthase OS=Mus musculus GN=Tyms PE=1 SV=1 - [TYSY_MOUSE]	0.988698	0.920724
Q0VBL3	Protein Rbm15 OS=Mus musculus GN=Rbm15 PE=1 SV=1 - [Q0VBL3_MOUSE]	0.708251	0.303173
Q5SUF2	Luc7-like protein 3 OS=Mus musculus GN=Luc7l3 PE=1 SV=1 - [LC7L3_MOUSE]	1.04968	0.480225
F8VQC1;E9Q740	Signal recognition particle subunit SRP72 OS=Mus musculus GN=Srp72 PE=1 SV=1 - [F8VQC1_MOUSE]	1.03004	0.783743
Q8C052	Microtubule-associated protein 1S OS=Mus musculus GN=Map1s PE=1 SV=2 - [MAP1S_MOUSE]	0.911473	0.513728
Q810D6;A0A1B0GRR2;D6REU5;A0A1B0GSW5	Glutamate-rich WD repeat-containing protein 1 OS=Mus musculus GN=Grwd1 PE=1 SV=2 - [GRWD1_MOUSE]	1.0793	0.201532
Q9CPP0	Nucleoplasmin-3 OS=Mus musculus GN=Npm3 PE=1 SV=3 - [NPM3_MOUSE]	0.979939	0.784455
G5E829;A2ALL9;E9Q828;F7AAP4;F8WHB1;Q0VF55;Q3UHH0;Q6Q477;Q8C048;Q9R0K7;S4R1C4	Plasma membrane calcium-transporting ATPase 1 OS=Mus musculus GN=Atp2b1 PE=1 SV=1 - [AT2B1_MOUSE]	1.09653	0.68616
Q9EPC1;Q3UF75	Alpha-parvin OS=Mus musculus GN=Parva PE=1 SV=1 - [PARVA_MOUSE]	1.25612	0.328005
Q80VJ3	2'-deoxynucleoside 5'-phosphate N-hydrolase 1 OS=Mus musculus GN=Dnph1 PE=1 SV=2 - [DNPH1_MOUSE]	1.06007	0.631401
Q9CSU0;A0A0R4J195;F6YB25	Regulation of nuclear pre-mRNA domain-containing protein 1B OS=Mus musculus GN=Rprd1b PE=1 SV=2 - [RPR1B_MOUSE]	0.998542	0.987957
Q8R3N1;A0A0J9YU38	Nucleolar protein 14 OS=Mus musculus GN=Nop14 PE=1 SV=2 - [NOP14_MOUSE]	1.00875	0.968482
Q9CRB1;D3Z141;O54974	Galectin OS=Mus musculus GN=Lgals7 PE=1 SV=1 - [Q9CRB1_MOUSE]	1.00842	0.933556
Q6NZD2;Q9WV80	Sorting nexin 1 OS=Mus musculus GN=Snx1 PE=1 SV=1 - [Q6NZD2_MOUSE]	1.0298	0.789128
Q9D8M4	60S ribosomal protein L7-like 1 OS=Mus musculus GN=Rpl7l1 PE=1 SV=1 - [RL7L_MOUSE]	0.874421	0.18736
P00405	Cytochrome c oxidase subunit 2 OS=Mus musculus GN=Mtco2 PE=1 SV=1 - [COX2_MOUSE]	0.910565	0.672013
Q8BU03	Periodic tryptophan protein 2 homolog OS=Mus musculus GN=Pwp2 PE=1 SV=1 - [PWP2_MOUSE]	0.786527	0.318779
P60122;D3YW60	RuvB-like 1 OS=Mus musculus GN=Ruvbl1 PE=1 SV=1 - [RUVB1_MOUSE]	0.972577	0.680078
P70336;F8VPK5	Rho-associated protein kinase 2 OS=Mus musculus GN=Rock2 PE=1 SV=1 - [ROCK2_MOUSE]	1.20995	0.201858
G3UYG6;E9Q2M5;G3UWR2;G3UYR9;G3UZW5;G3UZX7;Q6Y7W8	PERQ amino acid-rich with GYF domain-containing protein 2 OS=Mus musculus GN=Gigyf2 PE=1 SV=1 - [G3UYG6_MOUSE]	0.884153	0.587339
D3Z061;Q8C7R4	Ubiquitin-like modifier-activating enzyme 6 OS=Mus musculus GN=Uba6 PE=1 SV=1 - [D3Z061_MOUSE]	1.06693	0.615578
Q9JM76;A0A0G2JFK7;D3Z2F7;D3Z2F8;H7BWZ3	Actin-related protein 2/3 complex subunit 3 OS=Mus musculus GN=Arpc3 PE=1 SV=3 - [ARPC3_MOUSE]	1.05239	0.837676
Q3UDD3;F6VR84;Q8BG81	Polymerase delta-interacting protein 3 OS=Mus musculus GN=Poldip3 PE=1 SV=1 - [Q3UDD3_MOUSE]	0.946737	0.601948
Q6NV83;A0A087WRG2	U2 snRNP-associated SURP motif-containing protein OS=Mus musculus GN=U2surp PE=1 SV=3 - [SR140_MOUSE]	1.17043	0.46515
A1L3S7;A0A0U1RNM2;Q8VHR5	Gatad2b protein OS=Mus musculus GN=Gatad2b PE=1 SV=1 - [A1L3S7_MOUSE]	0.898712	0.44314
Q8CBB7;P22892	AP-1 complex subunit gamma-1 OS=Mus musculus GN=Ap1g1 PE=1 SV=1 - [Q8CBB7_MOUSE]	1.06415	0.703512
Q8CFI7	DNA-directed RNA polymerase II subunit RPB2 OS=Mus musculus GN=Polr2b PE=1 SV=2 - [RPB2_MOUSE]	0.854089	0.185842
F8WIE5;Q69ZR2	E3 ubiquitin-protein ligase HECTD1 OS=Mus musculus GN=Hectd1 PE=1 SV=1 - [F8WIE5_MOUSE]	0.958098	0.92874
Q9CQM5	Thioredoxin domain-containing protein 17 OS=Mus musculus GN=Txndc17 PE=1 SV=1 - [TXD17_MOUSE]	1.09789	0.248446
Q76LS9	Ubiquitin carboxyl-terminal hydrolase MINDY-1 OS=Mus musculus GN=Fam63a PE=1 SV=1 - [FA63A_MOUSE]	0.762034	0.0863209
Q8C4J7;F6YAR3	Transducin beta-like protein 3 OS=Mus musculus GN=Tbl3 PE=2 SV=1 - [TBL3_MOUSE]	1.00181	0.987138
Q922H2	[Pyruvate dehydrogenase (acetyl-transferring)] kinase isozyme 3, mitochondrial OS=Mus musculus GN=Pdk3 PE=1 SV=1 - [PDK3_MOUSE]	0.906223	0.547367
Q11011;E9Q039;E9Q6F4;F6QYF8;F6V7K3;F7ANF4	Puromycin-sensitive aminopeptidase OS=Mus musculus GN=Npepps PE=1 SV=2 - [PSA_MOUSE]	0.88662	0.258738
Q8BHL8	Proteasome inhibitor PI31 subunit OS=Mus musculus GN=Psmf1 PE=1 SV=1 - [PSMF1_MOUSE]	0.790723	0.232802
Q9CQ92;D3YZ32;G3X9U9	Mitochondrial fission 1 protein OS=Mus musculus GN=Fis1 PE=1 SV=1 - [FIS1_MOUSE]	0.972271	0.619491
Q8R5K4	Nucleolar protein 6 OS=Mus musculus GN=Nol6 PE=2 SV=2 - [NOL6_MOUSE]	1.00571	0.938722
Q3TL72;Q8C878	NEDD8-activating enzyme E1 catalytic subunit OS=Mus musculus GN=Uba3 PE=1 SV=1 - [Q3TL72_MOUSE]	1.17048	0.119909
G5E8V9;A2RSX9;E9Q3G5;E9QAY5	MCG18094 OS=Mus musculus GN=Arfip1 PE=1 SV=1 - [G5E8V9_MOUSE]	0.819566	0.0643215
O70503	Very-long-chain 3-oxoacyl-CoA reductase OS=Mus musculus GN=Hsd17b12 PE=1 SV=1 - [DHB12_MOUSE]	1.03241	0.4085
Q8BJ71	Nuclear pore complex protein Nup93 OS=Mus musculus GN=Nup93 PE=1 SV=1 - [NUP93_MOUSE]	0.926897	0.142476
Q9EQU5;A2BE92;A2BE93	Protein SET OS=Mus musculus GN=Set PE=1 SV=1 - [SET_MOUSE]	0.842187	0.11492
Q6P9P6	Kinesin-like protein KIF11 OS=Mus musculus GN=Kif11 PE=1 SV=1 - [KIF11_MOUSE]	0.857246	0.418481
Q8BMF4	Dihydrolipoyllysine-residue acetyltransferase component of pyruvate dehydrogenase complex, mitochondrial OS=Mus musculus GN=Dlat PE=1 SV=2 - [ODP2_MOUSE]	0.966293	0.689186
Q8BT07	Centrosomal protein of 55 kDa OS=Mus musculus GN=Cep55 PE=1 SV=2 - [CEP55_MOUSE]	0.871368	0.643929
Q9DCT2	NADH dehydrogenase [ubiquinone] iron-sulfur protein 3, mitochondrial OS=Mus musculus GN=Ndufs3 PE=1 SV=2 - [NDUS3_MOUSE]	0.884851	0.266587
D3Z5I1;G3X9X5;Q3UPF5	Zinc finger CCCH-type antiviral protein 1 OS=Mus musculus GN=Zc3hav1 PE=1 SV=1 - [D3Z5I1_MOUSE]	0.961002	0.680156
O35295	Transcriptional activator protein Pur-beta OS=Mus musculus GN=Purb PE=1 SV=3 - [PURB_MOUSE]	0.937141	0.617714
Q9WVM1;E9Q9N9	Rac GTPase-activating protein 1 OS=Mus musculus GN=Racgap1 PE=1 SV=1 - [RGAP1_MOUSE]	0.844855	0.219076
Q08093;D3Z7R6	Calponin-2 OS=Mus musculus GN=Cnn2 PE=1 SV=1 - [CNN2_MOUSE]	0.870305	0.493861
Q8BKP1;A2AUD5;F6VQ81;Q3TAI4;Q3TUJ9;Q9CYZ2;V9GWU5	Tumor protein D52-like 2, isoform CRA_d OS=Mus musculus GN=Tpd52l2 PE=1 SV=1 - [Q8BKP1_MOUSE]	1.05555	0.6327
P03995	Glial fibrillary acidic protein OS=Mus musculus GN=Gfap PE=1 SV=4 - [GFAP_MOUSE]	1.35288	0.617975
E9PXY1;A2A432;J3QJX0	Cullin-4B OS=Mus musculus GN=Cul4b PE=1 SV=2 - [E9PXY1_MOUSE]	0.947521	0.697964
Q9CWU9	Nucleoporin Nup37 OS=Mus musculus GN=Nup37 PE=1 SV=2 - [NUP37_MOUSE]	1.0771	0.291614
P15626;A2AE91;D3YVP5;D3YVP6;D3YVP8;D3YVP9;D3YX76;D3YZ29;E9PV63;E9PVM7;E9QAC8;F6Y363;G5E8M7;O35660;P19639;P48774;Q80W21;Q8R5I6	Glutathione S-transferase Mu 2 OS=Mus musculus GN=Gstm2 PE=1 SV=2 - [GSTM2_MOUSE]	1.03803	0.717353
P63321	Ras-related protein Ral-A OS=Mus musculus GN=Rala PE=1 SV=1 - [RALA_MOUSE]	1.01793	0.886331
Q91YU8	Suppressor of SWI4 1 homolog OS=Mus musculus GN=Ppan PE=1 SV=2 - [SSF1_MOUSE]	1.0864	0.710879
Q9CPV4;E9Q055;E9Q197;E9Q2R6;F6ZTG3;F7BB55	Glyoxalase domain-containing protein 4 OS=Mus musculus GN=Glod4 PE=1 SV=1 - [GLOD4_MOUSE]	0.879568	0.561711
Q9QXK7	Cleavage and polyadenylation specificity factor subunit 3 OS=Mus musculus GN=Cpsf3 PE=1 SV=2 - [CPSF3_MOUSE]	0.944264	0.753437
Q7TSC1;G3UX48	Protein PRRC2A OS=Mus musculus GN=Prrc2a PE=1 SV=1 - [PRC2A_MOUSE]	0.79373	0.3898
Q80ZX0;F6VJC5;F6YIN5	Protein Sec24b OS=Mus musculus GN=Sec24b PE=1 SV=1 - [Q80ZX0_MOUSE]	0.949999	0.2042
Q9R059;F2Z455	Four and a half LIM domains protein 3 OS=Mus musculus GN=Fhl3 PE=1 SV=2 - [FHL3_MOUSE]	0.828395	0.249736
Q9D8Y0;Q8C845;Q9D4J1	EF-hand domain-containing protein D2 OS=Mus musculus GN=Efhd2 PE=1 SV=1 - [EFHD2_MOUSE]	0.922466	0.452166
P05480;D3YZ57;F6UND7;P08103;P25911;P39688;Q04736;Q80XU2	Neuronal proto-oncogene tyrosine-protein kinase Src OS=Mus musculus GN=Src PE=1 SV=4 - [SRC_MOUSE]	0.814802	0.080047
Q640M1;Q6EJB6	U3 small nucleolar RNA-associated protein 14 homolog A OS=Mus musculus GN=Utp14a PE=1 SV=1 - [UT14A_MOUSE]	1.01612	0.937248
Q9R0B9;E9Q718	Procollagen-lysine,2-oxoglutarate 5-dioxygenase 2 OS=Mus musculus GN=Plod2 PE=1 SV=2 - [PLOD2_MOUSE]	0.778654	0.138758
Q9DBE7;A2A5R8;A2A5S3;Q9Z108;V9GX87	Double-stranded RNA-binding protein Staufen homolog 1 OS=Mus musculus GN=Stau1 PE=1 SV=1 - [Q9DBE7_MOUSE]	0.970661	0.833242
Q61263;A0A087WNN8;A0A087WSJ5	Sterol O-acyltransferase 1 OS=Mus musculus GN=Soat1 PE=1 SV=2 - [SOAT1_MOUSE]	0.864731	0.638217
Q8BGW1;D3Z127;E9Q1E4	Alpha-ketoglutarate-dependent dioxygenase FTO OS=Mus musculus GN=Fto PE=1 SV=1 - [FTO_MOUSE]	1.1406	0.0892558
Q9DBR0	A-kinase anchor protein 8 OS=Mus musculus GN=Akap8 PE=1 SV=1 - [AKAP8_MOUSE]	1.14532	0.520649
O70435;E0CX62;E0CYL6;E0CZ34;F8WH02	Proteasome subunit alpha type-3 OS=Mus musculus GN=Psma3 PE=1 SV=3 - [PSA3_MOUSE]	0.969523	0.610361
E9PUW7;Q9EPK7	Exportin-7 OS=Mus musculus GN=Xpo7 PE=1 SV=1 - [E9PUW7_MOUSE]	1.04573	0.685395
B1ATP7;B1ATP9;Q80Y81	Zinc phosphodiesterase ELAC protein 2 OS=Mus musculus GN=Elac2 PE=1 SV=1 - [B1ATP7_MOUSE]	0.825754	0.218038
F7D5L2;Q99J09	Methylosome protein 50 (Fragment) OS=Mus musculus GN=Wdr77 PE=1 SV=1 - [F7D5L2_MOUSE]	0.978835	0.695709
P58742	Aladin OS=Mus musculus GN=Aaas PE=1 SV=1 - [AAAS_MOUSE]	0.915524	0.617468
J3QP56;D3YUG4;D3Z111;D3Z269;P97823	Acyl-protein thioesterase 1 OS=Mus musculus GN=Lypla1 PE=1 SV=1 - [J3QP56_MOUSE]	0.952487	0.430255
D3YZ62;B8JK05;D3Z4J3;D6RFU0;E9Q1F5;F6TDE5;Q99104	Unconventional myosin-Va OS=Mus musculus GN=Myo5a PE=1 SV=1 - [D3YZ62_MOUSE]	1.01318	0.880286
Q6A026;A0A0J9YV33;E9QPI5	Sister chromatid cohesion protein PDS5 homolog A OS=Mus musculus GN=Pds5a PE=1 SV=3 - [PDS5A_MOUSE]	0.881402	0.265074
E9PUB7;D3YX87;Q2YDW2	Protein misato homolog 1 OS=Mus musculus GN=Msto1 PE=1 SV=1 - [E9PUB7_MOUSE]	0.906679	0.206356
Q9QYJ3	DnaJ homolog subfamily B member 1 OS=Mus musculus GN=Dnajb1 PE=1 SV=3 - [DNJB1_MOUSE]	0.871626	0.284242
P63154	Crooked neck-like protein 1 OS=Mus musculus GN=Crnkl1 PE=1 SV=1 - [CRNL1_MOUSE]	1.03495	0.827923
Q6NSR8;F6T2H5	Probable aminopeptidase NPEPL1 OS=Mus musculus GN=Npepl1 PE=1 SV=1 - [PEPL1_MOUSE]	0.997902	0.987449
P61290;A2A4J1;A2A4J3	Proteasome activator complex subunit 3 OS=Mus musculus GN=Psme3 PE=1 SV=1 - [PSME3_MOUSE]	0.965997	0.604023
Q9DBC3;D3Z491	Cap-specific mRNA (nucleoside-2'-O-)-methyltransferase 1 OS=Mus musculus GN=Cmtr1 PE=1 SV=1 - [CMTR1_MOUSE]	0.990147	0.935506
Q8CJ26;A0A0G2JEW0;A0A0G2JH13	Death domain-containing membrane protein NRADD OS=Mus musculus GN=Nradd PE=1 SV=1 - [NRADD_MOUSE]	1.12079	0.127357
Q9CZW5	Mitochondrial import receptor subunit TOM70 OS=Mus musculus GN=Tomm70 PE=1 SV=2 - [TOM70_MOUSE]	0.922101	0.110936
P56873;E0CYU9	Sjoegren syndrome/scleroderma autoantigen 1 homolog OS=Mus musculus GN=Sssca1 PE=1 SV=1 - [SSA27_MOUSE]	0.833154	0.402638
Q9D0T1;E9PZS4	NHP2-like protein 1 OS=Mus musculus GN=Snu13 PE=1 SV=4 - [NH2L1_MOUSE]	0.874783	0.117244
Q9DBD5;Q9D4T3	Proline-, glutamic acid- and leucine-rich protein 1 OS=Mus musculus GN=Pelp1 PE=1 SV=2 - [PELP1_MOUSE]	1.17364	0.191777
E9PWG6	Protein Ncapg OS=Mus musculus GN=Ncapg PE=1 SV=1 - [E9PWG6_MOUSE]	1.00912	0.872405
Q99K30	Epidermal growth factor receptor kinase substrate 8-like protein 2 OS=Mus musculus GN=Eps8l2 PE=1 SV=1 - [ES8L2_MOUSE]	0.847346	0.351788
P48428	Tubulin-specific chaperone A OS=Mus musculus GN=Tbca PE=1 SV=3 - [TBCA_MOUSE]	0.806867	0.319316
Q9CYH6	Ribosome biogenesis regulatory protein homolog OS=Mus musculus GN=Rrs1 PE=1 SV=1 - [RRS1_MOUSE]	1.06855	0.279351
Q8BZA9;A0A0J9YV11	Fructose-2,6-bisphosphatase TIGAR OS=Mus musculus GN=Tigar PE=1 SV=1 - [TIGAR_MOUSE]	1.05798	0.479493
E0CXB2;E0CY46;E9QKZ2;F6UT58;Q91YE6	Importin-9 OS=Mus musculus GN=Ipo9 PE=1 SV=1 - [E0CXB2_MOUSE]	1.06165	0.447681
O89079;D3Z315;E9Q6I5	Coatomer subunit epsilon OS=Mus musculus GN=Cope PE=1 SV=3 - [COPE_MOUSE]	1.06658	0.476645
Q00519	Xanthine dehydrogenase/oxidase OS=Mus musculus GN=Xdh PE=1 SV=5 - [XDH_MOUSE]	0.966436	0.855467
D3YZJ1;Q64337	Sequestosome-1 OS=Mus musculus GN=Sqstm1 PE=1 SV=1 - [D3YZJ1_MOUSE]	1.10842	0.315407
Q9DB73;G3UZG6	NADH-cytochrome b5 reductase 1 OS=Mus musculus GN=Cyb5r1 PE=1 SV=1 - [NB5R1_MOUSE]	0.836508	0.135581
Q9D706	RNA polymerase II-associated protein 3 OS=Mus musculus GN=Rpap3 PE=1 SV=1 - [RPAP3_MOUSE]	1.01878	0.846275
Q9CQF9;A0A0N4SWD3;D3Z275;F7CIP8	Prenylcysteine oxidase OS=Mus musculus GN=Pcyox1 PE=1 SV=1 - [PCYOX_MOUSE]	0.718509	0.670514
Q3TMX0;A2AKJ5;A2AKJ6;A2AKJ9;H3BLG5;O08992	MCG4375, isoform CRA_b OS=Mus musculus GN=Sdcbp PE=1 SV=1 - [Q3TMX0_MOUSE]	0.99913	0.995455
Q9D0B6	Protein PBDC1 OS=Mus musculus GN=Pbdc1 PE=1 SV=1 - [PBDC1_MOUSE]	1.11471	0.338418
Q64310;E0CXD9;F7CH13	Surfeit locus protein 4 OS=Mus musculus GN=Surf4 PE=1 SV=1 - [SURF4_MOUSE]	1.26575	0.63806
Q9DAK9	14 kDa phosphohistidine phosphatase OS=Mus musculus GN=Phpt1 PE=1 SV=1 - [PHP14_MOUSE]	0.938044	0.788781
Q8BVQ5;A0A140LI84	Protein phosphatase methylesterase 1 OS=Mus musculus GN=Ppme1 PE=1 SV=5 - [PPME1_MOUSE]	0.908019	0.407214
Q921Y0;Q3UDM0;Q8BPB0	MOB kinase activator 1A OS=Mus musculus GN=Mob1a PE=2 SV=3 - [MOB1A_MOUSE]	0.976658	0.776367
Q8BGS0	Protein MAK16 homolog OS=Mus musculus GN=Mak16 PE=1 SV=1 - [MAK16_MOUSE]	0.846529	0.0686669
A2AEK1;A2AEJ8;Q8BIQ5;Q8C7E9	AlphaCstF-64 variant 4 OS=Mus musculus GN=Cstf2 PE=1 SV=1 - [A2AEK1_MOUSE]	0.899019	0.458003
Q9D1G1;Q3TYH2;Q8K386;Q9DD03;S4R1W7	Ras-related protein Rab-1B OS=Mus musculus GN=Rab1b PE=1 SV=1 - [RAB1B_MOUSE]	1.01375	0.912917
Q9CY50	Translocon-associated protein subunit alpha OS=Mus musculus GN=Ssr1 PE=1 SV=1 - [SSRA_MOUSE]	0.891331	0.457398
Q3U6F1;A0A0J9YTV5;A0A0J9YVE0;E9Q7W0;P31266	Recombining-binding protein suppressor of hairless OS=Mus musculus GN=Rbpj PE=1 SV=1 - [Q3U6F1_MOUSE]	0.995838	0.961612
P31786;D3Z563;M0QWU8;Q4VWZ5	Acyl-CoA-binding protein OS=Mus musculus GN=Dbi PE=1 SV=2 - [ACBP_MOUSE]	0.83864	0.2455
Q9JKY0	Cell differentiation protein RCD1 homolog OS=Mus musculus GN=Rqcd1 PE=1 SV=1 - [RCD1_MOUSE]	1.1065	0.431812
Q99KW3;E9QMQ3;G5E8W1	TRIO and F-actin-binding protein OS=Mus musculus GN=Triobp PE=1 SV=3 - [TARA_MOUSE]	0.966767	0.725498
Q8JZX4;A2AP40	Splicing factor 45 OS=Mus musculus GN=Rbm17 PE=1 SV=1 - [SPF45_MOUSE]	0.73362	0.139406
D3YYD5;D3YW98;D3Z645;Q9QZ88	Vacuolar protein sorting-associated protein 29 (Fragment) OS=Mus musculus GN=Vps29 PE=1 SV=1 - [D3YYD5_MOUSE]	0.905526	0.551876
Q9ES97;A3QM89;Q7M6W1;Q8K0T0	Reticulon-3 OS=Mus musculus GN=Rtn3 PE=1 SV=2 - [RTN3_MOUSE]	1.12131	0.117124
P56812;D3Z7Q5	Programmed cell death protein 5 OS=Mus musculus GN=Pdcd5 PE=1 SV=3 - [PDCD5_MOUSE]	0.957186	0.800027
P97315	Cysteine and glycine-rich protein 1 OS=Mus musculus GN=Csrp1 PE=1 SV=3 - [CSRP1_MOUSE]	0.711321	0.0611745
Q5SUT0;Q5SUS9;Q61545	RNA-binding protein EWS OS=Mus musculus GN=Ewsr1 PE=1 SV=1 - [Q5SUT0_MOUSE]	1.10536	0.483132
F6X9I3;P26883	Peptidyl-prolyl cis-trans isomerase FKBP1A (Fragment) OS=Mus musculus GN=Fkbp1a PE=1 SV=1 - [F6X9I3_MOUSE]	0.955298	0.907769
P10922	Histone H1.0 OS=Mus musculus GN=H1f0 PE=2 SV=4 - [H10_MOUSE]	0.829034	0.118153
D3Z7P3;D3Z7P4	Glutaminase kidney isoform, mitochondrial OS=Mus musculus GN=Gls PE=1 SV=1 - [GLSK_MOUSE]	0.900652	0.227362
Q9Z127	Large neutral amino acids transporter small subunit 1 OS=Mus musculus GN=Slc7a5 PE=1 SV=2 - [LAT1_MOUSE]	0.741109	0.144507
O08579;B7FAU5;I7HJS1;Q3THM8	Emerin OS=Mus musculus GN=Emd PE=1 SV=1 - [EMD_MOUSE]	1.02046	0.822321
D3Z6W2;Q06180	Tyrosine-protein phosphatase non-receptor type OS=Mus musculus GN=Ptpn2 PE=1 SV=1 - [D3Z6W2_MOUSE]	1.11264	0.227448
Q64261;A0A0G2JGA8;A0A0G2JGH2;J3QPN4	Cyclin-dependent kinase 6 OS=Mus musculus GN=Cdk6 PE=1 SV=2 - [CDK6_MOUSE]	1.18113	0.10761
P56135;F8WHP8	ATP synthase subunit f, mitochondrial OS=Mus musculus GN=Atp5j2 PE=1 SV=3 - [ATPK_MOUSE]	0.98059	0.809797
Q60737;A2ANR6;Q6NSS6	Casein kinase II subunit alpha OS=Mus musculus GN=Csnk2a1 PE=1 SV=2 - [CSK21_MOUSE]	0.957547	0.7617
P47758;E9Q035	Signal recognition particle receptor subunit beta OS=Mus musculus GN=Srprb PE=1 SV=1 - [SRPRB_MOUSE]	0.925679	0.115871
Q9JLB0;E9PWC5	MAGUK p55 subfamily member 6 OS=Mus musculus GN=Mpp6 PE=1 SV=1 - [MPP6_MOUSE]	0.956201	0.652091
O35841	Apoptosis inhibitor 5 OS=Mus musculus GN=Api5 PE=1 SV=2 - [API5_MOUSE]	1.04345	0.148633
Q9DCZ4;B1ASQ2	MICOS complex subunit Mic26 OS=Mus musculus GN=Apoo PE=1 SV=2 - [MIC26_MOUSE]	0.865035	0.195023
A0A0N4SVC2;E9QP00;Q6PFR5	Transformer-2 protein homolog alpha OS=Mus musculus GN=Tra2a PE=1 SV=1 - [A0A0N4SVC2_MOUSE]	0.938667	0.365632
P34152;D3Z3P8;P70694;Q8VC77;Q9CZU0	Focal adhesion kinase 1 OS=Mus musculus GN=Ptk2 PE=1 SV=3 - [FAK1_MOUSE]	0.883545	0.630671
Q99PL5;A2AVJ7	Ribosome-binding protein 1 OS=Mus musculus GN=Rrbp1 PE=1 SV=2 - [RRBP1_MOUSE]	0.899394	0.0887759
Q9EP69	Phosphatidylinositide phosphatase SAC1 OS=Mus musculus GN=Sacm1l PE=1 SV=1 - [SAC1_MOUSE]	1.01699	0.639744
Q61990;E9Q7D8;P57722	Poly(rC)-binding protein 2 OS=Mus musculus GN=Pcbp2 PE=1 SV=1 - [PCBP2_MOUSE]	0.968631	0.543887
F6U2C2;E9QM77;F6V8M6;F7B6X4;O70305	Ataxin-2 (Fragment) OS=Mus musculus GN=Atxn2 PE=1 SV=1 - [F6U2C2_MOUSE]	0.84544	0.350844
E9Q9H2;E9Q9H3;P54103;Q3TRX6	DnaJ homolog subfamily C member 2 OS=Mus musculus GN=Dnajc2 PE=1 SV=1 - [E9Q9H2_MOUSE]	0.843685	0.140603
O35864;A0A087WQA8	COP9 signalosome complex subunit 5 OS=Mus musculus GN=Cops5 PE=1 SV=3 - [CSN5_MOUSE]	1.0754	0.763352
Q8BH74;E9Q4V9	Nuclear pore complex protein Nup107 OS=Mus musculus GN=Nup107 PE=1 SV=1 - [NU107_MOUSE]	1.05041	0.609718
Q3TIV5	Zinc finger CCCH domain-containing protein 15 OS=Mus musculus GN=Zc3h15 PE=1 SV=2 - [ZC3HF_MOUSE]	1.06149	0.633849
P12787	Cytochrome c oxidase subunit 5A, mitochondrial OS=Mus musculus GN=Cox5a PE=1 SV=2 - [COX5A_MOUSE]	0.915239	0.64245
G3XA66;D3YVW0;D3Z3F4;F7C846;G3UXB5;G3UXX9;G3UYJ5;G3XA75;P47802	Metaxin-1 (Fragment) OS=Mus musculus GN=Mtx1 PE=1 SV=1 - [G3XA66_MOUSE]	0.957313	0.629311
G5E850;E0CY88;P56395	Cytochrome b-5, isoform CRA_a OS=Mus musculus GN=Cyb5a PE=1 SV=1 - [G5E850_MOUSE]	1.16329	0.407016
Q8BGH2	Sorting and assembly machinery component 50 homolog OS=Mus musculus GN=Samm50 PE=1 SV=1 - [SAM50_MOUSE]	0.988955	0.964715
Q99LB6;E0CYU5	Methionine adenosyltransferase 2 subunit beta OS=Mus musculus GN=Mat2b PE=1 SV=1 - [MAT2B_MOUSE]	1.05982	0.605221
P70404	Isocitrate dehydrogenase [NAD] subunit gamma 1, mitochondrial OS=Mus musculus GN=Idh3g PE=1 SV=1 - [IDHG1_MOUSE]	0.997317	0.964422
Q9JJ80;G3X926;S4R1Y5;S4R2H5;S4R2R2	Ribosome production factor 2 homolog OS=Mus musculus GN=Rpf2 PE=2 SV=2 - [RPF2_MOUSE]	1.00317	0.976404
P58871;Z4YJL4	182 kDa tankyrase-1-binding protein OS=Mus musculus GN=Tnks1bp1 PE=1 SV=2 - [TB182_MOUSE]	0.856499	0.231976
P15379;A2APM1;A2APM2;A2APM3;A2APM4;A2APM5;E9QKM8;Q3U8S1;Q80X37	CD44 antigen OS=Mus musculus GN=Cd44 PE=1 SV=3 - [CD44_MOUSE]	0.926829	0.534894
Q8CIN4;G5E884;O88643;Q61036	Serine/threonine-protein kinase PAK 2 OS=Mus musculus GN=Pak2 PE=1 SV=1 - [PAK2_MOUSE]	0.896146	0.354334
P62852	40S ribosomal protein S25 OS=Mus musculus GN=Rps25 PE=1 SV=1 - [RS25_MOUSE]	1.00624	0.894453
Q923G2	DNA-directed RNA polymerases I, II, and III subunit RPABC3 OS=Mus musculus GN=Polr2h PE=1 SV=3 - [RPAB3_MOUSE]	1.1241	0.615139
Q61655;Q8BZY3;Q8R3C7	ATP-dependent RNA helicase DDX19A OS=Mus musculus GN=Ddx19a PE=1 SV=2 - [DD19A_MOUSE]	0.810123	0.285146
P17047	Lysosome-associated membrane glycoprotein 2 OS=Mus musculus GN=Lamp2 PE=1 SV=2 - [LAMP2_MOUSE]	0.987549	0.828509
Q8BMP6;A0A0R4J079	Golgi resident protein GCP60 OS=Mus musculus GN=Acbd3 PE=1 SV=3 - [GCP60_MOUSE]	0.731608	0.128185
P10518	Delta-aminolevulinic acid dehydratase OS=Mus musculus GN=Alad PE=1 SV=1 - [HEM2_MOUSE]	0.99591	0.959138
Q9CZ04;D3YVI6;D3Z0S0;D3Z440	COP9 signalosome complex subunit 7a OS=Mus musculus GN=Cops7a PE=1 SV=2 - [CSN7A_MOUSE]	0.929701	0.692224
Q9DCT8;A0A0G2JF37	Cysteine-rich protein 2 OS=Mus musculus GN=Crip2 PE=1 SV=1 - [CRIP2_MOUSE]	0.861663	0.183711
Q5SSZ5;A0A087WQ94;A0A087WQM0;A0A087WQS0;A0A087WRU0;E9Q0S6;Q8CGB6;Q9DBT6	Tensin-3 OS=Mus musculus GN=Tns3 PE=1 SV=1 - [TENS3_MOUSE]	1.07949	0.340486
P70677;A0A1B0GRX1;O08738	Caspase-3 OS=Mus musculus GN=Casp3 PE=1 SV=1 - [CASP3_MOUSE]	0.980653	0.806736
Q9R0P3;H3BJC6;H3BJL6;H3BJP2;H3BK43;H3BKH6;H3BL99;H3BLJ9	S-formylglutathione hydrolase OS=Mus musculus GN=Esd PE=1 SV=1 - [ESTD_MOUSE]	0.902068	0.0967509
Q8BJU0	Small glutamine-rich tetratricopeptide repeat-containing protein alpha OS=Mus musculus GN=Sgta PE=1 SV=2 - [SGTA_MOUSE]	1.05368	0.569649
Q9JM51	Prostaglandin E synthase OS=Mus musculus GN=Ptges PE=1 SV=1 - [PTGES_MOUSE]	0.935172	0.683779
Q9ERK4;D3Z393;E9Q1T9;E9QAX7;F6ZEW4;F7D1H9	Exportin-2 OS=Mus musculus GN=Cse1l PE=1 SV=1 - [XPO2_MOUSE]	0.906555	0.366349
O88543;D3Z036;F6YCA7	COP9 signalosome complex subunit 3 OS=Mus musculus GN=Cops3 PE=1 SV=3 - [CSN3_MOUSE]	1.05839	0.238766
Q78IK4;B1AV14	MICOS complex subunit Mic27 OS=Mus musculus GN=Apool PE=1 SV=1 - [MIC27_MOUSE]	0.976847	0.628161
Q60749;A0A087WR32;A0A087WSL3;Q9WU01	KH domain-containing, RNA-binding, signal transduction-associated protein 1 OS=Mus musculus GN=Khdrbs1 PE=1 SV=2 - [KHDR1_MOUSE]	0.829246	0.245001
Q11136;G3UXC5	Xaa-Pro dipeptidase OS=Mus musculus GN=Pepd PE=1 SV=3 - [PEPD_MOUSE]	1.05201	0.0967383
Q6P9R2	Serine/threonine-protein kinase OSR1 OS=Mus musculus GN=Oxsr1 PE=1 SV=1 - [OXSR1_MOUSE]	1.01136	0.913142
Q9ERF3;D6RDC7;D6RJ72;Q8BVQ0	WD repeat-containing protein 61 OS=Mus musculus GN=Wdr61 PE=1 SV=1 - [WDR61_MOUSE]	1.14635	0.418354
Q8R2U4;A0A0A6YVQ9;A0A0A6YX97;A0A0A6YXY1;A2APZ2;A2APZ3	N-terminal Xaa-Pro-Lys N-methyltransferase 1 OS=Mus musculus GN=Ntmt1 PE=1 SV=3 - [NTM1A_MOUSE]	0.884481	0.169169
Q8C2T6;P33611	DNA polymerase alpha subunit B OS=Mus musculus GN=Pola2 PE=1 SV=1 - [Q8C2T6_MOUSE]	0.90499	0.545996
Q61249;A0A0B4J1F7;Q9QZ29	Immunoglobulin-binding protein 1 OS=Mus musculus GN=Igbp1 PE=1 SV=1 - [IGBP1_MOUSE]	0.993632	0.958406
G3X928;Q6NZC7	SEC23-interacting protein OS=Mus musculus GN=Sec23ip PE=1 SV=1 - [G3X928_MOUSE]	0.93014	0.599876
Q8BVI4;A0A0G2JGJ1;A0A0G2JGY0;D3YWR7;D3Z099;D3Z1A1	Dihydropteridine reductase OS=Mus musculus GN=Qdpr PE=1 SV=2 - [DHPR_MOUSE]	1.04731	0.810325
Q8CE96	tRNA (adenine(58)-N(1))-methyltransferase non-catalytic subunit TRM6 OS=Mus musculus GN=Trmt6 PE=1 SV=1 - [TRM6_MOUSE]	0.892284	0.807366
Q62384;F8WHU9;F8WIG4	Zinc finger protein ZPR1 OS=Mus musculus GN=Zpr1 PE=1 SV=1 - [ZPR1_MOUSE]	0.997016	0.973283
O08582	GTP-binding protein 1 OS=Mus musculus GN=Gtpbp1 PE=1 SV=2 - [GTPB1_MOUSE]	0.976752	0.861464
Q8R323	Replication factor C subunit 3 OS=Mus musculus GN=Rfc3 PE=1 SV=1 - [RFC3_MOUSE]	1.05593	0.375729
Q99L13	3-hydroxyisobutyrate dehydrogenase, mitochondrial OS=Mus musculus GN=Hibadh PE=1 SV=1 - [3HIDH_MOUSE]	0.96371	0.783688
Q6PAR5;E9Q0D1;F6X819;F7ADQ2;F7ADS7;F7ADT6	GTPase-activating protein and VPS9 domain-containing protein 1 OS=Mus musculus GN=Gapvd1 PE=1 SV=2 - [GAPD1_MOUSE]	1.04819	0.666565
Q8K273	Membrane magnesium transporter 1 OS=Mus musculus GN=Mmgt1 PE=1 SV=1 - [MMGT1_MOUSE]	0.985245	0.947925
P52479	Ubiquitin carboxyl-terminal hydrolase 10 OS=Mus musculus GN=Usp10 PE=1 SV=3 - [UBP10_MOUSE]	0.88541	0.188547
Q9JI10;Q9JI11	Serine/threonine-protein kinase 3 OS=Mus musculus GN=Stk3 PE=1 SV=1 - [STK3_MOUSE]	0.910656	0.389818
Q9Z0U1;Q921G9;Q9QXY1	Tight junction protein ZO-2 OS=Mus musculus GN=Tjp2 PE=1 SV=2 - [ZO2_MOUSE]	0.803822	0.0960974
Q9QYC0;A0A0J9YVI4;E9Q1K3;F6RDR0;F8WGR0;F8WHZ9	Alpha-adducin OS=Mus musculus GN=Add1 PE=1 SV=2 - [ADDA_MOUSE]	1.41691	0.0666423
Q8CFE2	Histone PARylation factor 1 OS=Mus musculus GN=Hpf1 PE=1 SV=1 - [HPF1_MOUSE]	0.850116	0.166797
Q9Z1B5	Mitotic spindle assembly checkpoint protein MAD2A OS=Mus musculus GN=Mad2l1 PE=1 SV=2 - [MD2L1_MOUSE]	0.977455	0.794516
A0A0G2JG95;Q8BX10;Q920Q2	Serine/threonine-protein phosphatase PGAM5, mitochondrial (Fragment) OS=Mus musculus GN=Pgam5 PE=1 SV=1 - [A0A0G2JG95_MOUSE]	1.00879	0.890817
P47811;A0A0G2JG69;A0A0G2JGL2;B1B1A8;B2KF34;B2KF35;D3Z630;D6RG58;E9QN59;F8WIP5;O08911;Q3TQZ7;Q3UIZ8;Q5SUV5;Q61831;Q6PDN3;Q80W80;Q80W82;Q8C9D4;Q8VCR8;Q9WUI1;Q9Z1B7	Mitogen-activated protein kinase 14 OS=Mus musculus GN=Mapk14 PE=1 SV=3 - [MK14_MOUSE]	1.07074	0.838385
P46978;D3YZN5	Dolichyl-diphosphooligosaccharide--protein glycosyltransferase subunit STT3A OS=Mus musculus GN=Stt3a PE=1 SV=1 - [STT3A_MOUSE]	1.05987	0.690001
B1AZI6	THO complex subunit 2 OS=Mus musculus GN=Thoc2 PE=1 SV=1 - [THOC2_MOUSE]	1.28709	0.10154
Q99J36	THUMP domain-containing protein 1 OS=Mus musculus GN=Thumpd1 PE=1 SV=1 - [THUM1_MOUSE]	0.940748	0.0569547
Q80W54;I7HIP5	CAAX prenyl protease 1 homolog OS=Mus musculus GN=Zmpste24 PE=1 SV=2 - [FACE1_MOUSE]	0.862911	0.506828
P27773;F6Q404	Protein disulfide-isomerase A3 OS=Mus musculus GN=Pdia3 PE=1 SV=2 - [PDIA3_MOUSE]	0.869607	0.116604
B1AXN9;A2CEE5;A2CEE6;A2CEE7;B1AXN5;B1AXN8;B1AXP0;B2GVN8;E9PUP0;E9PWV3;E9QK39;F6Q8A4;F6RQA2;F6UG16;P18653;P18654;Q505N6;Q7TPS0	Ribosomal protein S6 kinase alpha-3 OS=Mus musculus GN=Rps6ka3 PE=1 SV=1 - [B1AXN9_MOUSE]	1.53701	0.058802
P45591	Cofilin-2 OS=Mus musculus GN=Cfl2 PE=1 SV=1 - [COF2_MOUSE]	1.80096	0.279369
A0A0R4J1G5;A0A1B0GQZ0;A0A1B0GRG7;A0A1B0GRQ1;A0A1B0GSD8;A0A1B0GT43;A0A1B0GT70;E9PUH5;Q8BFZ9;Q91X78	Erlin-1 OS=Mus musculus GN=Erlin1 PE=1 SV=1 - [A0A0R4J1G5_MOUSE]	1.01635	0.85623
E9Q310;E9PUR6;E9PYV1;E9Q8A6;P06537	Glucocorticoid receptor (Fragment) OS=Mus musculus GN=Nr3c1 PE=1 SV=1 - [E9Q310_MOUSE]	0.83966	0.626881
Q61599;A0A0N4SVH4;D3YWL7	Rho GDP-dissociation inhibitor 2 OS=Mus musculus GN=Arhgdib PE=1 SV=3 - [GDIR2_MOUSE]	0.86677	0.307994
O09110;A0A0R4J1Q6	Dual specificity mitogen-activated protein kinase kinase 3 OS=Mus musculus GN=Map2k3 PE=1 SV=2 - [MP2K3_MOUSE]	1.07947	0.383164
Q91VY9	Zinc finger protein 622 OS=Mus musculus GN=Znf622 PE=1 SV=1 - [ZN622_MOUSE]	0.881629	0.489696
Q91Z50;P39749	Flap endonuclease 1 OS=Mus musculus GN=Fen1 PE=1 SV=1 - [Q91Z50_MOUSE]	0.930836	0.622378
Q59J78	Mimitin, mitochondrial OS=Mus musculus GN=Ndufaf2 PE=1 SV=1 - [MIMIT_MOUSE]	1.0737	0.59563
O35134;A0A0U1RPM9;A0A0U1RPX8	DNA-directed RNA polymerase I subunit RPA1 OS=Mus musculus GN=Polr1a PE=1 SV=2 - [RPA1_MOUSE]	0.876684	0.558284
D3Z7B5;Q8BWY9	Protein C330027C09Rik OS=Mus musculus GN=C330027C09Rik PE=1 SV=1 - [D3Z7B5_MOUSE]	0.931339	0.314641
P70290;A2AN84;B7ZCL8;B7ZCL9;B7ZCM0	55 kDa erythrocyte membrane protein OS=Mus musculus GN=Mpp1 PE=1 SV=1 - [EM55_MOUSE]	0.859021	0.183624
P35505;D3Z2R9	Fumarylacetoacetase OS=Mus musculus GN=Fah PE=1 SV=2 - [FAAA_MOUSE]	1.08826	0.530988
O88696	ATP-dependent Clp protease proteolytic subunit, mitochondrial OS=Mus musculus GN=Clpp PE=1 SV=1 - [CLPP_MOUSE]	0.965368	0.835205
Q8R3V5;A2AWI7;A2AWI9	Endophilin-B2 OS=Mus musculus GN=Sh3glb2 PE=1 SV=2 - [SHLB2_MOUSE]	0.847043	0.422068
Q99NH0;A0A0G2JDZ9;E9PUR0;E9Q1M6;E9Q804;E9QKG6;F6SI14;F7C545	Ankyrin repeat domain-containing protein 17 OS=Mus musculus GN=Ankrd17 PE=1 SV=2 - [ANR17_MOUSE]	1.15997	0.34143
Q9CQD1	Ras-related protein Rab-5A OS=Mus musculus GN=Rab5a PE=1 SV=1 - [RAB5A_MOUSE]	0.733321	0.402407
Q9EQH3	Vacuolar protein sorting-associated protein 35 OS=Mus musculus GN=Vps35 PE=1 SV=1 - [VPS35_MOUSE]	1.05359	0.480088
Q9CX00	IST1 homolog OS=Mus musculus GN=Ist1 PE=1 SV=1 - [IST1_MOUSE]	1.25075	0.0862411
Q9JII5;D3Z4J1;Q3UGB5	DAZ-associated protein 1 OS=Mus musculus GN=Dazap1 PE=1 SV=2 - [DAZP1_MOUSE]	1.41768	0.0762
O09106;A0A0R4J008;D3YYI8;P70288;Q8BQ10	Histone deacetylase 1 OS=Mus musculus GN=Hdac1 PE=1 SV=1 - [HDAC1_MOUSE]	0.940107	0.524866
A0A0A0MQN4;Q9D906;S4R1N8;S4R1T0;S4R1U3;S4R1W9;S4R2D5;S4R2P7;S4R2T5	Ubiquitin-like modifier-activating enzyme ATG7 OS=Mus musculus GN=Atg7 PE=1 SV=1 - [A0A0A0MQN4_MOUSE]	1.25399	0.0764518
Q3TZX8;A0A0U1RPV7;A2AUA2;Q7TQZ3	Polynucleotide 5'-hydroxyl-kinase NOL9 OS=Mus musculus GN=Nol9 PE=1 SV=1 - [NOL9_MOUSE]	0.82464	0.551201
P45377;P21300	Aldose reductase-related protein 2 OS=Mus musculus GN=Akr1b8 PE=1 SV=2 - [ALD2_MOUSE]	0.909285	0.266153
Q9CPW4;E9Q2K4;Q3UA72	Actin-related protein 2/3 complex subunit 5 OS=Mus musculus GN=Arpc5 PE=1 SV=3 - [ARPC5_MOUSE]	0.914863	0.359994
Q8CIG8;A0A0R4J049;F6QQQ6	Protein arginine N-methyltransferase 5 OS=Mus musculus GN=Prmt5 PE=1 SV=3 - [ANM5_MOUSE]	0.931614	0.274172
P83917;Q7TPM0;Q9CYJ8	Chromobox protein homolog 1 OS=Mus musculus GN=Cbx1 PE=1 SV=1 - [CBX1_MOUSE]	0.932976	0.54409
Q9D8U8	Sorting nexin-5 OS=Mus musculus GN=Snx5 PE=1 SV=1 - [SNX5_MOUSE]	0.932391	0.477396
Q9QXT0	Protein canopy homolog 2 OS=Mus musculus GN=Cnpy2 PE=1 SV=1 - [CNPY2_MOUSE]	0.949617	0.492209
Q14C51;A0A0U1RQ61	Pentatricopeptide repeat domain-containing protein 3, mitochondrial OS=Mus musculus GN=Ptcd3 PE=1 SV=2 - [PTCD3_MOUSE]	1.04434	0.748621
Q02257	Junction plakoglobin OS=Mus musculus GN=Jup PE=1 SV=3 - [PLAK_MOUSE]	0.366508	0.462384
Q3TCH7;E9PXT5;F6UV36	Cullin-4A OS=Mus musculus GN=Cul4a PE=1 SV=1 - [CUL4A_MOUSE]	1.08604	0.13178
P62071;A0A1B0GRG1;A0A1B0GRT5	Ras-related protein R-Ras2 OS=Mus musculus GN=Rras2 PE=1 SV=1 - [RRAS2_MOUSE]	0.934218	0.809079
Q923T9;P28652;Q5SVI0;Q5SVI1;Q5SVI2;Q5SVI3;Q5SVI9;Q5SVJ0;Q5SVJ1;Q68EG2	Calcium/calmodulin-dependent protein kinase type II subunit gamma OS=Mus musculus GN=Camk2g PE=1 SV=1 - [KCC2G_MOUSE]	0.688148	0.081851
Q6PB44	Tyrosine-protein phosphatase non-receptor type 23 OS=Mus musculus GN=Ptpn23 PE=1 SV=2 - [PTN23_MOUSE]	0.987434	0.903383
Q642K5;P62862	40S ribosomal protein S30 OS=Mus musculus GN=Fau PE=1 SV=1 - [Q642K5_MOUSE]	0.962513	0.787263
Q8VCF0	Mitochondrial antiviral-signaling protein OS=Mus musculus GN=Mavs PE=1 SV=1 - [MAVS_MOUSE]	0.890982	0.195737
A0A0R4J233;Q8C650	Septin-10 OS=Mus musculus GN=Sept10 PE=1 SV=1 - [A0A0R4J233_MOUSE]	1.2386	0.0864566
Q3UWL8;E9Q4Q8;E9Q6U4;E9Q8R1;Q6P0X1	Prefoldin subunit 4 OS=Mus musculus GN=Pfdn4 PE=1 SV=1 - [Q3UWL8_MOUSE]	0.850381	0.141411
P05132	cAMP-dependent protein kinase catalytic subunit alpha OS=Mus musculus GN=Prkaca PE=1 SV=3 - [KAPCA_MOUSE]	0.815726	0.222296
A0A0G2JFJ6;Q7TPD0	Integrator complex subunit 3 OS=Mus musculus GN=Ints3 PE=1 SV=1 - [A0A0G2JFJ6_MOUSE]	0.829729	0.226169
Q9Z1X4;Q45VK5	Interleukin enhancer-binding factor 3 OS=Mus musculus GN=Ilf3 PE=1 SV=2 - [ILF3_MOUSE]	1.02983	0.548234
P51855;A2AQN9;Q3UEE2	Glutathione synthetase OS=Mus musculus GN=Gss PE=2 SV=1 - [GSHB_MOUSE]	0.761531	0.124702
Q8CGY8	UDP-N-acetylglucosamine--peptide N-acetylglucosaminyltransferase 110 kDa subunit OS=Mus musculus GN=Ogt PE=1 SV=2 - [OGT1_MOUSE]	1.36617	0.231265
D3Z1U0;D3YU89;D3Z1K6;D3Z477;E9QL53;F6SBR5;P49025	Citron Rho-interacting kinase OS=Mus musculus GN=Cit PE=1 SV=1 - [D3Z1U0_MOUSE]	1.08698	0.697974
A0A0R4J260;B2RRE7	OTU domain-containing protein 4 OS=Mus musculus GN=Otud4 PE=1 SV=1 - [A0A0R4J260_MOUSE]	1.1775	0.158497
Q80TM9;F6PY46;F6ZL69	Nischarin OS=Mus musculus GN=Nisch PE=1 SV=2 - [NISCH_MOUSE]	1.42781	0.100216
Q60848	Lymphocyte-specific helicase OS=Mus musculus GN=Hells PE=1 SV=2 - [HELLS_MOUSE]	0.9855	0.932079
Q9CPQ8	ATP synthase subunit g, mitochondrial OS=Mus musculus GN=Atp5l PE=1 SV=1 - [ATP5L_MOUSE]	0.984784	0.892075
Q6PAM1;A2ADZ2;A2ADZ3;A2ADZ4;A8Y5J8	Alpha-taxilin OS=Mus musculus GN=Txlna PE=1 SV=1 - [TXLNA_MOUSE]	0.727658	0.081219
P97429;A0A0N4SV57;A0A0N4SW89;D3Z0S1;F7ANV6;S4R1F2	Annexin A4 OS=Mus musculus GN=Anxa4 PE=1 SV=4 - [ANXA4_MOUSE]	1.04382	0.326759
Q6ZQ73	Cullin-associated NEDD8-dissociated protein 2 OS=Mus musculus GN=Cand2 PE=1 SV=2 - [CAND2_MOUSE]	0.823844	0.250624
O88653	Ragulator complex protein LAMTOR3 OS=Mus musculus GN=Lamtor3 PE=1 SV=1 - [LTOR3_MOUSE]	0.968615	0.712683
Q5DTM8;A2AIR0;A2AIR1;A2AIR2	E3 ubiquitin-protein ligase BRE1A OS=Mus musculus GN=Rnf20 PE=1 SV=2 - [BRE1A_MOUSE]	0.457917	0.39468
Q99LJ0	CTTNBP2 N-terminal-like protein OS=Mus musculus GN=Cttnbp2nl PE=1 SV=1 - [CT2NL_MOUSE]	0.803672	0.230165
Q8BLN5	Lanosterol synthase OS=Mus musculus GN=Lss PE=1 SV=2 - [ERG7_MOUSE]	1.21516	0.241014
Q9CQ71	Replication protein A 14 kDa subunit OS=Mus musculus GN=Rpa3 PE=1 SV=1 - [RFA3_MOUSE]	0.806708	0.165997
A2BE28	Ribosomal biogenesis protein LAS1L OS=Mus musculus GN=Las1l PE=1 SV=1 - [LAS1L_MOUSE]	0.915869	0.584029
Q99J45;A0A0J9YTX8;A0A0J9YUQ4;A0A0J9YUZ6;D3YUV1	Nuclear receptor-binding protein OS=Mus musculus GN=Nrbp1 PE=1 SV=1 - [NRBP_MOUSE]	1.08774	0.521956
Q64010;F7D232;Q5ND50;Q8JZR2	Adapter molecule crk OS=Mus musculus GN=Crk PE=1 SV=1 - [CRK_MOUSE]	1.20823	0.167501
Q61768;A2ARD4;E9QAK5;P28738;P33175	Kinesin-1 heavy chain OS=Mus musculus GN=Kif5b PE=1 SV=3 - [KINH_MOUSE]	0.880237	0.12579
Q9Z2I8;A0A0N4SWD1	Succinate--CoA ligase [GDP-forming] subunit beta, mitochondrial OS=Mus musculus GN=Suclg2 PE=1 SV=3 - [SUCB2_MOUSE]	0.890691	0.348481
Q61510;Q5SU71;Q5SU72	E3 ubiquitin/ISG15 ligase TRIM25 OS=Mus musculus GN=Trim25 PE=1 SV=2 - [TRI25_MOUSE]	0.843596	0.538417
A8C756	Thyroid adenoma-associated protein homolog OS=Mus musculus GN=Thada PE=1 SV=1 - [THADA_MOUSE]	1.3301	0.0959323
Q99LC8	Translation initiation factor eIF-2B subunit alpha OS=Mus musculus GN=Eif2b1 PE=1 SV=1 - [EI2BA_MOUSE]	1.16392	0.360435
E9Q634;G3V011;P70248;Q8CG29	Unconventional myosin-Ie OS=Mus musculus GN=Myo1e PE=1 SV=1 - [MYO1E_MOUSE]	1.07065	0.543394
P32233	Developmentally-regulated GTP-binding protein 1 OS=Mus musculus GN=Drg1 PE=1 SV=1 - [DRG1_MOUSE]	0.990799	0.916999
Q810A7	ATP-dependent RNA helicase DDX42 OS=Mus musculus GN=Ddx42 PE=1 SV=3 - [DDX42_MOUSE]	0.944325	0.481732
Q9DCE5	p21-activated protein kinase-interacting protein 1 OS=Mus musculus GN=Pak1ip1 PE=1 SV=2 - [PK1IP_MOUSE]	1.11113	0.249739
Q0VGB7;A0A0N4SV05;A0A0N4SVH3;A0A0R4J0U2	Serine/threonine-protein phosphatase 4 regulatory subunit 2 OS=Mus musculus GN=Ppp4r2 PE=1 SV=1 - [PP4R2_MOUSE]	0.779263	0.321276
P69566;E9Q5D6	Ran-binding protein 9 OS=Mus musculus GN=Ranbp9 PE=1 SV=1 - [RANB9_MOUSE]	0.920003	0.470476
Q9CPS7	RNA-binding protein PNO1 OS=Mus musculus GN=Pno1 PE=1 SV=1 - [PNO1_MOUSE]	0.963201	0.476474
Q8R2N2	U3 small nucleolar RNA-associated protein 4 homolog OS=Mus musculus GN=Utp4 PE=2 SV=3 - [UTP4_MOUSE]	0.987384	0.95284
P60335;A0A087WR61	Poly(rC)-binding protein 1 OS=Mus musculus GN=Pcbp1 PE=1 SV=1 - [PCBP1_MOUSE]	1.00071	0.99176
Q8K3C3	Protein LZIC OS=Mus musculus GN=Lzic PE=1 SV=1 - [LZIC_MOUSE]	1.05671	0.665273
Q8BUK6	Protein Hook homolog 3 OS=Mus musculus GN=Hook3 PE=1 SV=2 - [HOOK3_MOUSE]	1.07801	0.47243
Q91ZW2;A2AMC3;E9PZ15;E9Q686;Q3UXG7	GDP-fucose protein O-fucosyltransferase 1 OS=Mus musculus GN=Pofut1 PE=1 SV=1 - [OFUT1_MOUSE]	1.12693	0.20779
Q99JW2;A0A0R4J050	Aminoacylase-1 OS=Mus musculus GN=Acy1 PE=1 SV=1 - [ACY1_MOUSE]	1.20431	0.503397
Q9R062;K3W4S6;V9GX26	Glycogenin-1 OS=Mus musculus GN=Gyg1 PE=1 SV=3 - [GLYG_MOUSE]	0.720898	0.119206
Q80Y14	Glutaredoxin-related protein 5, mitochondrial OS=Mus musculus GN=Glrx5 PE=1 SV=2 - [GLRX5_MOUSE]	0.922777	0.628131
Q5SUH7;Q5SUH6;Q99KN9	Clathrin interactor 1 OS=Mus musculus GN=Clint1 PE=1 SV=1 - [Q5SUH7_MOUSE]	0.938068	0.714955
P58064	28S ribosomal protein S6, mitochondrial OS=Mus musculus GN=Mrps6 PE=1 SV=3 - [RT06_MOUSE]	1.07057	0.506508
F6UY70;A0A0R4J0B1;A0A0R4J227;E9PYX3;E9Q9N6;E9QMP6;F6ZEX4;F6ZS70;F7A3Q3;F7CRG8;F7CVZ7;Q05512;Q3T9A3	Serine/threonine-protein kinase MARK2 (Fragment) OS=Mus musculus GN=Mark2 PE=1 SV=1 - [F6UY70_MOUSE]	0.83251	0.20939
S4R2D3;A2A5V2;A2A5V3;A2A5V4;P55194;S4R2T6	SH3 domain-binding protein 1 OS=Mus musculus GN=Sh3bp1 PE=1 SV=1 - [S4R2D3_MOUSE]	0.786063	0.148099
B7ZNL8;F7CG42;Q91VU7	Protein Pus7 OS=Mus musculus GN=Pus7 PE=1 SV=1 - [B7ZNL8_MOUSE]	0.67444	0.104615
Q9Z1T1	AP-3 complex subunit beta-1 OS=Mus musculus GN=Ap3b1 PE=1 SV=2 - [AP3B1_MOUSE]	1.21255	0.250167
Q3UIX4;D3Z4B0;D6RE22;E9Q6E5;F6RDI8;F6TN80	Protein Srsf11 OS=Mus musculus GN=Srsf11 PE=1 SV=1 - [Q3UIX4_MOUSE]	0.855299	0.504412
Q8BJW5	Nucleolar protein 11 OS=Mus musculus GN=Nol11 PE=2 SV=1 - [NOL11_MOUSE]	0.905623	0.554453
Q9D104;G5E8T3;Q9D7A6	Signal recognition particle 19 kDa protein OS=Mus musculus GN=Srp19 PE=1 SV=1 - [Q9D104_MOUSE]	0.916994	0.468347
Q62383	Transcription elongation factor SPT6 OS=Mus musculus GN=Supt6h PE=1 SV=2 - [SPT6H_MOUSE]	0.992981	0.978587
Q9EST4	Proteasome assembly chaperone 2 OS=Mus musculus GN=Psmg2 PE=1 SV=1 - [PSMG2_MOUSE]	1.03417	0.754429
D3YUP1;Q9WVG6	Histone-arginine methyltransferase CARM1 OS=Mus musculus GN=Carm1 PE=1 SV=1 - [D3YUP1_MOUSE]	1.13698	0.0572959
Q8C2E7	WASH complex subunit strumpellin OS=Mus musculus GN=Kiaa0196 PE=1 SV=2 - [STRUM_MOUSE]	1.12708	0.511613
Q9EPU4	Cleavage and polyadenylation specificity factor subunit 1 OS=Mus musculus GN=Cpsf1 PE=1 SV=1 - [CPSF1_MOUSE]	0.940615	0.511391
O35638;A2AFF6;F6TNY1;F6XQW1;F8WHU7;Q9D3E6	Cohesin subunit SA-2 OS=Mus musculus GN=Stag2 PE=1 SV=3 - [STAG2_MOUSE]	1.32109	0.173753
D3Z2X5;D3Z7E6;Q61205;Q8CA83	Platelet-activating factor acetylhydrolase IB subunit gamma (Fragment) OS=Mus musculus GN=Pafah1b3 PE=1 SV=1 - [D3Z2X5_MOUSE]	0.958323	0.389593
O35382;Q8C391;Q9CXE1	Exocyst complex component 4 OS=Mus musculus GN=Exoc4 PE=1 SV=2 - [EXOC4_MOUSE]	0.936136	0.764693
Q924Z4;D3YTM0;D3Z0Z2;D3Z4M2	Ceramide synthase 2 OS=Mus musculus GN=Cers2 PE=1 SV=1 - [CERS2_MOUSE]	1.08188	0.523099
Q8CHP8	Glycerol-3-phosphate phosphatase OS=Mus musculus GN=Pgp PE=1 SV=1 - [PGP_MOUSE]	1.12578	0.892778
P62880;A0A0A6YVN9;D3YZX3;D3Z1M1;D3Z1T4;E9PWM7;E9QKR0;P29387;Q61011;V9GWY1	Guanine nucleotide-binding protein G(I)/G(S)/G(T) subunit beta-2 OS=Mus musculus GN=Gnb2 PE=1 SV=3 - [GBB2_MOUSE]	1.08345	0.483637
Q6NZR5	Protein Skiv2l OS=Mus musculus GN=Skiv2l PE=1 SV=1 - [Q6NZR5_MOUSE]	1.03135	0.936936
Q9DCS3;A2A845	Trans-2-enoyl-CoA reductase, mitochondrial OS=Mus musculus GN=Mecr PE=1 SV=2 - [MECR_MOUSE]	0.876645	0.516417
Q99M46;P97760	DNA-directed RNA polymerase II subunit RPB3 OS=Mus musculus GN=Polr2c PE=1 SV=1 - [Q99M46_MOUSE]	1.10687	0.650346
Q91WG4	Elongator complex protein 2 OS=Mus musculus GN=Elp2 PE=1 SV=1 - [ELP2_MOUSE]	1.5179	0.05803
E9Q368	Protein Tarbp1 OS=Mus musculus GN=Tarbp1 PE=1 SV=1 - [E9Q368_MOUSE]	1.39179	0.116122
P53986	Monocarboxylate transporter 1 OS=Mus musculus GN=Slc16a1 PE=1 SV=1 - [MOT1_MOUSE]	0.797169	0.111476
Q9R0P6;D3YTS1;D3YWT0;D3Z569	Signal peptidase complex catalytic subunit SEC11A OS=Mus musculus GN=Sec11a PE=1 SV=1 - [SC11A_MOUSE]	1.13776	0.829493
Q9D0W5	Peptidyl-prolyl cis-trans isomerase-like 1 OS=Mus musculus GN=Ppil1 PE=1 SV=1 - [PPIL1_MOUSE]	0.73453	0.619755
A2AJ72;A0A0A6YVV5;A0A0A6YX76;A0A0A6YY39;A2AJ71;F7AM43;Q3TIX6	MCG130458 OS=Mus musculus GN=Fubp3 PE=1 SV=1 - [A2AJ72_MOUSE]	0.976048	0.796401
Q99KF1	Transmembrane emp24 domain-containing protein 9 OS=Mus musculus GN=Tmed9 PE=1 SV=2 - [TMED9_MOUSE]	0.795736	0.0897382
Q0P678;G3X8T2;H3BIW0;H3BJJ9	Zinc finger CCCH domain-containing protein 18 OS=Mus musculus GN=Zc3h18 PE=1 SV=1 - [ZCH18_MOUSE]	0.947675	0.709684
P09671	Superoxide dismutase [Mn], mitochondrial OS=Mus musculus GN=Sod2 PE=1 SV=3 - [SODM_MOUSE]	1.02625	0.740714
Q00623	Apolipoprotein A-I OS=Mus musculus GN=Apoa1 PE=1 SV=2 - [APOA1_MOUSE]	0.959778	0.743326
Q8CIM8	Integrator complex subunit 4 OS=Mus musculus GN=Ints4 PE=1 SV=1 - [INT4_MOUSE]	1.62414	0.247187
Q99K23;A0A1B0GSM1	Ufm1-specific protease 2 OS=Mus musculus GN=Ufsp2 PE=1 SV=1 - [UFSP2_MOUSE]	0.869619	0.490166
Q8R5J9	PRA1 family protein 3 OS=Mus musculus GN=Arl6ip5 PE=1 SV=2 - [PRAF3_MOUSE]	0.968972	0.916221
Q8C3Y4	Kinetochore-associated protein 1 OS=Mus musculus GN=Kntc1 PE=1 SV=2 - [KNTC1_MOUSE]	1.33639	0.145158
Q9CQF7;Q9CWM4	Prefoldin 1 OS=Mus musculus GN=Pfdn1 PE=1 SV=1 - [Q9CQF7_MOUSE]	0.892224	0.361179
Q8BFV2;E9Q1H5;E9Q5V9	PCI domain-containing protein 2 OS=Mus musculus GN=Pcid2 PE=1 SV=1 - [PCID2_MOUSE]	1.30264	0.313368
Q6NZL1;A0A0G2JG93	DEAH (Asp-Glu-Ala-His) box polypeptide 37 OS=Mus musculus GN=Dhx37 PE=2 SV=1 - [Q6NZL1_MOUSE]	1.07246	0.545469
Q9D832	DnaJ homolog subfamily B member 4 OS=Mus musculus GN=Dnajb4 PE=1 SV=1 - [DNJB4_MOUSE]	0.833769	0.221732
D3YX62;D3YXN4;O70252	Heme oxygenase 2 (Fragment) OS=Mus musculus GN=Hmox2 PE=1 SV=1 - [D3YX62_MOUSE]	1.04458	0.907763
Q9WV54;D3Z505	Acid ceramidase OS=Mus musculus GN=Asah1 PE=1 SV=1 - [ASAH1_MOUSE]	1.25047	0.203213
Q9CZ44;A2AT02	NSFL1 cofactor p47 OS=Mus musculus GN=Nsfl1c PE=1 SV=1 - [NSF1C_MOUSE]	0.867047	0.201368
Q9JLV1	BAG family molecular chaperone regulator 3 OS=Mus musculus GN=Bag3 PE=1 SV=2 - [BAG3_MOUSE]	0.750765	0.236248
D5MCW4;Q9CQ89	Protein CutA OS=Mus musculus GN=Cuta PE=1 SV=1 - [D5MCW4_MOUSE]	1.25019	0.0794728
P18242;A0A1B0GT66;F6Y6L6;F8WIR1	Cathepsin D OS=Mus musculus GN=Ctsd PE=1 SV=1 - [CATD_MOUSE]	0.851102	0.37015
Q9DC23	DnaJ homolog subfamily C member 10 OS=Mus musculus GN=Dnajc10 PE=1 SV=2 - [DJC10_MOUSE]	1.022	0.826646
Q8BP71;Q9JJ43	RNA binding protein fox-1 homolog 2 OS=Mus musculus GN=Rbfox2 PE=1 SV=2 - [RFOX2_MOUSE]	0.903731	0.387573
Q3THG9;A2A4P3;A2A4P4	Alanyl-tRNA editing protein Aarsd1 OS=Mus musculus GN=Aarsd1 PE=1 SV=2 - [AASD1_MOUSE]	1.15071	0.359376
Q8JZS9;A0A140LHT6;E9QPQ8	39S ribosomal protein L48, mitochondrial OS=Mus musculus GN=Mrpl48 PE=1 SV=1 - [RM48_MOUSE]	1.34034	0.384226
Q9CQ62	2,4-dienoyl-CoA reductase, mitochondrial OS=Mus musculus GN=Decr1 PE=1 SV=1 - [DECR_MOUSE]	0.762213	0.0805665
Q6NZF1	Zinc finger CCCH domain-containing protein 11A OS=Mus musculus GN=Zc3h11a PE=1 SV=1 - [ZC11A_MOUSE]	0.882293	0.195589
Q91V81;D3YYW8	RNA-binding protein 42 OS=Mus musculus GN=Rbm42 PE=1 SV=1 - [RBM42_MOUSE]	1.0945	0.695323
E9Q919;Q9Z0Y1	Dynactin subunit 3 OS=Mus musculus GN=Dctn3 PE=1 SV=1 - [E9Q919_MOUSE]	0.87201	0.115463
Q8BTT6;A0A0A6YWS6;A0A0R4J114	Digestive organ expansion factor homolog OS=Mus musculus GN=Diexf PE=2 SV=2 - [DIEXF_MOUSE]	0.803563	0.382342
Q63829	COMM domain-containing protein 3 OS=Mus musculus GN=Commd3 PE=1 SV=1 - [COMD3_MOUSE]	0.962607	0.543191
Q8R1Q8	Cytoplasmic dynein 1 light intermediate chain 1 OS=Mus musculus GN=Dync1li1 PE=1 SV=1 - [DC1L1_MOUSE]	1.03602	0.628058
Q9DCS9;D3YUK4	NADH dehydrogenase [ubiquinone] 1 beta subcomplex subunit 10 OS=Mus musculus GN=Ndufb10 PE=1 SV=3 - [NDUBA_MOUSE]	0.831545	0.260468
Q9CRC8;A0A0R4J0W6	Leucine-rich repeat-containing protein 40 OS=Mus musculus GN=Lrrc40 PE=1 SV=2 - [LRC40_MOUSE]	0.878302	0.287011
A0A0R4J275;Q7TMF3	MCG11204, isoform CRA_b OS=Mus musculus GN=Ndufa12 PE=1 SV=1 - [A0A0R4J275_MOUSE]	1.03651	0.792086
Q9ES46	Beta-parvin OS=Mus musculus GN=Parvb PE=1 SV=1 - [PARVB_MOUSE]	1.08366	0.808611
Q3TUE1;A0A0G2JFK2;A0A0G2JFY5;A0A0G2JG00;A0A0G2JG96;A0A0G2JGV9;A0A0G2JGW9;Q3UUU2;Q91WJ8	Far upstream element-binding protein 1 OS=Mus musculus GN=Fubp1 PE=1 SV=1 - [Q3TUE1_MOUSE]	0.829821	0.0677553
Q8C5Q4;D3YUN1;D3YV30;E9Q179	G-rich sequence factor 1 OS=Mus musculus GN=Grsf1 PE=1 SV=2 - [GRSF1_MOUSE]	1.04087	0.800583
Q8CHY6;E9QMN5	Transcriptional repressor p66 alpha OS=Mus musculus GN=Gatad2a PE=1 SV=2 - [P66A_MOUSE]	0.970557	0.81716
Q6P5B5;Q9WVR4	Fragile X mental retardation syndrome-related protein 2 OS=Mus musculus GN=Fxr2 PE=1 SV=1 - [Q6P5B5_MOUSE]	0.813658	0.166742
Q8CGA0	Protein phosphatase 1F OS=Mus musculus GN=Ppm1f PE=1 SV=1 - [PPM1F_MOUSE]	0.903074	0.451621
Q8CHW4	Translation initiation factor eIF-2B subunit epsilon OS=Mus musculus GN=Eif2b5 PE=1 SV=1 - [EI2BE_MOUSE]	0.817376	0.129142
Q9QZM0	Ubiquilin-2 OS=Mus musculus GN=Ubqln2 PE=1 SV=2 - [UBQL2_MOUSE]	1.00035	0.99733
Q6PAC3	DDB1- and CUL4-associated factor 13 OS=Mus musculus GN=Dcaf13 PE=2 SV=2 - [DCA13_MOUSE]	0.935889	0.618292
Q6PE01	U5 small nuclear ribonucleoprotein 40 kDa protein OS=Mus musculus GN=Snrnp40 PE=1 SV=1 - [SNR40_MOUSE]	0.851923	0.166121
O88441	Metaxin-2 OS=Mus musculus GN=Mtx2 PE=1 SV=1 - [MTX2_MOUSE]	1.13081	0.448367
A0A1B0GX81;A0A0A6YYM5;G3UXT8;G3UYQ2;G3UYZ0;G3UZT6;G3V013;Q3UF95;Q9Z1R2	Large proline-rich protein BAG6 (Fragment) OS=Mus musculus GN=Bag6 PE=1 SV=1 - [A0A1B0GX81_MOUSE]	0.896572	0.538234
Q8R0A0	General transcription factor IIF subunit 2 OS=Mus musculus GN=Gtf2f2 PE=1 SV=1 - [T2FB_MOUSE]	0.944144	0.718816
Q8BYL4;E9PX65;F7BWC1	Tyrosine--tRNA ligase, mitochondrial OS=Mus musculus GN=Yars2 PE=1 SV=2 - [SYYM_MOUSE]	1.03874	0.897724
Q91VM9;D3Z636;G8JL76	Inorganic pyrophosphatase 2, mitochondrial OS=Mus musculus GN=Ppa2 PE=1 SV=1 - [IPYR2_MOUSE]	1.00928	0.96036
Q61166	Microtubule-associated protein RP/EB family member 1 OS=Mus musculus GN=Mapre1 PE=1 SV=3 - [MARE1_MOUSE]	1.04416	0.255697
P56183	Ribosomal RNA processing protein 1 homolog A OS=Mus musculus GN=Rrp1 PE=1 SV=2 - [RRP1_MOUSE]	0.968396	0.716147
Q9D287;D6RGA5	Pre-mRNA-splicing factor SPF27 OS=Mus musculus GN=Bcas2 PE=1 SV=1 - [SPF27_MOUSE]	1.01142	0.946746
Q8BVE3;A0A0A6YVU0;A0A0A6YW86;A0A0A6YWP6;A0A0A6YX18	V-type proton ATPase subunit H OS=Mus musculus GN=Atp6v1h PE=1 SV=1 - [VATH_MOUSE]	0.935086	0.691028
Q921I9	Exosome complex component RRP41 OS=Mus musculus GN=Exosc4 PE=1 SV=3 - [EXOS4_MOUSE]	0.871587	0.409638
Q6PDL0	Cytoplasmic dynein 1 light intermediate chain 2 OS=Mus musculus GN=Dync1li2 PE=1 SV=2 - [DC1L2_MOUSE]	1.02436	0.892397
P27048;A0A0G2JGN4;P63163	Small nuclear ribonucleoprotein-associated protein B OS=Mus musculus GN=Snrpb PE=1 SV=1 - [RSMB_MOUSE]	1.1136	0.365522
Q9EPE9	Manganese-transporting ATPase 13A1 OS=Mus musculus GN=Atp13a1 PE=1 SV=2 - [AT131_MOUSE]	0.912965	0.72722
Q6PGH2	Hematological and neurological expressed 1-like protein OS=Mus musculus GN=Hn1l PE=1 SV=1 - [HN1L_MOUSE]	0.997118	0.981568
Q03958;G3UYF9	Prefoldin subunit 6 OS=Mus musculus GN=Pfdn6 PE=1 SV=1 - [PFD6_MOUSE]	0.985324	0.940956
Q8BHX6;J3QK52;Q9WV70	Nucleolar complex protein 2 homolog OS=Mus musculus GN=Noc2l PE=1 SV=1 - [Q8BHX6_MOUSE]	0.891316	0.144205
Q9CRB2	H/ACA ribonucleoprotein complex subunit 2 OS=Mus musculus GN=Nhp2 PE=1 SV=1 - [NHP2_MOUSE]	1.03451	0.651699
Q3TJ22;A0A087WNM5;J3QN89	Angio-associated migratory protein OS=Mus musculus GN=Aamp PE=1 SV=1 - [Q3TJ22_MOUSE]	0.890001	0.0788809
Q8CBC8;B2KFA8;B2KFA9;E9Q4K3;P24288	Branched-chain-amino-acid aminotransferase, cytosolic OS=Mus musculus GN=Bcat1 PE=1 SV=1 - [Q8CBC8_MOUSE]	0.781213	0.428058
Q9R1Q6;A0A0N4SUM7;A0A0N4SUY1;A0A0N4SV46;A0A0N4SVT4	Transmembrane protein 176B OS=Mus musculus GN=Tmem176b PE=1 SV=1 - [T176B_MOUSE]	0.873206	0.838293
Q3TFP0;Q9R0U0	Serine/arginine-rich-splicing factor 10 OS=Mus musculus GN=Srsf10 PE=1 SV=1 - [Q3TFP0_MOUSE]	0.914697	0.303919
Q9WTX5;E9PUV4	S-phase kinase-associated protein 1 OS=Mus musculus GN=Skp1 PE=1 SV=3 - [SKP1_MOUSE]	1.07524	0.690531
Q80WQ2	Protein VAC14 homolog OS=Mus musculus GN=Vac14 PE=1 SV=1 - [VAC14_MOUSE]	1.01137	0.960706
Q8BTS4	Nuclear pore complex protein Nup54 OS=Mus musculus GN=Nup54 PE=1 SV=1 - [NUP54_MOUSE]	0.849432	0.164622
P63024;B0QZN5;P63044	Vesicle-associated membrane protein 3 OS=Mus musculus GN=Vamp3 PE=1 SV=1 - [VAMP3_MOUSE]	1.11198	0.237597
Q9WUD1	STIP1 homology and U box-containing protein 1 OS=Mus musculus GN=Stub1 PE=1 SV=1 - [CHIP_MOUSE]	0.844929	0.129478
Q8R4R6;A2ATJ2	Nucleoporin NUP53 OS=Mus musculus GN=Nup35 PE=1 SV=2 - [NUP53_MOUSE]	0.890114	0.315286
P40336;Q8C0E2	Vacuolar protein sorting-associated protein 26A OS=Mus musculus GN=Vps26a PE=1 SV=1 - [VP26A_MOUSE]	1.07054	0.357104
Q99M28	RNA-binding protein with serine-rich domain 1 OS=Mus musculus GN=Rnps1 PE=1 SV=1 - [RNPS1_MOUSE]	0.868764	0.53513
Q8BY87	Ubiquitin carboxyl-terminal hydrolase 47 OS=Mus musculus GN=Usp47 PE=1 SV=2 - [UBP47_MOUSE]	1.02236	0.880308
Q8K0C9	GDP-mannose 4,6 dehydratase OS=Mus musculus GN=Gmds PE=1 SV=1 - [GMDS_MOUSE]	0.980347	0.914716
D3Z3Y4;A0A0N4SUX1;A0A0N4SVR8;A0A0U1RPB0;A0A0U1RPD3;A0A0U1RPE1;D3YY02;D3Z4H6;D6RGU1;G5E8L2;P52912;P70318;Q80ZW7;Q8CII5;Q921W2	Nucleolysin TIAR OS=Mus musculus GN=Tial1 PE=1 SV=2 - [D3Z3Y4_MOUSE]	0.962166	0.54337
Q07832;A0A0U1RNM9;A0A0U1RQ54	Serine/threonine-protein kinase PLK1 OS=Mus musculus GN=Plk1 PE=1 SV=2 - [PLK1_MOUSE]	1.00528	0.916755
Q923F1;Q61189	Chloride channel, nucleotide-sensitive, 1A OS=Mus musculus GN=Clns1a PE=1 SV=1 - [Q923F1_MOUSE]	0.937512	0.730248
Q921J2	GTP-binding protein Rheb OS=Mus musculus GN=Rheb PE=1 SV=1 - [RHEB_MOUSE]	1.04047	0.812609
Q91V89;Q60996	Protein Ppp2r5d OS=Mus musculus GN=Ppp2r5d PE=1 SV=1 - [Q91V89_MOUSE]	0.781243	0.329602
Q3UGC7;Q66JS6	Eukaryotic translation initiation factor 3 subunit J-A OS=Mus musculus GN=Eif3j1 PE=2 SV=1 - [EI3JA_MOUSE]	1.1729	0.387357
Q9JLZ6	Hypermethylated in cancer 2 protein OS=Mus musculus GN=Hic2 PE=2 SV=4 - [HIC2_MOUSE]	0.810196	0.197801
O35682;A0A0N4SW94	Myeloid-associated differentiation marker OS=Mus musculus GN=Myadm PE=1 SV=2 - [MYADM_MOUSE]	1.10738	0.435371
D3YZ09;F6SL78;Q9CY66	H/ACA ribonucleoprotein complex subunit 1 (Fragment) OS=Mus musculus GN=Gar1 PE=1 SV=1 - [D3YZ09_MOUSE]	0.823891	0.151886
Q9DCM0	Persulfide dioxygenase ETHE1, mitochondrial OS=Mus musculus GN=Ethe1 PE=1 SV=2 - [ETHE1_MOUSE]	0.86602	0.319404
Q99JX3;A2ATI6;A2ATI8;A2ATI9	Golgi reassembly-stacking protein 2 OS=Mus musculus GN=Gorasp2 PE=1 SV=3 - [GORS2_MOUSE]	1.1037	0.178252
Q9DB96	Neuroguidin OS=Mus musculus GN=Ngdn PE=1 SV=1 - [NGDN_MOUSE]	0.952859	0.616511
P54276	DNA mismatch repair protein Msh6 OS=Mus musculus GN=Msh6 PE=1 SV=3 - [MSH6_MOUSE]	1.04183	0.874807
P28740;E0CZ72;F6SUU5;F8VQ42	Kinesin-like protein KIF2A OS=Mus musculus GN=Kif2a PE=1 SV=2 - [KIF2A_MOUSE]	0.977272	0.808896
Q99LB2	Dehydrogenase/reductase SDR family member 4 OS=Mus musculus GN=Dhrs4 PE=1 SV=3 - [DHRS4_MOUSE]	1.18279	0.107859
Q80T06;A0A0R4J1E2;D3YUQ9;D3YY68;D3YZT9;E9QN08;P57776;Q91VK2	Elongation factor 1-delta OS=Mus musculus GN=Eef1d PE=1 SV=1 - [Q80T06_MOUSE]	0.802175	0.335199
Q6PFA2;A3KGB4;B1AWD8;B1AWD9;B1AWE0;B1AWE1;O08585	Clathrin light chain A OS=Mus musculus GN=Clta PE=1 SV=1 - [Q6PFA2_MOUSE]	0.896608	0.438267
Q8C0I1;A2AL49;A2AL50;H3BIY5;H3BKN2	Alkyldihydroxyacetonephosphate synthase, peroxisomal OS=Mus musculus GN=Agps PE=1 SV=1 - [ADAS_MOUSE]	0.939825	0.637092
Q9D1R9;A0A0G2JEY6;A0A0G2JGY8;D3YWC0	60S ribosomal protein L34 OS=Mus musculus GN=Rpl34 PE=1 SV=2 - [RL34_MOUSE]	1.09553	0.501095
Q8BJY1;F7BA91	26S proteasome non-ATPase regulatory subunit 5 OS=Mus musculus GN=Psmd5 PE=1 SV=4 - [PSMD5_MOUSE]	0.852926	0.0557985
P60670	Nuclear protein localization protein 4 homolog OS=Mus musculus GN=Nploc4 PE=1 SV=3 - [NPL4_MOUSE]	0.729038	0.176316
P70441	Na(+)/H(+) exchange regulatory cofactor NHE-RF1 OS=Mus musculus GN=Slc9a3r1 PE=1 SV=3 - [NHRF1_MOUSE]	0.763732	0.242658
A0A0B4J1E2;Q9CSN1	SNW domain-containing protein 1 OS=Mus musculus GN=Snw1 PE=1 SV=1 - [A0A0B4J1E2_MOUSE]	1.02244	0.687665
Q8BGD9	Eukaryotic translation initiation factor 4B OS=Mus musculus GN=Eif4b PE=1 SV=1 - [IF4B_MOUSE]	0.912734	0.419136
Q9D824;D3Z3F1	Pre-mRNA 3'-end-processing factor FIP1 OS=Mus musculus GN=Fip1l1 PE=1 SV=1 - [FIP1_MOUSE]	0.953195	0.521816
Q924T2	28S ribosomal protein S2, mitochondrial OS=Mus musculus GN=Mrps2 PE=1 SV=1 - [RT02_MOUSE]	1.01331	0.898964
Q7TNC4;E9Q715;Q05CX5	Putative RNA-binding protein Luc7-like 2 OS=Mus musculus GN=Luc7l2 PE=1 SV=1 - [LC7L2_MOUSE]	0.88614	0.203248
A0A0R4J0G7;E9QQ48;Q8K4R9	Disks large-associated protein 5 OS=Mus musculus GN=Dlgap5 PE=1 SV=1 - [A0A0R4J0G7_MOUSE]	0.964786	0.609356
Q9ESL4;A2ASW6	Mitogen-activated protein kinase kinase kinase MLT OS=Mus musculus GN=Zak PE=1 SV=1 - [MLTK_MOUSE]	0.96614	0.57036
Q91VA6;F6SQH7	Polymerase delta-interacting protein 2 OS=Mus musculus GN=Poldip2 PE=1 SV=1 - [PDIP2_MOUSE]	0.952938	0.563082
Q8BH69	Selenide, water dikinase 1 OS=Mus musculus GN=Sephs1 PE=1 SV=1 - [SPS1_MOUSE]	0.917087	0.727641
Q99K28	ADP-ribosylation factor GTPase-activating protein 2 OS=Mus musculus GN=Arfgap2 PE=1 SV=1 - [ARFG2_MOUSE]	0.924725	0.31711
Q9EQH2	Endoplasmic reticulum aminopeptidase 1 OS=Mus musculus GN=Erap1 PE=1 SV=2 - [ERAP1_MOUSE]	1.02028	0.72897
A0A0R4IZY0;Q8C1A5	Thimet oligopeptidase OS=Mus musculus GN=Thop1 PE=1 SV=1 - [A0A0R4IZY0_MOUSE]	1.12469	0.181006
Q9Z1M8	Protein Red OS=Mus musculus GN=Ik PE=1 SV=2 - [RED_MOUSE]	0.965656	0.613848
O88587	Catechol O-methyltransferase OS=Mus musculus GN=Comt PE=1 SV=2 - [COMT_MOUSE]	1.07559	0.642076
P97376	Protein FRG1 OS=Mus musculus GN=Frg1 PE=1 SV=2 - [FRG1_MOUSE]	1.01331	0.879288
Q09143;D3Z161;E9Q3N1	High affinity cationic amino acid transporter 1 OS=Mus musculus GN=Slc7a1 PE=1 SV=1 - [CTR1_MOUSE]	0.996926	0.98127
A0A0U1RPF2;A0A0U1RPE7;A0A0U1RQ49;Q99P31	Hsp70-binding protein 1 (Fragment) OS=Mus musculus GN=Hspbp1 PE=1 SV=1 - [A0A0U1RPF2_MOUSE]	1.06415	0.557195
P70362	Ubiquitin fusion degradation protein 1 homolog OS=Mus musculus GN=Ufd1l PE=1 SV=2 - [UFD1_MOUSE]	0.813938	0.460141
Q8C3I8	Protein HGH1 homolog OS=Mus musculus GN=Hgh1 PE=1 SV=1 - [HGH1_MOUSE]	0.909242	0.575889
Q9D1M0	Protein SEC13 homolog OS=Mus musculus GN=Sec13 PE=1 SV=3 - [SEC13_MOUSE]	0.944966	0.450845
Q8C1E7;D3Z0U3	Transmembrane protein 120A OS=Mus musculus GN=Tmem120a PE=1 SV=1 - [T120A_MOUSE]	1.22044	0.281174
Q8QZY9	Splicing factor 3B subunit 4 OS=Mus musculus GN=Sf3b4 PE=1 SV=1 - [SF3B4_MOUSE]	1.1806	0.176641
Q9CQQ8	U6 snRNA-associated Sm-like protein LSm7 OS=Mus musculus GN=Lsm7 PE=1 SV=1 - [LSM7_MOUSE]	1.14126	0.163748
Q6P8X1	Sorting nexin-6 OS=Mus musculus GN=Snx6 PE=1 SV=2 - [SNX6_MOUSE]	0.985808	0.915158
Q8R480;Z4YLV0	Nuclear pore complex protein Nup85 OS=Mus musculus GN=Nup85 PE=1 SV=1 - [NUP85_MOUSE]	1.15425	0.418217
Q9DAZ9;Q4KL52	Abscission/NoCut checkpoint regulator OS=Mus musculus GN=Zfyve19 PE=1 SV=2 - [ANCHR_MOUSE]	0.666149	0.0532194
P17809	Solute carrier family 2, facilitated glucose transporter member 1 OS=Mus musculus GN=Slc2a1 PE=1 SV=4 - [GTR1_MOUSE]	0.90928	0.224894
P50544;B1AR28	Very long-chain specific acyl-CoA dehydrogenase, mitochondrial OS=Mus musculus GN=Acadvl PE=1 SV=3 - [ACADV_MOUSE]	0.880924	0.308479
E9QMV2;Q4KML4	Costars family protein ABRACL OS=Mus musculus GN=Abracl PE=1 SV=1 - [E9QMV2_MOUSE]	1.39277	0.0658317
Q78ZM0;D3Z6Z0;D3Z789;O70492	Sorting nexin 3 OS=Mus musculus GN=Snx3 PE=1 SV=1 - [Q78ZM0_MOUSE]	1.10673	0.455245
P70700;A2AP84	DNA-directed RNA polymerase I subunit RPA2 OS=Mus musculus GN=Polr1b PE=1 SV=2 - [RPA2_MOUSE]	1.35162	0.267152
P20664;J3QN19	DNA primase small subunit OS=Mus musculus GN=Prim1 PE=1 SV=1 - [PRI1_MOUSE]	1.00094	0.996122
Q9CWK8	Sorting nexin-2 OS=Mus musculus GN=Snx2 PE=1 SV=2 - [SNX2_MOUSE]	1.21761	0.483294
A0A0J9YU62;A0A0J9YTW3;A0A0J9YUM4;A0A0J9YUR5;O88712	C-terminal-binding protein 1 OS=Mus musculus GN=Ctbp1 PE=1 SV=1 - [A0A0J9YU62_MOUSE]	0.955434	0.647182
P51863	V-type proton ATPase subunit d 1 OS=Mus musculus GN=Atp6v0d1 PE=1 SV=2 - [VA0D1_MOUSE]	0.923013	0.505951
Q8CBM2;A2AL71;A2AL74;A2AL75;A2AL76;A2AL77;A2AL78;A2AL79;A2AL81;A2AL83;A2AL85;Q3TU40;Q6P8S1;Q8BSY0;Q9CR06	Aspartyl/asparaginyl beta-hydroxylase OS=Mus musculus GN=Asph PE=1 SV=1 - [Q8CBM2_MOUSE]	0.711481	0.610127
V9GXM1;Q3TGS9;Q9EPJ9;V9GWV1	ADP-ribosylation factor GTPase-activating protein 1 OS=Mus musculus GN=Arfgap1 PE=1 SV=1 - [V9GXM1_MOUSE]	1.25163	0.124322
P59759;G3X8R8;P15247;Q5DTZ3	MKL/myocardin-like protein 2 OS=Mus musculus GN=Mkl2 PE=1 SV=1 - [MKL2_MOUSE]	0.790647	0.746
O35326;Q9D8S5	Serine/arginine-rich splicing factor 5 OS=Mus musculus GN=Srsf5 PE=1 SV=2 - [SRSF5_MOUSE]	0.954734	0.847543
Q91ZR1;S4R232	Ras-related protein Rab-4B OS=Mus musculus GN=Rab4b PE=1 SV=2 - [RAB4B_MOUSE]	0.900321	0.762038
Q8BGR9	Ubiquitin-like domain-containing CTD phosphatase 1 OS=Mus musculus GN=Ublcp1 PE=1 SV=1 - [UBCP1_MOUSE]	1.27135	0.138968
Q7TQ95;A2ASL8;A2ASM0	Protein lunapark OS=Mus musculus GN=Lnp PE=1 SV=1 - [LNP_MOUSE]	0.913962	0.410408
Q9EQ80;D3Z0G0;E9PWJ6	NIF3-like protein 1 OS=Mus musculus GN=Nif3l1 PE=1 SV=4 - [NIF3L_MOUSE]	0.79793	0.239022
E9Q6R7	Protein Utrn OS=Mus musculus GN=Utrn PE=1 SV=1 - [E9Q6R7_MOUSE]	1.62813	0.142748
Q99KC8;F6TIL5;Q8BGF0	von Willebrand factor A domain-containing protein 5A OS=Mus musculus GN=Vwa5a PE=1 SV=2 - [VMA5A_MOUSE]	0.917238	0.185303
Q9WV60;E9QAQ5	Glycogen synthase kinase-3 beta OS=Mus musculus GN=Gsk3b PE=1 SV=2 - [GSK3B_MOUSE]	1.22822	0.334236
E9Q640;E9PUF4;E9PYZ7;Q6NZN0	RNA-binding protein 26 OS=Mus musculus GN=Rbm26 PE=1 SV=1 - [E9Q640_MOUSE]	1.05616	0.728522
Q9CQW9	Interferon-induced transmembrane protein 3 OS=Mus musculus GN=Ifitm3 PE=1 SV=1 - [IFM3_MOUSE]	0.50915	0.385244
P55012;E9QM38	Solute carrier family 12 member 2 OS=Mus musculus GN=Slc12a2 PE=1 SV=2 - [S12A2_MOUSE]	1.94746	0.325919
Q9JHI7;A0A0G2JFV9;D6RGB5	Exosome complex component RRP45 OS=Mus musculus GN=Exosc9 PE=1 SV=1 - [EXOS9_MOUSE]	1.04118	0.747246
Q8K1M3;A0A0A6YX73;A0A0A6YY28;P12367	Protein kinase, cAMP dependent regulatory, type II alpha OS=Mus musculus GN=Prkar2a PE=1 SV=1 - [Q8K1M3_MOUSE]	0.976593	0.971815
Q9CXS4	Centromere protein V OS=Mus musculus GN=Cenpv PE=1 SV=2 - [CENPV_MOUSE]	0.880488	0.583517
Q9DCJ5	NADH dehydrogenase [ubiquinone] 1 alpha subcomplex subunit 8 OS=Mus musculus GN=Ndufa8 PE=1 SV=3 - [NDUA8_MOUSE]	0.977109	0.738229
Q9CZU6;Q80X68	Citrate synthase, mitochondrial OS=Mus musculus GN=Cs PE=1 SV=1 - [CISY_MOUSE]	1.13765	0.109851
A2ATP5;A2ATP6;F6XJA1;G8JL68;Q8C854	Myelin expression factor 2 OS=Mus musculus GN=Myef2 PE=1 SV=1 - [A2ATP5_MOUSE]	0.856431	0.238631
Q3ULJ0;D3Z0L6	Glycerol-3-phosphate dehydrogenase 1-like protein OS=Mus musculus GN=Gpd1l PE=1 SV=2 - [GPD1L_MOUSE]	0.988015	0.975278
Q7TNL7	Dual specificity phosphatase 9 OS=Mus musculus GN=Dusp9 PE=1 SV=1 - [Q7TNL7_MOUSE]	0.782691	0.306922
Q9D6J6;M0QWP9	NADH dehydrogenase [ubiquinone] flavoprotein 2, mitochondrial OS=Mus musculus GN=Ndufv2 PE=1 SV=2 - [NDUV2_MOUSE]	0.95809	0.786125
Q9D8X2	Coiled-coil domain-containing protein 124 OS=Mus musculus GN=Ccdc124 PE=1 SV=1 - [CC124_MOUSE]	1.4282	0.151053
Q9ES00;G3UZD6;G3UZM6	Ubiquitin conjugation factor E4 B OS=Mus musculus GN=Ube4b PE=1 SV=3 - [UBE4B_MOUSE]	0.864995	0.582752
Q9D1Q6	Endoplasmic reticulum resident protein 44 OS=Mus musculus GN=Erp44 PE=1 SV=1 - [ERP44_MOUSE]	0.909943	0.687731
F8VPU2;E9Q805	FERM, RhoGEF and pleckstrin domain-containing protein 1 OS=Mus musculus GN=Farp1 PE=1 SV=1 - [FARP1_MOUSE]	1.11089	0.178028
Q9R0A0	Peroxisomal membrane protein PEX14 OS=Mus musculus GN=Pex14 PE=1 SV=1 - [PEX14_MOUSE]	0.990415	0.884002
Q91V64	Isochorismatase domain-containing protein 1 OS=Mus musculus GN=Isoc1 PE=1 SV=1 - [ISOC1_MOUSE]	0.856818	0.352027
P47941	Crk-like protein OS=Mus musculus GN=Crkl PE=1 SV=2 - [CRKL_MOUSE]	1.00695	0.889145
A1L317	Keratin, type I cytoskeletal 24 OS=Mus musculus GN=Krt24 PE=2 SV=2 - [K1C24_MOUSE]	0.161131	0.390727
A0A0R4J0D3;Q3TDQ1	Dolichyl-diphosphooligosaccharide--protein glycosyltransferase subunit STT3B OS=Mus musculus GN=Stt3b PE=1 SV=1 - [A0A0R4J0D3_MOUSE]	1.14918	0.533491
Q91W59;E9PZ21;G3UZJ9;Q8BWL5	RNA-binding motif, single-stranded-interacting protein 1 OS=Mus musculus GN=Rbms1 PE=1 SV=1 - [RBMS1_MOUSE]	0.781652	0.193973
F7CVW0;A0A0G2JEM3;A0A0G2JGC7;B2RRI2;Q3TMM7;Q689Z5;Q7TNB8	Protein strawberry notch homolog 1 (Fragment) OS=Mus musculus GN=Sbno1 PE=1 SV=1 - [F7CVW0_MOUSE]	1.12873	0.341155
Q05CL8;A2AMD0	La-related protein 7 OS=Mus musculus GN=Larp7 PE=1 SV=2 - [LARP7_MOUSE]	0.944432	0.759949
Q9D0A3	Arpin OS=Mus musculus GN=Arpin PE=1 SV=1 - [ARPIN_MOUSE]	1.15374	0.218055
Q9CWI3	BRCA2 and CDKN1A-interacting protein OS=Mus musculus GN=Bccip PE=1 SV=1 - [BCCIP_MOUSE]	1.06869	0.500266
Q9WTK5	Nuclear factor NF-kappa-B p100 subunit OS=Mus musculus GN=Nfkb2 PE=1 SV=1 - [NFKB2_MOUSE]	0.910117	0.480899
P12265;D3YY48;Q99KJ6	Beta-glucuronidase OS=Mus musculus GN=Gusb PE=1 SV=2 - [BGLR_MOUSE]	0.844705	0.0732599
Q9DCD2	Pre-mRNA-splicing factor SYF1 OS=Mus musculus GN=Xab2 PE=1 SV=1 - [SYF1_MOUSE]	0.909335	0.132864
Q91WU5	Arsenite methyltransferase OS=Mus musculus GN=As3mt PE=1 SV=2 - [AS3MT_MOUSE]	0.976344	0.851107
G3X972	Protein Sec24c OS=Mus musculus GN=Sec24c PE=1 SV=1 - [G3X972_MOUSE]	0.917089	0.428114
Q99N87	28S ribosomal protein S5, mitochondrial OS=Mus musculus GN=Mrps5 PE=1 SV=1 - [RT05_MOUSE]	1.19854	0.0569554
Q6P4S8;A0A0G2JH17;A0A0G2JH17;K3W4P2;K3W4P2	Integrator complex subunit 1 OS=Mus musculus GN=Ints1 PE=2 SV=2 - [INT1_MOUSE]	1.00888	0.946398
Q9JHK4	Geranylgeranyl transferase type-2 subunit alpha OS=Mus musculus GN=Rabggta PE=1 SV=1 - [PGTA_MOUSE]	1.36188	0.325542
Z4YKT6;Q99J47	Dehydrogenase/reductase SDR family member 7B OS=Mus musculus GN=Dhrs7b PE=1 SV=1 - [Z4YKT6_MOUSE]	0.984417	0.906836
Q8R3G1;A2ADR8	Nuclear inhibitor of protein phosphatase 1 OS=Mus musculus GN=Ppp1r8 PE=1 SV=1 - [PP1R8_MOUSE]	0.723326	0.232016
O88668;J3QP41;K4DI63	Protein CREG1 OS=Mus musculus GN=Creg1 PE=1 SV=1 - [CREG1_MOUSE]	1.22243	0.0746262
Q9DCL8;D3Z3A0	Protein phosphatase inhibitor 2 OS=Mus musculus GN=Ppp1r2 PE=1 SV=3 - [IPP2_MOUSE]	0.824614	0.601537
Q8CBW3;B7ZCU0;B7ZCU2;B7ZCU3;B7ZCU4;B7ZCU5;J3QNK8	Abl interactor 1 OS=Mus musculus GN=Abi1 PE=1 SV=3 - [ABI1_MOUSE]	1.08052	0.827466
P24270;A2AL20	Catalase OS=Mus musculus GN=Cat PE=1 SV=4 - [CATA_MOUSE]	0.833497	0.0821075
Q80U95	Ubiquitin-protein ligase E3C OS=Mus musculus GN=Ube3c PE=1 SV=2 - [UBE3C_MOUSE]	0.788654	0.450439
Q8K3J1	NADH dehydrogenase [ubiquinone] iron-sulfur protein 8, mitochondrial OS=Mus musculus GN=Ndufs8 PE=1 SV=1 - [NDUS8_MOUSE]	0.980222	0.937483
P97355;E9PZ58	Spermine synthase OS=Mus musculus GN=Sms PE=1 SV=1 - [SPSY_MOUSE]	1.1142	0.827956
P98083;D3YXZ9;D3YZV5;D3Z2I8;D3Z5U6	SHC-transforming protein 1 OS=Mus musculus GN=Shc1 PE=1 SV=3 - [SHC1_MOUSE]	0.824686	0.167545
J3QMC5;A2ANY6	Protein Mdn1 OS=Mus musculus GN=Mdn1 PE=1 SV=1 - [J3QMC5_MOUSE]	0.887132	0.331313
A2AK44;A2AK42;B1AYU4;B1AYU7;Q8C5N3	Protein Gm13695 OS=Mus musculus GN=Gm13695 PE=4 SV=1 - [A2AK44_MOUSE]	0.822338	0.385224
Q8BKZ9	Pyruvate dehydrogenase protein X component, mitochondrial OS=Mus musculus GN=Pdhx PE=1 SV=1 - [ODPX_MOUSE]	0.999641	0.996947
Q8BFW7	Lipoma-preferred partner homolog OS=Mus musculus GN=Lpp PE=1 SV=1 - [LPP_MOUSE]	0.854684	0.0916644
Q9CQV8;A2A5N1;O70456	14-3-3 protein beta/alpha OS=Mus musculus GN=Ywhab PE=1 SV=3 - [1433B_MOUSE]	0.973818	0.646734
Q8CJF7	Protein ELYS OS=Mus musculus GN=Ahctf1 PE=1 SV=1 - [ELYS_MOUSE]	1.02447	0.815957
Q9DB85;E9PVA2	Ribosomal RNA-processing protein 8 OS=Mus musculus GN=Rrp8 PE=1 SV=1 - [RRP8_MOUSE]	0.931023	0.388951
Q99KD5;D6RIN1	Protein unc-45 homolog A OS=Mus musculus GN=Unc45a PE=1 SV=2 - [UN45A_MOUSE]	1.00753	0.980325
Q925I1;H3BK90;H3BKI6	ATPase family AAA domain-containing protein 3 OS=Mus musculus GN=Atad3 PE=1 SV=1 - [ATAD3_MOUSE]	0.922963	0.635773
O55091	Protein IMPACT OS=Mus musculus GN=Impact PE=1 SV=2 - [IMPCT_MOUSE]	0.850974	0.204792
Q8VCY6	U3 small nucleolar RNA-associated protein 6 homolog OS=Mus musculus GN=Utp6 PE=2 SV=1 - [UTP6_MOUSE]	1.05164	0.737914
Q8K2X3;Q3UXU8	CST complex subunit STN1 OS=Mus musculus GN=Obfc1 PE=1 SV=2 - [STN1_MOUSE]	1.20905	0.521691
Q9JM14;A2A9X5	5'(3')-deoxyribonucleotidase, cytosolic type OS=Mus musculus GN=Nt5c PE=1 SV=1 - [NT5C_MOUSE]	1.39634	0.360287
E9QMK9;Q8BH86	Protein 9030617O03Rik OS=Mus musculus GN=9030617O03Rik PE=1 SV=1 - [E9QMK9_MOUSE]	0.904697	0.384734
Q7TNE3;Q5SX56	Sperm-associated antigen 7 OS=Mus musculus GN=Spag7 PE=1 SV=1 - [SPAG7_MOUSE]	1.15667	0.176544
Q9D0N7;D3YTP6;D3Z616	Chromatin assembly factor 1 subunit B OS=Mus musculus GN=Chaf1b PE=1 SV=1 - [CAF1B_MOUSE]	0.94282	0.328404
Q8R5A3;F2Z3U3;F2Z4B7;G5E867;S4R2K5	Amyloid beta A4 precursor protein-binding family B member 1-interacting protein OS=Mus musculus GN=Apbb1ip PE=1 SV=2 - [AB1IP_MOUSE]	0.980949	0.918768
Q9CY16	28S ribosomal protein S28, mitochondrial OS=Mus musculus GN=Mrps28 PE=1 SV=1 - [RT28_MOUSE]	0.888875	0.830157
Q8VEE0;A0A087WQM3;B2KGF0;M0QWJ2;M0QWQ0	Ribulose-phosphate 3-epimerase OS=Mus musculus GN=Rpe PE=1 SV=1 - [RPE_MOUSE]	0.595653	0.265502
P62878	E3 ubiquitin-protein ligase RBX1 OS=Mus musculus GN=Rbx1 PE=1 SV=1 - [RBX1_MOUSE]	0.968725	0.756471
Q62417;D3Z5J3;E9PYX6;E9Q6A3;E9QNA7	Sorbin and SH3 domain-containing protein 1 OS=Mus musculus GN=Sorbs1 PE=1 SV=2 - [SRBS1_MOUSE]	0.879536	0.364688
P19182;E9PZB9;E9Q949;F6TBT6	Interferon-related developmental regulator 1 OS=Mus musculus GN=Ifrd1 PE=1 SV=2 - [IFRD1_MOUSE]	0.861923	0.398444
Q99N96;Q9D3F3	39S ribosomal protein L1, mitochondrial OS=Mus musculus GN=Mrpl1 PE=1 SV=2 - [RM01_MOUSE]	1.31026	0.411193
Q8CDM8	Protein FAM160B1 OS=Mus musculus GN=Fam160b1 PE=1 SV=2 - [F16B1_MOUSE]	1.38511	0.128838
Q9Z0H1	WD repeat-containing protein 46 OS=Mus musculus GN=Wdr46 PE=2 SV=1 - [WDR46_MOUSE]	0.958627	0.833611
Q8C156	Condensin complex subunit 2 OS=Mus musculus GN=Ncaph PE=1 SV=1 - [CND2_MOUSE]	0.860345	0.106308
P32020	Non-specific lipid-transfer protein OS=Mus musculus GN=Scp2 PE=1 SV=3 - [NLTP_MOUSE]	0.731264	0.0700964
Q922J3;D3Z2Z1;D3Z3M7;F8WIA1;Q8C0S5	CAP-Gly domain-containing linker protein 1 OS=Mus musculus GN=Clip1 PE=1 SV=1 - [CLIP1_MOUSE]	1.23734	0.067194
Q3THK3	General transcription factor IIF subunit 1 OS=Mus musculus GN=Gtf2f1 PE=1 SV=2 - [T2FA_MOUSE]	1.0333	0.537528
Q91XD6	Vacuolar protein-sorting-associated protein 36 OS=Mus musculus GN=Vps36 PE=1 SV=1 - [VPS36_MOUSE]	1.05514	0.667641
Q8VEJ4;F6QAD9	Notchless protein homolog 1 OS=Mus musculus GN=Nle1 PE=1 SV=4 - [NLE1_MOUSE]	1.096	0.374199
Q9QZQ1;D3YUD2;D3Z7L2;E9PYX7;E9Q852;E9Q9C3;F7C3I9	Afadin OS=Mus musculus GN=Mllt4 PE=1 SV=3 - [AFAD_MOUSE]	1.05525	0.576767
Q8C7K6	Prenylcysteine oxidase-like OS=Mus musculus GN=Pcyox1l PE=1 SV=1 - [PCYXL_MOUSE]	0.965001	0.695072
E9Q905;D3Z2H2;D3Z2H7;D3Z7H6;E9Q8Z4;E9Q8Z5;E9Q8Z6;E9Q8Z8;E9Q8Z9;E9Q901;E9Q903;E9Q904;E9Q906;E9Q907;E9Q986;G3X9V2;P30999	Catenin delta-1 OS=Mus musculus GN=Ctnnd1 PE=1 SV=1 - [E9Q905_MOUSE]	0.902867	0.281476
Q99LC2	Cleavage stimulation factor subunit 1 OS=Mus musculus GN=Cstf1 PE=1 SV=1 - [CSTF1_MOUSE]	1.07502	0.544979
Q9JKC8;H7BWY2	AP-3 complex subunit mu-1 OS=Mus musculus GN=Ap3m1 PE=1 SV=1 - [AP3M1_MOUSE]	1.03756	0.844765
Q9CWL8	Beta-catenin-like protein 1 OS=Mus musculus GN=Ctnnbl1 PE=1 SV=1 - [CTBL1_MOUSE]	1.18418	0.176321
P62915	Transcription initiation factor IIB OS=Mus musculus GN=Gtf2b PE=1 SV=1 - [TF2B_MOUSE]	0.852417	0.231165
Q8BWM0	Prostaglandin E synthase 2 OS=Mus musculus GN=Ptges2 PE=1 SV=3 - [PGES2_MOUSE]	1.07326	0.436042
E9Q1P8	Interferon regulatory factor 2-binding protein 2 OS=Mus musculus GN=Irf2bp2 PE=1 SV=1 - [I2BP2_MOUSE]	1.00404	0.986
Q9DBS9;A0A0N4SVU7;D3YTT6;D3Z194;F8WH20	Oxysterol-binding protein-related protein 3 OS=Mus musculus GN=Osbpl3 PE=1 SV=2 - [OSBL3_MOUSE]	0.909297	0.405704
A3KGR9;Q6PGJ8;Q9D8V0	Minor histocompatibility antigen H13 (Fragment) OS=Mus musculus GN=H13 PE=1 SV=1 - [A3KGR9_MOUSE]	0.997273	0.943849
O35459;F7B227	Delta(3,5)-Delta(2,4)-dienoyl-CoA isomerase, mitochondrial OS=Mus musculus GN=Ech1 PE=1 SV=1 - [ECH1_MOUSE]	1.06817	0.544602
Q8K1Z0;F6SFF5	Ubiquinone biosynthesis protein COQ9, mitochondrial OS=Mus musculus GN=Coq9 PE=1 SV=1 - [COQ9_MOUSE]	0.568852	0.123299
P50171;G3UX44	Estradiol 17-beta-dehydrogenase 8 OS=Mus musculus GN=Hsd17b8 PE=1 SV=2 - [DHB8_MOUSE]	1.09201	0.383752
P58404;V9GXE7;V9GXI9	Striatin-4 OS=Mus musculus GN=Strn4 PE=1 SV=2 - [STRN4_MOUSE]	1.4914	0.525682
Q61102	ATP-binding cassette sub-family B member 7, mitochondrial OS=Mus musculus GN=Abcb7 PE=1 SV=3 - [ABCB7_MOUSE]	1.18279	0.160926
Q7TQK4;F6TGV1	Exosome complex component RRP40 OS=Mus musculus GN=Exosc3 PE=1 SV=3 - [EXOS3_MOUSE]	0.630501	0.200343
Q3UGP9	Leucine-rich repeat-containing protein 58 OS=Mus musculus GN=Lrrc58 PE=2 SV=1 - [LRC58_MOUSE]	0.575311	0.503044
P62311	U6 snRNA-associated Sm-like protein LSm3 OS=Mus musculus GN=Lsm3 PE=3 SV=2 - [LSM3_MOUSE]	0.960266	0.871511
D3Z6S1;Q8BM55	Transmembrane protein 214 OS=Mus musculus GN=Tmem214 PE=1 SV=3 - [D3Z6S1_MOUSE]	1.18325	0.245127
D6REF0;F6VK94;Q9ER41	Torsin-1B OS=Mus musculus GN=Tor1b PE=1 SV=1 - [D6REF0_MOUSE]	0.926564	0.26873
Q6PIU9	Uncharacterized protein FLJ45252 homolog OS=Mus musculus PE=1 SV=2 - [YJ005_MOUSE]	0.963365	0.849935
Q5U4B1;A0A0N5E9G7;G3UWX1;G3UWX1;G3UXL4;G3X8Z6;P35601	Replication factor C subunit 1 OS=Mus musculus GN=Rfc1 PE=1 SV=1 - [Q5U4B1_MOUSE]	1.18248	0.243432
Q8VCG3;A0A1B0GS18;Q3UL50	WD repeat-containing protein 74 OS=Mus musculus GN=Wdr74 PE=2 SV=1 - [WDR74_MOUSE]	0.967888	0.901222
Q3TUH1;D6RGT1;G3UWL8;G3UYJ1;G5E881	Phosphatidate cytidylyltransferase, mitochondrial OS=Mus musculus GN=Tamm41 PE=1 SV=2 - [TAM41_MOUSE]	1.24069	0.221981
Q9CRD0;A0A0J9YTV6;A0A0J9YUB6;A0A0J9YUK7	OCIA domain-containing protein 1 OS=Mus musculus GN=Ociad1 PE=1 SV=1 - [OCAD1_MOUSE]	0.718332	0.425538
P11928;Q05BJ7;Q8K469	2'-5'-oligoadenylate synthase 1A OS=Mus musculus GN=Oas1a PE=1 SV=2 - [OAS1A_MOUSE]	0.732798	0.125871
Q3UHX9	Putative methyltransferase C9orf114 homolog OS=Mus musculus GN=D2Wsu81e PE=1 SV=1 - [CI114_MOUSE]	0.874436	0.446533
Q5RJG1	Nucleolar protein 10 OS=Mus musculus GN=Nol10 PE=2 SV=1 - [NOL10_MOUSE]	1.04582	0.762232
Q8BH80;Q9QY76	Vesicle-associated membrane protein, associated protein B and C OS=Mus musculus GN=Vapb PE=1 SV=1 - [Q8BH80_MOUSE]	0.929413	0.417468
Q3UKV0;B1AUN2;B1AUN3	Protein Eif2b3 OS=Mus musculus GN=Eif2b3 PE=1 SV=1 - [Q3UKV0_MOUSE]	1.12656	0.625452
Q6PD26	GPI transamidase component PIG-S OS=Mus musculus GN=Pigs PE=1 SV=3 - [PIGS_MOUSE]	0.83214	0.496872
E0CZ81;E0CXJ6;Q8CIV8	Tubulin-specific chaperone E OS=Mus musculus GN=Tbce PE=1 SV=1 - [E0CZ81_MOUSE]	1.43825	0.273984
P97346	Nucleoredoxin OS=Mus musculus GN=Nxn PE=1 SV=1 - [NXN_MOUSE]	0.825566	0.459695
D3Z3N4;D3YWT1	MCG11326, isoform CRA_a OS=Mus musculus GN=Hnrnph3 PE=1 SV=1 - [D3Z3N4_MOUSE]	0.886444	0.363802
Q80U70;E9PW15	Polycomb protein Suz12 OS=Mus musculus GN=Suz12 PE=1 SV=2 - [SUZ12_MOUSE]	1.07903	0.882438
Q922D4;G5E8R4	Serine/threonine-protein phosphatase 6 regulatory subunit 3 OS=Mus musculus GN=Ppp6r3 PE=1 SV=1 - [PP6R3_MOUSE]	1.59243	0.250923
P70444	BH3-interacting domain death agonist OS=Mus musculus GN=Bid PE=1 SV=2 - [BID_MOUSE]	0.761199	0.672897
Q3UD01	Putative ataxin-7-like protein 3B OS=Mus musculus GN=Atxn7l3b PE=1 SV=1 - [A7L3B_MOUSE]	2.11054	0.127868
Q9CWW6	Peptidyl-prolyl cis-trans isomerase NIMA-interacting 4 OS=Mus musculus GN=Pin4 PE=1 SV=1 - [PIN4_MOUSE]	0.972987	0.855075
A0A0J9YUR2;A0A0J9YTU3;A0A0J9YUF8;A0A0J9YUG8;A0A0J9YV86;Q5SXY1	Cytospin-B OS=Mus musculus GN=Specc1 PE=1 SV=1 - [A0A0J9YUR2_MOUSE]	1.1669	0.519198
Q9JMG1	Endothelial differentiation-related factor 1 OS=Mus musculus GN=Edf1 PE=1 SV=1 - [EDF1_MOUSE]	0.867566	0.661902
Q61703;G3X977;Q3UEG7	Inter-alpha-trypsin inhibitor heavy chain H2 OS=Mus musculus GN=Itih2 PE=1 SV=1 - [ITIH2_MOUSE]	1.05655	0.600639
Q6A009	E3 ubiquitin-protein ligase listerin OS=Mus musculus GN=Ltn1 PE=1 SV=3 - [LTN1_MOUSE]	1.69115	0.149959
A0A0R4IZW7;D3Z413;D6RFC0;D6RG86;E9PWD4;H3BK68;H3BKB8;H3BKS8;H3BKV3;H3BL70;Q3TX08	tRNA (guanine(26)-N(2))-dimethyltransferase OS=Mus musculus GN=Trmt1 PE=1 SV=1 - [A0A0R4IZW7_MOUSE]	0.872312	0.53802
Q8QZT1	Acetyl-CoA acetyltransferase, mitochondrial OS=Mus musculus GN=Acat1 PE=1 SV=1 - [THIL_MOUSE]	1.06306	0.332253
Q8BLF1	Neutral cholesterol ester hydrolase 1 OS=Mus musculus GN=Nceh1 PE=1 SV=1 - [NCEH1_MOUSE]	0.962449	0.824721
Q99PP9;Q5SVT1;Q5SVT2	Tripartite motif-containing protein 16 OS=Mus musculus GN=Trim16 PE=1 SV=2 - [TRI16_MOUSE]	1.22265	0.587356
Q6GQT9	Nodal modulator 1 OS=Mus musculus GN=Nomo1 PE=1 SV=1 - [NOMO1_MOUSE]	0.969194	0.871373
Q9QY06;E9PWZ6;E9PZW8;E9QKV6	Unconventional myosin-IXb OS=Mus musculus GN=Myo9b PE=1 SV=2 - [MYO9B_MOUSE]	1.15595	0.427558
E9Q0A7;B1H3M0;Q4KMM3	Oxidation resistance protein 1 OS=Mus musculus GN=Oxr1 PE=1 SV=1 - [E9Q0A7_MOUSE]	1.31389	0.682959
B9EJR8;B2RY24	Dynein assembly factor 5, axonemal OS=Mus musculus GN=Dnaaf5 PE=1 SV=1 - [DAAF5_MOUSE]	1.37877	0.545942
D3Z600;O09012	Peroxisomal targeting signal 1 receptor OS=Mus musculus GN=Pex5 PE=1 SV=1 - [D3Z600_MOUSE]	1.58492	0.250569
A0A0A6YVU8;D3YUD8;Q9JKV1	MCG119397 OS=Mus musculus GN=Gm9774 PE=4 SV=1 - [A0A0A6YVU8_MOUSE]	0.932819	0.746192
Q80XC2	tRNA (adenine(58)-N(1))-methyltransferase catalytic subunit TRMT61A OS=Mus musculus GN=Trmt61a PE=2 SV=1 - [TRM61_MOUSE]	1.98699	0.0736054
Q8VDQ1;D6RGL6;Q3TXN1	Prostaglandin reductase 2 OS=Mus musculus GN=Ptgr2 PE=1 SV=2 - [PTGR2_MOUSE]	0.494307	0.0751126
Q9DCF9	Translocon-associated protein subunit gamma OS=Mus musculus GN=Ssr3 PE=1 SV=1 - [SSRG_MOUSE]	0.888564	0.149951
P58022	Lysyl oxidase homolog 2 OS=Mus musculus GN=Loxl2 PE=1 SV=2 - [LOXL2_MOUSE]	1.4377	0.288128
P29533;A0A0G2JFP9;Q3UPN1	Vascular cell adhesion protein 1 OS=Mus musculus GN=Vcam1 PE=1 SV=1 - [VCAM1_MOUSE]	0.886527	0.482642
D3Z3A6;D3YXR5;D3Z2V0;F7BTZ2;Q60953	Protein PML OS=Mus musculus GN=Pml PE=1 SV=1 - [D3Z3A6_MOUSE]	0.813944	0.481463
R4GML4;A0A0G2JFA2;A2AL36;E9Q9E7;R4GML3	Centriolin (Fragment) OS=Mus musculus GN=Cntrl PE=1 SV=2 - [R4GML4_MOUSE]	1.12912	0.411953
Q6PAQ4;A2ALB1;A2ALB2	RNA exonuclease 4 OS=Mus musculus GN=Rexo4 PE=2 SV=2 - [REXO4_MOUSE]	0.704382	0.374895
Q9Z1K5;H7BWY7;H9KV21	E3 ubiquitin-protein ligase ARIH1 OS=Mus musculus GN=Arih1 PE=1 SV=3 - [ARI1_MOUSE]	0.985436	0.87903
D3YXW1;Q9D945	Protein LLP homolog (Fragment) OS=Mus musculus GN=Llph PE=1 SV=1 - [D3YXW1_MOUSE]	1.65985	0.399345
Q8R404	MICOS complex subunit MIC13 OS=Mus musculus GN=Mic13 PE=1 SV=1 - [MIC13_MOUSE]	1.16845	0.741928
P40240	CD9 antigen OS=Mus musculus GN=Cd9 PE=1 SV=2 - [CD9_MOUSE]	1.45404	0.273878
Q5SUF8;E9PWL1;Q5SUF5;Q5SUF6;Q5SUF7;Q5SUF9;Q5SUG0;Q5SUG1;Q5SUG2;Q5SUG3;Q5SUG4	Protein Cacna1g OS=Mus musculus GN=Cacna1g PE=1 SV=1 - [Q5SUF8_MOUSE]	0.869645	0.291697
O88487;A2BFF5;A2BFF8;A2BFF9;Q3TPJ8	Cytoplasmic dynein 1 intermediate chain 2 OS=Mus musculus GN=Dync1i2 PE=1 SV=1 - [DC1I2_MOUSE]	0.997345	0.988397
A0A140T8R7;K3W4P9;Q8CFE3	REST corepressor 1 OS=Mus musculus GN=Rcor1 PE=1 SV=1 - [A0A140T8R7_MOUSE]	0.861308	0.36759
Q9CWN7	CCR4-NOT transcription complex subunit 11 OS=Mus musculus GN=Cnot11 PE=1 SV=1 - [CNO11_MOUSE]	0.937376	0.792365
F6T4M4;A2A983	Serine/arginine repetitive matrix protein 1 (Fragment) OS=Mus musculus GN=Srrm1 PE=1 SV=1 - [F6T4M4_MOUSE]	1.07424	0.769985
P17095	High mobility group protein HMG-I/HMG-Y OS=Mus musculus GN=Hmga1 PE=1 SV=4 - [HMGA1_MOUSE]	0.84871	0.574367
P22907	Porphobilinogen deaminase OS=Mus musculus GN=Hmbs PE=1 SV=2 - [HEM3_MOUSE]	1.52666	0.211712
Q8VEA4	Mitochondrial intermembrane space import and assembly protein 40 OS=Mus musculus GN=Chchd4 PE=1 SV=1 - [MIA40_MOUSE]	0.89176	0.403075
Q9CQ25	Mitotic-spindle organizing protein 2 OS=Mus musculus GN=Mzt2 PE=1 SV=1 - [MZT2_MOUSE]	1.18867	0.621141
Q06185	ATP synthase subunit e, mitochondrial OS=Mus musculus GN=Atp5i PE=1 SV=2 - [ATP5I_MOUSE]	0.839693	0.342132
Q9WV03	Protein FAM50A OS=Mus musculus GN=Fam50a PE=1 SV=1 - [FA50A_MOUSE]	0.918247	0.544688
D6RH36;D6RI85;Q8BV13	COP9 signalosome complex subunit 7b OS=Mus musculus GN=Cops7b PE=4 SV=1 - [D6RH36_MOUSE]	1.15109	0.421602
Q9D8T7;F7DE82;F8WHU8	SRA stem-loop-interacting RNA-binding protein, mitochondrial OS=Mus musculus GN=Slirp PE=1 SV=2 - [SLIRP_MOUSE]	0.970605	0.726478
Z4YKM2;B1AR13;B2RWE3	CDGSH iron-sulfur domain-containing protein 3, mitochondrial OS=Mus musculus GN=Cisd3 PE=1 SV=1 - [Z4YKM2_MOUSE]	0.363671	0.435518
Q6NVF9;H3BJ30;H3BJW3;H3BLM9	Cleavage and polyadenylation specificity factor subunit 6 OS=Mus musculus GN=Cpsf6 PE=1 SV=1 - [CPSF6_MOUSE]	0.943742	0.675667
Q3TIR3;A0A1B0GS30;A0A1B0GSI8;Q80XE1	Synembryn-A OS=Mus musculus GN=Ric8a PE=1 SV=2 - [RIC8A_MOUSE]	1.40084	0.00220244
P29452	Caspase-1 OS=Mus musculus GN=Casp1 PE=1 SV=1 - [CASP1_MOUSE]	0.758186	0.286124
Q3UPH1	Protein PRRC1 OS=Mus musculus GN=Prrc1 PE=1 SV=1 - [PRRC1_MOUSE]	1.3479	0.11179
P35569;Q543V3	Insulin receptor substrate 1 OS=Mus musculus GN=Irs1 PE=1 SV=1 - [IRS1_MOUSE]	0.967839	0.924389
Q8CEC0	Nuclear pore complex protein Nup88 OS=Mus musculus GN=Nup88 PE=1 SV=1 - [NUP88_MOUSE]	0.935435	0.716887
Q60767;A2AW86	Lymphocyte antigen 75 OS=Mus musculus GN=Ly75 PE=1 SV=2 - [LY75_MOUSE]	1.55258	0.282151
O35874;Q5SSP3	Neutral amino acid transporter A OS=Mus musculus GN=Slc1a4 PE=1 SV=1 - [SATT_MOUSE]	0.986847	0.945018
A6X8Z3;Q5SF07;Q9CPN8	Insulin-like growth factor 2 mRNA-binding protein 2 OS=Mus musculus GN=Igf2bp2 PE=1 SV=1 - [A6X8Z3_MOUSE]	1.1569	0.484892
Q8R4U7;E9Q9L3	Leucine zipper protein 1 OS=Mus musculus GN=Luzp1 PE=1 SV=2 - [LUZP1_MOUSE]	0.563536	0.124102
Q9QUR7;Q3ULQ2	Peptidyl-prolyl cis-trans isomerase NIMA-interacting 1 OS=Mus musculus GN=Pin1 PE=1 SV=1 - [PIN1_MOUSE]	0.940986	0.806244
Q3TBW2;A2A715	39S ribosomal protein L10, mitochondrial OS=Mus musculus GN=Mrpl10 PE=1 SV=2 - [RM10_MOUSE]	1.02797	0.85197
Q80VD1	Protein FAM98B OS=Mus musculus GN=Fam98b PE=1 SV=1 - [FA98B_MOUSE]	0.805153	0.238664
Q8K327	Chromosome alignment-maintaining phosphoprotein 1 OS=Mus musculus GN=Champ1 PE=1 SV=1 - [CHAP1_MOUSE]	1.01546	0.943936
Q63850;A0A140LJ77;A0A140LJH5	Nuclear pore glycoprotein p62 OS=Mus musculus GN=Nup62 PE=1 SV=2 - [NUP62_MOUSE]	0.991133	0.959498
Q8R0F6;A0A087WPY0;A0A087WS54	Integrin-linked kinase-associated serine/threonine phosphatase 2C OS=Mus musculus GN=Ilkap PE=2 SV=1 - [ILKAP_MOUSE]	0.99476	0.978225
Q8CBY8	Dynactin subunit 4 OS=Mus musculus GN=Dctn4 PE=1 SV=1 - [DCTN4_MOUSE]	1.00924	0.981945
A0A0R4J098;O88291	DBIRD complex subunit ZNF326 OS=Mus musculus GN=Zfp326 PE=1 SV=1 - [A0A0R4J098_MOUSE]	0.914176	0.404227
Q9DBL7	Bifunctional coenzyme A synthase OS=Mus musculus GN=Coasy PE=1 SV=2 - [COASY_MOUSE]	1.25372	0.387942
Q9JMH9;B2RRE2;E9Q405;E9QA74;E9QAX2;K3W4L0	Unconventional myosin-XVIIIa OS=Mus musculus GN=Myo18a PE=1 SV=2 - [MY18A_MOUSE]	0.951844	0.890486
Q68FF6;D3Z1I2;D3Z409;E9PVA6;F6WV69;F7BIK4;J3QK07;Q5F258;Q80XR8;Q9JLQ2	ARF GTPase-activating protein GIT1 OS=Mus musculus GN=Git1 PE=1 SV=1 - [GIT1_MOUSE]	0.975115	0.865638
Q8VCV2;Q8CBD0;Q9QYF9	Ndrg3 protein OS=Mus musculus GN=Ndrg3 PE=1 SV=1 - [Q8VCV2_MOUSE]	1.15749	0.391266
O54950	5'-AMP-activated protein kinase subunit gamma-1 OS=Mus musculus GN=Prkag1 PE=1 SV=2 - [AAKG1_MOUSE]	1.31447	0.22009
Q3UQ84;A0A0G2JFR0;A0A0G2JGZ2;E9Q7H6;Q3TP97;Q922A3	Threonine--tRNA ligase, mitochondrial OS=Mus musculus GN=Tars2 PE=1 SV=1 - [SYTM_MOUSE]	0.965776	0.81593
P35821	Tyrosine-protein phosphatase non-receptor type 1 OS=Mus musculus GN=Ptpn1 PE=1 SV=2 - [PTN1_MOUSE]	0.922559	0.32681
Q6A099;Q6DFZ1	MKIAA0248 protein (Fragment) OS=Mus musculus GN=Gbf1 PE=1 SV=1 - [Q6A099_MOUSE]	1.13846	0.304654
Q99K70	Ras-related GTP-binding protein C OS=Mus musculus GN=Rragc PE=1 SV=1 - [RRAGC_MOUSE]	0.94544	0.800633
A2API8;F7AA26;O54931	A-kinase anchor protein 2 OS=Mus musculus GN=Akap2 PE=1 SV=1 - [A2API8_MOUSE]	1.17432	0.357816
Q9JJY4;A0A0G2JE88	Probable ATP-dependent RNA helicase DDX20 OS=Mus musculus GN=Ddx20 PE=1 SV=2 - [DDX20_MOUSE]	1.17907	0.392285
Q8K4L0	ATP-dependent RNA helicase DDX54 OS=Mus musculus GN=Ddx54 PE=1 SV=1 - [DDX54_MOUSE]	1.17377	0.47316
Q9WU62	Inner centromere protein OS=Mus musculus GN=Incenp PE=1 SV=2 - [INCE_MOUSE]	0.807943	0.667345
P70388;A8Y5I3;Q5SV02	DNA repair protein RAD50 OS=Mus musculus GN=Rad50 PE=1 SV=1 - [RAD50_MOUSE]	1.37406	0.136025
P97329	Kinesin-like protein KIF20A OS=Mus musculus GN=Kif20a PE=2 SV=1 - [KI20A_MOUSE]	1.03571	0.836774
A2AA71;Q3U2P1	Protein transport protein Sec24A OS=Mus musculus GN=Sec24a PE=1 SV=1 - [A2AA71_MOUSE]	1.35015	0.0847606
O54774	AP-3 complex subunit delta-1 OS=Mus musculus GN=Ap3d1 PE=1 SV=1 - [AP3D1_MOUSE]	1.41109	0.018149
Q9DBL1;E9Q5L3	Short/branched chain specific acyl-CoA dehydrogenase, mitochondrial OS=Mus musculus GN=Acadsb PE=1 SV=1 - [ACDSB_MOUSE]	1.1496	0.634948
Q9WUN2	Serine/threonine-protein kinase TBK1 OS=Mus musculus GN=Tbk1 PE=1 SV=1 - [TBK1_MOUSE]	1.13511	0.664227
E9Q8K8;A0A1B0GRU3;Q6ZPZ3	Zinc finger CCCH domain-containing protein 4 OS=Mus musculus GN=Zc3h4 PE=1 SV=1 - [E9Q8K8_MOUSE]	0.829622	0.204191
Q91WS0	CDGSH iron-sulfur domain-containing protein 1 OS=Mus musculus GN=Cisd1 PE=1 SV=1 - [CISD1_MOUSE]	1.42354	0.0324632
A0A087WQH8	Probable UDP-sugar transporter protein SLC35A4 OS=Mus musculus GN=Slc35a4 PE=1 SV=1 - [A0A087WQH8_MOUSE]	1.44282	0.0177861
G3UWZ0;O88379	Bromodomain adjacent to zinc finger domain protein 1A OS=Mus musculus GN=Baz1a PE=1 SV=1 - [G3UWZ0_MOUSE]	0.955583	0.780966
Q99J56	Derlin-1 OS=Mus musculus GN=Derl1 PE=1 SV=1 - [DERL1_MOUSE]	1.27629	0.55129
Q8K4F6;A0A0J9YTU6;E9QAY1	Probable 28S rRNA (cytosine-C(5))-methyltransferase OS=Mus musculus GN=Nsun5 PE=2 SV=2 - [NSUN5_MOUSE]	1.44393	0.0141149
A2AUR3;A2AUR5;Q60866	Phosphotriesterase-related protein (Fragment) OS=Mus musculus GN=Pter PE=1 SV=2 - [A2AUR3_MOUSE]	0.998507	0.990403
P97390	Vacuolar protein sorting-associated protein 45 OS=Mus musculus GN=Vps45 PE=1 SV=1 - [VPS45_MOUSE]	1.19147	0.432976
P49615;A0A0G2JDL3	Cyclin-dependent-like kinase 5 OS=Mus musculus GN=Cdk5 PE=1 SV=1 - [CDK5_MOUSE]	1.24348	0.211546
Q6PCM2	Integrator complex subunit 6 OS=Mus musculus GN=Ints6 PE=1 SV=1 - [INT6_MOUSE]	0.854918	0.443823
P58281;E0CXD1;F6U775;H7BX01	Dynamin-like 120 kDa protein, mitochondrial OS=Mus musculus GN=Opa1 PE=1 SV=1 - [OPA1_MOUSE]	1.20933	0.375661
Q2TBE6	Phosphatidylinositol 4-kinase type 2-alpha OS=Mus musculus GN=Pi4k2a PE=1 SV=1 - [P4K2A_MOUSE]	1.17241	0.362098
Q99MJ9	ATP-dependent RNA helicase DDX50 OS=Mus musculus GN=Ddx50 PE=2 SV=1 - [DDX50_MOUSE]	1.12723	0.744487
Q8VBZ3	Cleft lip and palate transmembrane protein 1 homolog OS=Mus musculus GN=Clptm1 PE=1 SV=1 - [CLPT1_MOUSE]	1.00337	0.984086
Q3V300;A0A0U1RPH8	Kinesin-like protein KIF22 OS=Mus musculus GN=Kif22 PE=2 SV=2 - [KIF22_MOUSE]	0.89378	0.711067
O70433	Four and a half LIM domains protein 2 OS=Mus musculus GN=Fhl2 PE=1 SV=1 - [FHL2_MOUSE]	0.931033	0.630225
P21279	Guanine nucleotide-binding protein G(q) subunit alpha OS=Mus musculus GN=Gnaq PE=1 SV=4 - [GNAQ_MOUSE]	1.78777	0.128319
A2T4N6;A0A0R4J0N5;P46718	Programmed cell death 2 alternative transcript OS=Mus musculus GN=Pdcd2 PE=1 SV=1 - [A2T4N6_MOUSE]	0.774603	0.312687
B1ATZ1;B1ATZ0;F6VV02;Q3UMA3;Q99LI8	Hepatocyte growth factor-regulated tyrosine kinase substrate OS=Mus musculus GN=Hgs PE=1 SV=1 - [B1ATZ1_MOUSE]	0.85678	0.597277
Q8K2K6;A0A087WNV1;A0A087WR52;A0A087WSR7	Arf-GAP domain and FG repeat-containing protein 1 OS=Mus musculus GN=Agfg1 PE=1 SV=2 - [AGFG1_MOUSE]	0.892355	0.626402
D3Z3E0;D3Z3E4;F6Y765;Q8BVE8	Histone-lysine N-methyltransferase NSD2 OS=Mus musculus GN=Whsc1 PE=1 SV=1 - [D3Z3E0_MOUSE]	1.04109	0.609265
D3YX27;A2RT60;D3YX28;F6TCV0;Q9JIY5	Serine protease HTRA2, mitochondrial OS=Mus musculus GN=Htra2 PE=1 SV=1 - [D3YX27_MOUSE]	0.772162	0.166777
Q921Y2	U3 small nucleolar ribonucleoprotein protein IMP3 OS=Mus musculus GN=Imp3 PE=2 SV=1 - [IMP3_MOUSE]	0.939763	0.6825
A2AIX1;E9QAT4;F7BPW6	Protein Sec16a OS=Mus musculus GN=Sec16a PE=1 SV=1 - [A2AIX1_MOUSE]	0.935695	0.630737
E9PWW9;E9Q4Y2;A0A0U1RPA7	Protein Rsf1 OS=Mus musculus GN=Rsf1 PE=1 SV=2 - [E9PWW9_MOUSE]	1.03702	0.578588
Q99MU3	Double-stranded RNA-specific adenosine deaminase OS=Mus musculus GN=Adar PE=1 SV=2 - [DSRAD_MOUSE]	0.742009	0.373004
O35900;O35901	U6 snRNA-associated Sm-like protein LSm2 OS=Mus musculus GN=Lsm2 PE=1 SV=1 - [LSM2_MOUSE]	1.15488	0.413878
Q920A5	Retinoid-inducible serine carboxypeptidase OS=Mus musculus GN=Scpep1 PE=1 SV=2 - [RISC_MOUSE]	1.04065	0.633209
Q8BI84	Melanoma inhibitory activity protein 3 OS=Mus musculus GN=Mia3 PE=1 SV=2 - [MIA3_MOUSE]	0.769143	0.470763
A0A140LJG6;A0A140LHG8;A0A140LHR3;A0A140LJ01;Q9CYN2	MCG7038, isoform CRA_a OS=Mus musculus GN=Spcs2 PE=1 SV=1 - [A0A140LJG6_MOUSE]	1.00391	0.949842
E9PXC0;P14576	Protein Srp54b OS=Mus musculus GN=Srp54b PE=1 SV=1 - [E9PXC0_MOUSE]	1.13943	0.518835
A2BGI8;A2BGI9;Q9D868	Peptidyl-prolyl cis-trans isomerase (Fragment) OS=Mus musculus GN=Ppih PE=1 SV=1 - [A2BGI8_MOUSE]	0.809492	0.338961
Q3UIU2;A2AP32	NADH dehydrogenase [ubiquinone] 1 beta subcomplex subunit 6 OS=Mus musculus GN=Ndufb6 PE=1 SV=3 - [NDUB6_MOUSE]	0.875767	0.157817
Q9Z0H3;F6U415	SWI/SNF-related matrix-associated actin-dependent regulator of chromatin subfamily B member 1 OS=Mus musculus GN=Smarcb1 PE=1 SV=1 - [SNF5_MOUSE]	0.866618	0.424094
Q91YD9	Neural Wiskott-Aldrich syndrome protein OS=Mus musculus GN=Wasl PE=1 SV=1 - [WASL_MOUSE]	0.82611	0.12684
P43277	Histone H1.3 OS=Mus musculus GN=Hist1h1d PE=1 SV=2 - [H13_MOUSE]	1.07016	0.620748
Q61941;E9Q8F4;Q8BGK0;Q8C9V5	NAD(P) transhydrogenase, mitochondrial OS=Mus musculus GN=Nnt PE=1 SV=2 - [NNTM_MOUSE]	0.87878	0.413379
Q8K2H2;A0A0A0MQF5;F6VDQ9	OTU domain-containing protein 6B OS=Mus musculus GN=Otud6b PE=1 SV=1 - [OTU6B_MOUSE]	0.818802	0.137678
Q64701	Retinoblastoma-like protein 1 OS=Mus musculus GN=Rbl1 PE=1 SV=3 - [RBL1_MOUSE]	0.718205	0.126415
F6VG99;E9PYF4;E9PYI7;F6TFN2	Protein Lmo7 (Fragment) OS=Mus musculus GN=Lmo7 PE=1 SV=1 - [F6VG99_MOUSE]	1.478	0.037647
Q62422	Osteoclast-stimulating factor 1 OS=Mus musculus GN=Ostf1 PE=1 SV=2 - [OSTF1_MOUSE]	1.03397	0.765444
Q9JHW2	Omega-amidase NIT2 OS=Mus musculus GN=Nit2 PE=1 SV=1 - [NIT2_MOUSE]	0.842641	0.501236
Q91YW3	DnaJ homolog subfamily C member 3 OS=Mus musculus GN=Dnajc3 PE=1 SV=1 - [DNJC3_MOUSE]	1.18253	0.201689
Q8CGC4;Q8BM41	Protein LSM14 homolog B OS=Mus musculus GN=Lsm14b PE=1 SV=3 - [LS14B_MOUSE]	1.4793	0.000472798
Q9ERI5;F6VMC4;F6VRF7;G3UVU9	Bifunctional arginine demethylase and lysyl-hydroxylase JMJD6 OS=Mus musculus GN=Jmjd6 PE=1 SV=2 - [JMJD6_MOUSE]	0.934622	0.446662
Q91WM3	U3 small nucleolar RNA-interacting protein 2 OS=Mus musculus GN=Rrp9 PE=1 SV=1 - [U3IP2_MOUSE]	1.00674	0.95654
Q61216;F6RX99	Double-strand break repair protein MRE11A OS=Mus musculus GN=Mre11a PE=1 SV=1 - [MRE11_MOUSE]	1.00823	0.957789
A2AWA9;A0A0A6YWT4;A0A0A6YY35;A2AWA7;A2AWB0	Rab GTPase-activating protein 1 OS=Mus musculus GN=Rabgap1 PE=1 SV=1 - [RBGP1_MOUSE]	0.913542	0.597257
Q9R0Q3;F6V6T4;Q8BPI2	Transmembrane emp24 domain-containing protein 2 OS=Mus musculus GN=Tmed2 PE=1 SV=1 - [TMED2_MOUSE]	0.909527	0.816781
Q9CR09;M0QWS4	Ubiquitin-fold modifier-conjugating enzyme 1 OS=Mus musculus GN=Ufc1 PE=1 SV=1 - [UFC1_MOUSE]	0.920872	0.058078
Q9D1E6	Tubulin-folding cofactor B OS=Mus musculus GN=Tbcb PE=1 SV=2 - [TBCB_MOUSE]	1.04518	0.778046
Q9D6T0;A0A1B0GS48;A0A1B0GT07	Nitric oxide synthase-interacting protein OS=Mus musculus GN=Nosip PE=1 SV=1 - [NOSIP_MOUSE]	0.869526	0.497159
Q3UGR5	Haloacid dehalogenase-like hydrolase domain-containing protein 2 OS=Mus musculus GN=Hdhd2 PE=1 SV=2 - [HDHD2_MOUSE]	0.914899	0.18841
Q9D1C9	Ribosomal RNA-processing protein 7 homolog A OS=Mus musculus GN=Rrp7a PE=2 SV=1 - [RRP7A_MOUSE]	0.985994	0.918185
A2A9P6;P24788	Cyclin-dependent kinase 11B OS=Mus musculus GN=Cdk11b PE=1 SV=1 - [A2A9P6_MOUSE]	0.910903	0.552298
Q923D5	WW domain-binding protein 11 OS=Mus musculus GN=Wbp11 PE=1 SV=2 - [WBP11_MOUSE]	0.896178	0.583968
Q9CR26;F8WJC2	Vacuolar protein sorting-associated protein VTA1 homolog OS=Mus musculus GN=Vta1 PE=1 SV=1 - [VTA1_MOUSE]	1.16768	0.326722
D3YUE2;A0A0G2JE29;D3YZE3;Q61398	Procollagen C-endopeptidase enhancer 1 OS=Mus musculus GN=Pcolce PE=1 SV=1 - [D3YUE2_MOUSE]	0.932714	0.409146
O35621;D6RG76;Q91W01	Phosphomannomutase 1 OS=Mus musculus GN=Pmm1 PE=1 SV=1 - [PMM1_MOUSE]	0.796047	0.463576
Q60631;B1AT92	Growth factor receptor-bound protein 2 OS=Mus musculus GN=Grb2 PE=1 SV=1 - [GRB2_MOUSE]	0.903996	0.494454
Q7TSI3	Serine/threonine-protein phosphatase 6 regulatory subunit 1 OS=Mus musculus GN=Ppp6r1 PE=1 SV=1 - [PP6R1_MOUSE]	0.931118	0.825755
Q9CRT8	Exportin-T OS=Mus musculus GN=Xpot PE=1 SV=3 - [XPOT_MOUSE]	1.55613	0.0143439
P16332	Methylmalonyl-CoA mutase, mitochondrial OS=Mus musculus GN=Mut PE=1 SV=2 - [MUTA_MOUSE]	0.772363	0.318735
Q62433;E9PVF3;E9Q3F9;E9Q5I8;F6VLR8	Protein NDRG1 OS=Mus musculus GN=Ndrg1 PE=1 SV=1 - [NDRG1_MOUSE]	0.917473	0.317624
P62331	ADP-ribosylation factor 6 OS=Mus musculus GN=Arf6 PE=1 SV=2 - [ARF6_MOUSE]	1.82056	0.148625
Q9CZ42;J3QMM7;J3QN06;K3W4M4	ATP-dependent (S)-NAD(P)H-hydrate dehydratase OS=Mus musculus GN=Naxd PE=1 SV=1 - [NNRD_MOUSE]	1.55639	0.0193188
A0A0R4J078;Q8VCH8	UBX domain containing 2, isoform CRA_a OS=Mus musculus GN=Ubxn4 PE=1 SV=1 - [A0A0R4J078_MOUSE]	1.03194	0.829986
E9PVX6	Proliferation marker protein Ki-67 OS=Mus musculus GN=Mki67 PE=1 SV=1 - [KI67_MOUSE]	1.09675	0.943721
Q91YI0;E0CY49;E0CYV3;F7D439	Argininosuccinate lyase OS=Mus musculus GN=Asl PE=1 SV=1 - [ARLY_MOUSE]	0.919898	0.489869
Q9CR00;A0A0G2JGN6	26S proteasome non-ATPase regulatory subunit 9 OS=Mus musculus GN=Psmd9 PE=1 SV=1 - [PSMD9_MOUSE]	0.990682	0.954464
Q9D898	Actin-related protein 2/3 complex subunit 5-like protein OS=Mus musculus GN=Arpc5l PE=1 SV=1 - [ARP5L_MOUSE]	1.10984	0.219108
Q9D8B3	Charged multivesicular body protein 4b OS=Mus musculus GN=Chmp4b PE=1 SV=2 - [CHM4B_MOUSE]	0.826599	0.35223
A2ACQ1;Q8K1G9	Protein Dhx35 OS=Mus musculus GN=Dhx35 PE=1 SV=1 - [A2ACQ1_MOUSE]	0.664563	0.0560813
H3BLH2;F6ZKZ3;Q9R112	Sulfide:quinone oxidoreductase, mitochondrial (Fragment) OS=Mus musculus GN=Sqrdl PE=1 SV=1 - [H3BLH2_MOUSE]	1.56268	0.00687549
Q62084	Protein phosphatase 1 regulatory subunit 14B OS=Mus musculus GN=Ppp1r14b PE=1 SV=2 - [PP14B_MOUSE]	0.940202	0.563041
P67871;G3UXG7;G3UXU2;G3UZA4;G3UZJ5;G3UZX4	Casein kinase II subunit beta OS=Mus musculus GN=Csnk2b PE=1 SV=1 - [CSK2B_MOUSE]	0.954836	0.64227
Q9CQS8;E9PW43	Protein transport protein Sec61 subunit beta OS=Mus musculus GN=Sec61b PE=1 SV=3 - [SC61B_MOUSE]	0.873079	0.152017
Q9D1M7	Peptidyl-prolyl cis-trans isomerase FKBP11 OS=Mus musculus GN=Fkbp11 PE=1 SV=1 - [FKB11_MOUSE]	0.901103	0.508423
Q02780;A2ADI3;A2BG75;A2BG76;A2BG77;B1AUB6;B1AUB8;B1AUB9;B1AUC0;D3YZ00;E9PUH7;I7HIP8;P70255;P70257;P97863;Q3TYK3	Nuclear factor 1 A-type OS=Mus musculus GN=Nfia PE=1 SV=1 - [NFIA_MOUSE]	0.951366	0.367654
Q99KV1	DnaJ homolog subfamily B member 11 OS=Mus musculus GN=Dnajb11 PE=1 SV=1 - [DJB11_MOUSE]	1.57966	0.0432305
Q9D1L0;B2RPU8;D3Z5B1	Coiled-coil-helix-coiled-coil-helix domain-containing protein 2 OS=Mus musculus GN=Chchd2 PE=2 SV=1 - [CHCH2_MOUSE]	0.967301	0.654739
Q8K3H0	DCC-interacting protein 13-alpha OS=Mus musculus GN=Appl1 PE=1 SV=1 - [DP13A_MOUSE]	1.17169	0.549051
P45878	Peptidyl-prolyl cis-trans isomerase FKBP2 OS=Mus musculus GN=Fkbp2 PE=1 SV=1 - [FKBP2_MOUSE]	1.089	0.340207
P61971	Nuclear transport factor 2 OS=Mus musculus GN=Nutf2 PE=1 SV=1 - [NTF2_MOUSE]	0.749	0.200714
P27641	X-ray repair cross-complementing protein 5 OS=Mus musculus GN=Xrcc5 PE=1 SV=4 - [XRCC5_MOUSE]	0.773221	0.106772
Q6Q899;A2AP29	Probable ATP-dependent RNA helicase DDX58 OS=Mus musculus GN=Ddx58 PE=1 SV=2 - [DDX58_MOUSE]	0.829648	0.261972
B2RQS1;Q9ERG2	Striatin-3 OS=Mus musculus GN=Strn3 PE=1 SV=1 - [B2RQS1_MOUSE]	0.91765	0.673529
A0A0X1KG62;F6SWS9;F6UFF7;Q8C4Y3	Negative elongation factor B OS=Mus musculus GN=Nelfb PE=1 SV=1 - [A0A0X1KG62_MOUSE]	1.06602	0.686562
Q921I2;G3UZ63;G3UZG5;G3X961	Kelch domain-containing protein 4 OS=Mus musculus GN=Klhdc4 PE=2 SV=2 - [KLDC4_MOUSE]	0.901483	0.680839
Q9D0F3	Protein ERGIC-53 OS=Mus musculus GN=Lman1 PE=1 SV=1 - [LMAN1_MOUSE]	0.977015	0.841907
D3YYX0;D3Z2J6;Q9D710	Thioredoxin-related transmembrane protein 2 (Fragment) OS=Mus musculus GN=Tmx2 PE=4 SV=1 - [D3YYX0_MOUSE]	1.59524	0.0236263
A0A0A6YVS2;Q921L3	Calcium load-activated calcium channel (Fragment) OS=Mus musculus GN=Tmco1 PE=1 SV=1 - [A0A0A6YVS2_MOUSE]	0.898672	0.486922
Q99M31	Heat shock 70 kDa protein 14 OS=Mus musculus GN=Hspa14 PE=1 SV=2 - [HSP7E_MOUSE]	1.06982	0.35679
Q3TYX3	SET and MYND domain-containing protein 5 OS=Mus musculus GN=Smyd5 PE=1 SV=2 - [SMYD5_MOUSE]	1.07921	0.460234
A2ALA0;P70279	Surfeit locus protein 6 OS=Mus musculus GN=Surf6 PE=1 SV=1 - [A2ALA0_MOUSE]	0.862864	0.655612
Q8K0C4	Lanosterol 14-alpha demethylase OS=Mus musculus GN=Cyp51a1 PE=1 SV=1 - [CP51A_MOUSE]	1.08335	0.335412
Q9D0R8;A0A0A0MQC9	Protein LSM12 homolog OS=Mus musculus GN=Lsm12 PE=1 SV=1 - [LSM12_MOUSE]	1.03505	0.821155
E9Q317;D3YY55;D3YY73;D3Z2N9;O55128	Histone deacetylase complex subunit SAP18 OS=Mus musculus GN=Sap18b PE=1 SV=1 - [E9Q317_MOUSE]	1.14909	0.483132
E9PZW0;E9Q557	Desmoplakin OS=Mus musculus GN=Dsp PE=1 SV=1 - [E9PZW0_MOUSE]	0.830987	0.250628
O08915;D3YW40	AH receptor-interacting protein OS=Mus musculus GN=Aip PE=1 SV=1 - [AIP_MOUSE]	1.07224	0.402989
Q9QX15;A0A0G2JFW5;Q91Z28;Q9EQR4	Calcium-sensitive chloride conductance protein-1 OS=Mus musculus GN=Clca3a1 PE=1 SV=1 - [Q9QX15_MOUSE]	1.59572	0.0207823
Q91YN9;A0A087WNX9	BAG family molecular chaperone regulator 2 OS=Mus musculus GN=Bag2 PE=1 SV=1 - [BAG2_MOUSE]	0.875539	0.54614
Q9R0N0	Galactokinase OS=Mus musculus GN=Galk1 PE=1 SV=2 - [GALK1_MOUSE]	1.04055	0.788209
P62309	Small nuclear ribonucleoprotein G OS=Mus musculus GN=Snrpg PE=1 SV=1 - [RUXG_MOUSE]	1.01156	0.901489
Q3UHX2	28 kDa heat- and acid-stable phosphoprotein OS=Mus musculus GN=Pdap1 PE=1 SV=1 - [HAP28_MOUSE]	1.36551	0.214214
Q9D881;P19536	Cytochrome c oxidase subunit 5B, mitochondrial OS=Mus musculus GN=Cox5b PE=1 SV=1 - [Q9D881_MOUSE]	0.778735	0.27616
A0A0G2JF29;A0A0G2JDK3;A0A0G2JG79;A0A0G2JGU4;P53612;Q3TVF4;Q6PFA1;Q9JIF6	Geranylgeranyl transferase type-2 subunit beta OS=Mus musculus GN=Rabggtb PE=1 SV=1 - [A0A0G2JF29_MOUSE]	1.12003	0.368142
A0A0R4J0Q6;D3YVX5;Q80VI1	E3 ubiquitin-protein ligase TRIM56 OS=Mus musculus GN=Trim56 PE=1 SV=1 - [A0A0R4J0Q6_MOUSE]	1.01754	0.900338
P26645	Myristoylated alanine-rich C-kinase substrate OS=Mus musculus GN=Marcks PE=1 SV=2 - [MARCS_MOUSE]	1.60281	0.0253754
Q8BTW3	Exosome complex component MTR3 OS=Mus musculus GN=Exosc6 PE=1 SV=1 - [EXOS6_MOUSE]	0.946439	0.620347
Q3U7R1	Extended synaptotagmin-1 OS=Mus musculus GN=Esyt1 PE=1 SV=2 - [ESYT1_MOUSE]	1.64449	0.00362945
D3Z7D2;Q9Z120	tRNA (guanine-N(7)-)-methyltransferase OS=Mus musculus GN=Mettl1 PE=1 SV=1 - [D3Z7D2_MOUSE]	1.67818	0.0143796
Q9CYG7	Mitochondrial import receptor subunit TOM34 OS=Mus musculus GN=Tomm34 PE=1 SV=1 - [TOM34_MOUSE]	0.875432	0.119376
F8WI22;A0A087WQA0;A0A087WRN1;Q8K019	Bcl-2-associated transcription factor 1 OS=Mus musculus GN=Bclaf1 PE=1 SV=1 - [F8WI22_MOUSE]	0.997229	0.976692
Q6PE80;F6YPR4;Q00993	Axl protein OS=Mus musculus GN=Axl PE=1 SV=1 - [Q6PE80_MOUSE]	1.03218	0.698138
P11688	Integrin alpha-5 OS=Mus musculus GN=Itga5 PE=1 SV=3 - [ITA5_MOUSE]	0.983442	0.924788
Q9QXE7;A0A0J9YV90;Q8BHJ5	F-box-like/WD repeat-containing protein TBL1X OS=Mus musculus GN=Tbl1x PE=2 SV=2 - [TBL1X_MOUSE]	1.24994	0.236855
Q8R086	Sulfite oxidase, mitochondrial OS=Mus musculus GN=Suox PE=1 SV=2 - [SUOX_MOUSE]	1.70204	0.0074067
Q8R0X7;D6REF7	Sphingosine-1-phosphate lyase 1 OS=Mus musculus GN=Sgpl1 PE=1 SV=1 - [SGPL1_MOUSE]	1.49569	0.0856177
Q9CXV9	DCN1-like protein 5 OS=Mus musculus GN=Dcun1d5 PE=1 SV=1 - [DCNL5_MOUSE]	0.846349	0.476833
Q9Z103;A2BDX0;Q9Z103	Activity-dependent neuroprotector homeobox protein OS=Mus musculus GN=Adnp PE=1 SV=2 - [ADNP_MOUSE]	0.795257	0.402654
Q66GT5	Phosphatidylglycerophosphatase and protein-tyrosine phosphatase 1 OS=Mus musculus GN=Ptpmt1 PE=1 SV=1 - [PTPM1_MOUSE]	1.71508	0.0415783
Q9Z0V8;D3Z1Z0	Mitochondrial import inner membrane translocase subunit Tim17-A OS=Mus musculus GN=Timm17a PE=1 SV=1 - [TI17A_MOUSE]	1.09614	0.565279
Q9D0J4	ADP-ribosylation factor-like protein 2 OS=Mus musculus GN=Arl2 PE=1 SV=1 - [ARL2_MOUSE]	1.18899	0.544713
Q9DD18	D-tyrosyl-tRNA(Tyr) deacylase 1 OS=Mus musculus GN=Dtd1 PE=1 SV=2 - [DTD1_MOUSE]	0.926132	0.682562
Q00422	GA-binding protein alpha chain OS=Mus musculus GN=Gabpa PE=1 SV=2 - [GABPA_MOUSE]	0.99787	0.973652
Q80TL7;B9EKJ3	Protein MON2 homolog OS=Mus musculus GN=Mon2 PE=1 SV=2 - [MON2_MOUSE]	1.74879	1.11704e-05
Q64314	Hematopoietic progenitor cell antigen CD34 OS=Mus musculus GN=Cd34 PE=1 SV=1 - [CD34_MOUSE]	0.894315	0.436885
Q9JHS4;F7BB92;Q6P8N8	ATP-dependent Clp protease ATP-binding subunit clpX-like, mitochondrial OS=Mus musculus GN=Clpx PE=1 SV=2 - [CLPX_MOUSE]	0.889603	0.523064
F8VQE9;A0A087WRF2;A0A0G2JDW1;A0A0G2JER6;Q8BXK8;Q8VHH5	Arf-GAP with GTPase, ANK repeat and PH domain-containing protein 3 OS=Mus musculus GN=Agap3 PE=1 SV=1 - [F8VQE9_MOUSE]	1.21007	0.365483
Q9Z1G3	V-type proton ATPase subunit C 1 OS=Mus musculus GN=Atp6v1c1 PE=1 SV=4 - [VATC1_MOUSE]	1.10538	0.59813
E9PW20;D3YZA1;D3Z7T7;Q9CY57	Chromatin target of PRMT1 protein OS=Mus musculus GN=Chtop PE=1 SV=1 - [E9PW20_MOUSE]	0.78931	0.408639
Q8BK72	28S ribosomal protein S27, mitochondrial OS=Mus musculus GN=Mrps27 PE=1 SV=2 - [RT27_MOUSE]	0.920753	0.590788
Q9ER00	Syntaxin-12 OS=Mus musculus GN=Stx12 PE=1 SV=1 - [STX12_MOUSE]	0.760714	0.101478
P61600;E9PXA4;E9PYH1;E9PZX8;G5E8X4;Q9DB82	N-alpha-acetyltransferase 20 OS=Mus musculus GN=Naa20 PE=1 SV=1 - [NAA20_MOUSE]	0.831514	0.23847
Q7TSG2	RNA polymerase II subunit A C-terminal domain phosphatase OS=Mus musculus GN=Ctdp1 PE=1 SV=1 - [CTDP1_MOUSE]	1.86745	0.0283298
O88532;D3Z5G4	Zinc finger RNA-binding protein OS=Mus musculus GN=Zfr PE=1 SV=2 - [ZFR_MOUSE]	0.914224	0.556562
Q9D0S9	Histidine triad nucleotide-binding protein 2, mitochondrial OS=Mus musculus GN=Hint2 PE=1 SV=1 - [HINT2_MOUSE]	0.774583	0.377562
B1AZ14;B1AZ15;B1AZ25;B1AZ26;Q3UMF0	Cordon-bleu protein-like 1 OS=Mus musculus GN=Cobll1 PE=1 SV=1 - [B1AZ14_MOUSE]	1.03201	0.752418
P23249;D3YVL0;D3Z3E8;D3YVL0;E9PW39	Putative helicase MOV-10 OS=Mus musculus GN=Mov10 PE=1 SV=2 - [MOV10_MOUSE]	0.794156	0.457049
Q9D1N9	39S ribosomal protein L21, mitochondrial OS=Mus musculus GN=Mrpl21 PE=1 SV=1 - [RM21_MOUSE]	0.97124	0.70168
Q64378;B8JJC2	Peptidyl-prolyl cis-trans isomerase FKBP5 OS=Mus musculus GN=Fkbp5 PE=1 SV=1 - [FKBP5_MOUSE]	0.924648	0.217882
Q8R080	G2 and S phase-expressed protein 1 OS=Mus musculus GN=Gtse1 PE=1 SV=2 - [GTSE1_MOUSE]	0.723464	0.392085
Q91W39;B7ZC23;B7ZC24	Nuclear receptor coactivator 5 OS=Mus musculus GN=Ncoa5 PE=1 SV=1 - [NCOA5_MOUSE]	0.794942	0.627438
O89050	Muskelin OS=Mus musculus GN=Mkln1 PE=1 SV=1 - [MKLN1_MOUSE]	1.05445	0.758018
P01902	H-2 class I histocompatibility antigen, K-D alpha chain OS=Mus musculus GN=H2-K1 PE=1 SV=1 - [HA1D_MOUSE]	0.825722	0.177533
A0A171EBL2;E9Q555;F7A6H4	E3 ubiquitin-protein ligase RNF213 OS=Mus musculus GN=Rnf213 PE=1 SV=1 - [A0A171EBL2_MOUSE]	1.00884	0.902948
P22437	Prostaglandin G/H synthase 1 OS=Mus musculus GN=Ptgs1 PE=1 SV=1 - [PGH1_MOUSE]	0.748931	0.415041
Q8VHZ7	U3 small nucleolar ribonucleoprotein protein IMP4 OS=Mus musculus GN=Imp4 PE=2 SV=1 - [IMP4_MOUSE]	1.03848	0.750671
Q9CR51	V-type proton ATPase subunit G 1 OS=Mus musculus GN=Atp6v1g1 PE=1 SV=3 - [VATG1_MOUSE]	0.71868	0.254744
Q8BK08;E9Q933;Z4YN74	Transmembrane protein 11, mitochondrial OS=Mus musculus GN=Tmem11 PE=1 SV=1 - [TMM11_MOUSE]	0.910928	0.773732
Q31125	Zinc transporter SLC39A7 OS=Mus musculus GN=Slc39a7 PE=1 SV=2 - [S39A7_MOUSE]	0.722217	0.252971
Q9EQ06;A8Y5N4;Q8VCR2	Estradiol 17-beta-dehydrogenase 11 OS=Mus musculus GN=Hsd17b11 PE=1 SV=1 - [DHB11_MOUSE]	1.48116	0.0518074
Q8CAS9;H7BWY5	Poly [ADP-ribose] polymerase 9 OS=Mus musculus GN=Parp9 PE=1 SV=2 - [PARP9_MOUSE]	0.833726	0.439136
Q9D0L8;D3YYS7;D3Z478	mRNA cap guanine-N7 methyltransferase OS=Mus musculus GN=Rnmt PE=1 SV=1 - [MCES_MOUSE]	1.10529	0.374167
D3YWX2;F6YTL8	YLP motif-containing protein 1 OS=Mus musculus GN=Ylpm1 PE=1 SV=2 - [D3YWX2_MOUSE]	1.1874	0.635353
G3X9M0;A0A0R4J1B9;G3UWJ4;G3UWM7;G3UWR5;G3UWZ6;G3UYM6;G3UZC0;Q9ER88	28S ribosomal protein S29, mitochondrial OS=Mus musculus GN=Dap3 PE=1 SV=1 - [G3X9M0_MOUSE]	0.777067	0.119977
Q80TP3;E9Q2H1	E3 ubiquitin-protein ligase UBR5 OS=Mus musculus GN=Ubr5 PE=1 SV=2 - [UBR5_MOUSE]	1.20543	0.299323
Q9CQB4;Q9D855	Cytochrome b-c1 complex subunit 7 OS=Mus musculus GN=Uqcrb PE=1 SV=1 - [Q9CQB4_MOUSE]	1.08642	0.671671
Q8BVF2;A0A0A6YXV1	Phosducin-like protein 3 OS=Mus musculus GN=Pdcl3 PE=1 SV=1 - [PDCL3_MOUSE]	1.0119	0.934326
P97377;Q80YP0	Cyclin-dependent kinase 2 OS=Mus musculus GN=Cdk2 PE=1 SV=2 - [CDK2_MOUSE]	1.8964	0.0239094
A2AJI0;A2AJI1;A8Y5P4;F6WF36	MAP7 domain-containing protein 1 OS=Mus musculus GN=Map7d1 PE=1 SV=1 - [MA7D1_MOUSE]	0.730296	0.112162
Q04692	SWI/SNF-related matrix-associated actin-dependent regulator of chromatin subfamily A containing DEAD/H box 1 OS=Mus musculus GN=Smarcad1 PE=1 SV=2 - [SMRCD_MOUSE]	1.91278	0.00466899
Q8R3C0;H9KV04	Mini-chromosome maintenance complex-binding protein OS=Mus musculus GN=Mcmbp PE=1 SV=1 - [MCMBP_MOUSE]	1.08691	0.452006
Q9D1H7;D3Z4J5;D3Z7S0	Golgi to ER traffic protein 4 homolog OS=Mus musculus GN=Get4 PE=1 SV=2 - [GET4_MOUSE]	0.971629	0.835538
Q8R3P6	von Willebrand factor A domain-containing protein 9 OS=Mus musculus GN=Vwa9 PE=1 SV=1 - [VWA9_MOUSE]	1.13821	0.360043
Q8VC30	Triokinase/FMN cyclase OS=Mus musculus GN=Tkfc PE=1 SV=1 - [TKFC_MOUSE]	1.37267	0.110545
Q8BH24	Transmembrane 9 superfamily member 4 OS=Mus musculus GN=Tm9sf4 PE=1 SV=1 - [TM9S4_MOUSE]	1.1144	0.464846
Q9JIM1;E9PXM6	Equilibrative nucleoside transporter 1 OS=Mus musculus GN=Slc29a1 PE=1 SV=3 - [S29A1_MOUSE]	0.978576	0.907799
P68369;P05214	Tubulin alpha-1A chain OS=Mus musculus GN=Tuba1a PE=1 SV=1 - [TBA1A_MOUSE]	1.93896	0.0356643
E9QAM5;A2AS03;A2AS05	Helicase with zinc finger domain 2 OS=Mus musculus GN=Helz2 PE=1 SV=1 - [HELZ2_MOUSE]	0.574157	0.125325
Q9Z199;D6RHM5;G3UVU8;P63271	Transcription elongation factor SPT4-B OS=Mus musculus GN=Supt4h1b PE=2 SV=1 - [SPT4B_MOUSE]	1.3374	0.0536902
A0A087WRJ2;A0A087WP24;A0A087WPF8;A0A087WQN8;A0A087WSR2;E9QN99;Q8VCR7	Protein ABHD14B (Fragment) OS=Mus musculus GN=Abhd14b PE=1 SV=1 - [A0A087WRJ2_MOUSE]	1.18011	0.190053
Q8VC70;E9Q7G6	RNA-binding motif, single-stranded-interacting protein 2 OS=Mus musculus GN=Rbms2 PE=1 SV=1 - [RBMS2_MOUSE]	1.7741	0.146356
Q9JLV6;A0A0J9YUF9;A0A0J9YV48;E9Q9A5;G5E8N7	Bifunctional polynucleotide phosphatase/kinase OS=Mus musculus GN=Pnkp PE=1 SV=2 - [PNKP_MOUSE]	1.20233	0.106908
E9PVP1;A0A0G2JG52	Aurora kinase B OS=Mus musculus GN=Aim1 PE=1 SV=1 - [E9PVP1_MOUSE]	2.23432	0.0130936

## Sheet: APLN DM vs Control
Accession	Description	Ratio DM / Control	pvalue DM / Control
Q9QXS1;A0A0R4J218;A0A0R4J221;A0A0R4J223;B1ARU1;B1ARU4;E9PVY8;E9PW24;E9Q3W4;E9Q9J6;E9QA63;F6R059;Q9QXZ0	Plectin OS=Mus musculus GN=Plec PE=1 SV=3 - [PLEC_MOUSE]	0.833176	0.293272
E9Q616;G5E8K8	Protein Ahnak OS=Mus musculus GN=Ahnak PE=1 SV=1 - [E9Q616_MOUSE]	1.07089	0.214751
Q8VDD5;E9QPE7;F2Z494;O08638	Myosin-9 OS=Mus musculus GN=Myh9 PE=1 SV=4 - [MYH9_MOUSE]	0.856426	0.587475
P20152;A0A0A6YWC8;A2AKJ2;G3X981;G5E846;P08551;P15331;P46660	Vimentin OS=Mus musculus GN=Vim PE=1 SV=3 - [VIME_MOUSE]	1.27243	0.0832029
B7FAU9;B7FAV1;F6XC15;F6Z2C0;F7AVL7;J3JS91;Q8BTM8	Filamin, alpha OS=Mus musculus GN=Flna PE=1 SV=1 - [B7FAU9_MOUSE]	1.16363	0.0821847
P11499;D3Z1R1;E9PX27;E9Q0C3;E9Q3D6;H3BLM8;Q9D5S7	Heat shock protein HSP 90-beta OS=Mus musculus GN=Hsp90ab1 PE=1 SV=3 - [HS90B_MOUSE]	0.854115	0.869064
O35640;Q921D0	Annexin A8 OS=Mus musculus GN=Anxa8 PE=1 SV=2 - [ANXA8_MOUSE]	0.208532	0.913311
P08730	Keratin, type I cytoskeletal 13 OS=Mus musculus GN=Krt13 PE=1 SV=2 - [K1C13_MOUSE]	0.0738914	0.00142986
Q8R127	Saccharopine dehydrogenase-like oxidoreductase OS=Mus musculus GN=Sccpdh PE=1 SV=1 - [SCPDL_MOUSE]	0.132436	0.0333847
P60710;E9Q1F2;E9Q2D1;E9Q3M9;E9Q5F4;E9Q606;F6WX90;F8WGM8;G3UZ07;V9GXQ2	Actin, cytoplasmic 1 OS=Mus musculus GN=Actb PE=1 SV=1 - [ACTB_MOUSE]	0.909702	0.915914
P63260;B1ATY1;G3UYG0	Actin, cytoplasmic 2 OS=Mus musculus GN=Actg1 PE=1 SV=1 - [ACTG_MOUSE]	0.686244	0.618714
P58252	Elongation factor 2 OS=Mus musculus GN=Eef2 PE=1 SV=2 - [EF2_MOUSE]	1.22428	0.203311
Q8JZN5;A0A0G2JDY4	Acyl-CoA dehydrogenase family member 9, mitochondrial OS=Mus musculus GN=Acad9 PE=1 SV=2 - [ACAD9_MOUSE]	0.134089	0.0071093
A0A0G2JGM2;A0A0G2JE25;A0A0G2JGP4;A0A0N4SVY1;B2KGV5;C0H5X4;E9PVD5;E9Q8V2;P08556;P32883;Q61411;Q9D091	GTPase NRas (Fragment) OS=Mus musculus GN=Nras PE=4 SV=1 - [A0A0G2JGM2_MOUSE]	0.147855	0.00100767
P16858;A0A0A0MQF6;A0A0R4J0X7;Q64467;S4R1N5;S4R1W1;S4R1W8;S4R257;S4R2G5;V9GX06;V9GXA7	Glyceraldehyde-3-phosphate dehydrogenase OS=Mus musculus GN=Gapdh PE=1 SV=2 - [G3P_MOUSE]	1.18953	0.0700007
Q80X90	Filamin-B OS=Mus musculus GN=Flnb PE=1 SV=3 - [FLNB_MOUSE]	1.01033	0.864608
P63017;D3YW43;D3Z5E2;Q504P4	Heat shock cognate 71 kDa protein OS=Mus musculus GN=Hspa8 PE=1 SV=1 - [HSP7C_MOUSE]	1.08835	0.262069
P52480;E9Q509;G3X925;P53657	Pyruvate kinase PKM OS=Mus musculus GN=Pkm PE=1 SV=4 - [KPYM_MOUSE]	0.879197	0.989299
Q9JHU4	Cytoplasmic dynein 1 heavy chain 1 OS=Mus musculus GN=Dync1h1 PE=1 SV=2 - [DYHC1_MOUSE]	1.20293	0.134989
P57780;D3Z0L8;D3Z761;E9PX29;E9Q2W9;Q91ZE6	Alpha-actinin-4 OS=Mus musculus GN=Actn4 PE=1 SV=1 - [ACTN4_MOUSE]	1.00549	0.278035
Q6IFZ6	Keratin, type II cytoskeletal 1b OS=Mus musculus GN=Krt77 PE=1 SV=1 - [K2C1B_MOUSE]	0.176244	0.0353794
P68372	Tubulin beta-4B chain OS=Mus musculus GN=Tubb4b PE=1 SV=1 - [TBB4B_MOUSE]	1.62322	0.0668879
Q921Q7	Ras and Rab interactor 1 OS=Mus musculus GN=Rin1 PE=1 SV=1 - [RIN1_MOUSE]	0.183809	0.00130338
Q9CQK7	RWD domain-containing protein 1 OS=Mus musculus GN=Rwdd1 PE=1 SV=1 - [RWDD1_MOUSE]	0.185381	0.000660027
Q9D6K9;H3BJ49;H3BJQ0	Ceramide synthase 5 OS=Mus musculus GN=Cers5 PE=1 SV=1 - [CERS5_MOUSE]	0.191036	0.00106002
Q7TPV4	Myb-binding protein 1A OS=Mus musculus GN=Mybbp1a PE=1 SV=2 - [MBB1A_MOUSE]	1.24664	0.080029
Q3TCN2	Putative phospholipase B-like 2 OS=Mus musculus GN=Plbd2 PE=1 SV=2 - [PLBL2_MOUSE]	0.225611	0.012605
P10126;D3YZ68;D3Z3I8	Elongation factor 1-alpha 1 OS=Mus musculus GN=Eef1a1 PE=1 SV=3 - [EF1A1_MOUSE]	0.940032	0.519179
F6WYR6;F6WST0;F7BI63	Cyclin-L1 OS=Mus musculus GN=Ccnl1 PE=1 SV=1 - [F6WYR6_MOUSE]	0.243928	0.00992814
P38647	Stress-70 protein, mitochondrial OS=Mus musculus GN=Hspa9 PE=1 SV=3 - [GRP75_MOUSE]	1.2345	0.172629
Q7TMM9	Tubulin beta-2A chain OS=Mus musculus GN=Tubb2a PE=1 SV=1 - [TBB2A_MOUSE]	1.08067	0.753893
Q68FD5;F6Z1R4;Q5SXR6	Clathrin heavy chain 1 OS=Mus musculus GN=Cltc PE=1 SV=3 - [CLH1_MOUSE]	0.989588	0.102178
Q8CBB6;P10853;P10854;P70696;Q64475;Q64478;Q64524;Q64525;Q6ZWY9;Q8CGP0;Q8CGP1;Q8CGP2;Q9D2U9	Histone H2B OS=Mus musculus GN=Hist1h2bq PE=2 SV=1 - [Q8CBB6_MOUSE]	1.27456	0.25191
Q9D8S4	Oligoribonuclease, mitochondrial OS=Mus musculus GN=Rexo2 PE=1 SV=2 - [ORN_MOUSE]	0.247484	0.0055826
Q99P69;A0A0A6YVY5;A0A0A6YW74	Kinetochore protein Nuf2 OS=Mus musculus GN=Nuf2 PE=1 SV=2 - [NUF2_MOUSE]	0.258054	0.0224572
Q9JKF1;A0A0U1RNG5;A0A0U1RPU3;Q3UQ44	Ras GTPase-activating-like protein IQGAP1 OS=Mus musculus GN=Iqgap1 PE=1 SV=2 - [IQGA1_MOUSE]	1.02688	0.813537
Q7TPR4;A1BN54	Alpha-actinin-1 OS=Mus musculus GN=Actn1 PE=1 SV=1 - [ACTN1_MOUSE]	0.929583	0.126592
P68033;A0A0U1RQ96;D3YZY0;D3Z2K3;P62737;P63268;P68134	Actin, alpha cardiac muscle 1 OS=Mus musculus GN=Actc1 PE=1 SV=1 - [ACTC_MOUSE]	0.45498	0.408517
Q8CGC7;A0A0A6YWA4;A0A0A6YWH3	Bifunctional glutamate/proline--tRNA ligase OS=Mus musculus GN=Eprs PE=1 SV=4 - [SYEP_MOUSE]	1.13678	0.0950983
P07356;B0V2N5;B0V2N7;B0V2N8	Annexin A2 OS=Mus musculus GN=Anxa2 PE=1 SV=2 - [ANXA2_MOUSE]	0.939727	0.802927
P09411;E9PZ22;G3X8W1;H3BLA6;P09041;S4R2M7	Phosphoglycerate kinase 1 OS=Mus musculus GN=Pgk1 PE=1 SV=4 - [PGK1_MOUSE]	0.926414	0.384298
Q69ZN7;E9Q390	Myoferlin OS=Mus musculus GN=Myof PE=1 SV=2 - [MYOF_MOUSE]	1.17658	0.0793486
Q9D8E6	60S ribosomal protein L4 OS=Mus musculus GN=Rpl4 PE=1 SV=3 - [RL4_MOUSE]	0.92935	0.894215
O54962	Barrier-to-autointegration factor OS=Mus musculus GN=Banf1 PE=1 SV=1 - [BAF_MOUSE]	0.279175	0.00279074
P80318;E9Q133;F6Q609;F6ZVG8;P60334;Q3U0I3	T-complex protein 1 subunit gamma OS=Mus musculus GN=Cct3 PE=1 SV=1 - [TCPG_MOUSE]	0.937921	0.628053
D3Z7D2;Q9Z120	tRNA (guanine-N(7)-)-methyltransferase OS=Mus musculus GN=Mettl1 PE=1 SV=1 - [D3Z7D2_MOUSE]	0.28333	0.00540167
P11983;F2Z483	T-complex protein 1 subunit alpha OS=Mus musculus GN=Tcp1 PE=1 SV=3 - [TCPA_MOUSE]	1.08362	0.24304
Q791T5;D3YXC2	Mitochondrial carrier homolog 1 OS=Mus musculus GN=Mtch1 PE=1 SV=1 - [MTCH1_MOUSE]	0.288873	0.00267623
Q8VEK3;G3XA10	Heterogeneous nuclear ribonucleoprotein U OS=Mus musculus GN=Hnrnpu PE=1 SV=1 - [HNRPU_MOUSE]	1.21275	0.124559
P68373;Q9JJZ2	Tubulin alpha-1C chain OS=Mus musculus GN=Tuba1c PE=1 SV=1 - [TBA1C_MOUSE]	0.608121	0.363291
Q03265;D3Z6F5;D6RJ16	ATP synthase subunit alpha, mitochondrial OS=Mus musculus GN=Atp5a1 PE=1 SV=1 - [ATPA_MOUSE]	1.35846	0.0740358
P03921;Q9MD82	NADH-ubiquinone oxidoreductase chain 5 OS=Mus musculus GN=Mtnd5 PE=1 SV=3 - [NU5M_MOUSE]	0.296421	0.0239588
P62806	Histone H4 OS=Mus musculus GN=Hist1h4a PE=1 SV=2 - [H4_MOUSE]	1.22171	0.169579
P80314	T-complex protein 1 subunit beta OS=Mus musculus GN=Cct2 PE=1 SV=4 - [TCPB_MOUSE]	1.07066	0.582639
Q6ZQH8;A2AWI5;F2Z4A7;F7BCN9;J3JSA4	Nucleoporin NUP188 homolog OS=Mus musculus GN=Nup188 PE=1 SV=2 - [NU188_MOUSE]	0.300617	0.026129
P80315;G3UXF3;G3UXG2;G3UYW5;G5E839	T-complex protein 1 subunit delta OS=Mus musculus GN=Cct4 PE=1 SV=3 - [TCPD_MOUSE]	1.2126	0.155572
O09005	Sphingolipid delta(4)-desaturase DES1 OS=Mus musculus GN=Degs1 PE=1 SV=1 - [DEGS1_MOUSE]	0.317609	0.0238131
P60843;D6RJ11;D6RJ60;E9Q561;P10630;Q8BTU6	Eukaryotic initiation factor 4A-I OS=Mus musculus GN=Eif4a1 PE=1 SV=1 - [IF4A1_MOUSE]	1.07046	0.619734
P61979;B2M1R6;H3BJ43;H3BJS9;H3BK96;H3BKD0;H3BKI8;H3BLL4;H3BLP7;Q8BT23	Heterogeneous nuclear ribonucleoprotein K OS=Mus musculus GN=Hnrnpk PE=1 SV=1 - [HNRPK_MOUSE]	1.0788	0.304336
P56480	ATP synthase subunit beta, mitochondrial OS=Mus musculus GN=Atp5b PE=1 SV=2 - [ATPB_MOUSE]	1.15433	0.228215
Q9CQZ5	NADH dehydrogenase [ubiquinone] 1 alpha subcomplex subunit 6 OS=Mus musculus GN=Ndufa6 PE=1 SV=1 - [NDUA6_MOUSE]	0.319401	0.0352455
Q8BKC5	Importin-5 OS=Mus musculus GN=Ipo5 PE=1 SV=3 - [IPO5_MOUSE]	1.07397	0.467277
Q9Z1Q9;G3UY93;G3UYW2;G3UZ22;G3UZX1	Valine--tRNA ligase OS=Mus musculus GN=Vars PE=1 SV=1 - [SYVC_MOUSE]	1.13387	0.235243
Q3U2G2;Q61316	Heat shock 70 kDa protein 4 OS=Mus musculus GN=Hspa4 PE=1 SV=1 - [Q3U2G2_MOUSE]	1.2951	0.0962765
P16546;A3KGU4;A3KGU5;A3KGU7;A3KGU9;E9Q447	Spectrin alpha chain, non-erythrocytic 1 OS=Mus musculus GN=Sptan1 PE=1 SV=4 - [SPTN1_MOUSE]	0.997474	0.723024
P29341;A2A5N3;F6ZAX1;Q62029;Q8C7D3;Q9D4E6	Polyadenylate-binding protein 1 OS=Mus musculus GN=Pabpc1 PE=1 SV=2 - [PABP1_MOUSE]	1.09908	0.162501
Q922F4	Tubulin beta-6 chain OS=Mus musculus GN=Tubb6 PE=1 SV=1 - [TBB6_MOUSE]	1.0144	0.656504
Q9DBJ1;O70250	Phosphoglycerate mutase 1 OS=Mus musculus GN=Pgam1 PE=1 SV=3 - [PGAM1_MOUSE]	1.01778	0.195743
Q5EBP8;P49312;V9GXF8	Heterogeneous nuclear ribonucleoprotein A1 OS=Mus musculus GN=Hnrnpa1 PE=1 SV=1 - [Q5EBP8_MOUSE]	0.984111	0.820636
J3QNY1;B2RXM2	Protein Gm9242 OS=Mus musculus GN=Gm9242 PE=4 SV=1 - [J3QNY1_MOUSE]	1.22275	0.280817
D3YTR5;D3YTR4;F6WZH1;Q9Z2D8	Methyl-CpG-binding domain protein 3 OS=Mus musculus GN=Mbd3 PE=1 SV=1 - [D3YTR5_MOUSE]	0.341614	0.0411282
P09103;E9Q8G8	Protein disulfide-isomerase OS=Mus musculus GN=P4hb PE=1 SV=2 - [PDIA1_MOUSE]	1.01296	0.438693
P42932;H3BJB6;H3BKG2;H3BKR8;H3BL49;H3BLL1	T-complex protein 1 subunit theta OS=Mus musculus GN=Cct8 PE=1 SV=3 - [TCPQ_MOUSE]	1.26142	0.129021
P80317;B1AT05;Q61390	T-complex protein 1 subunit zeta OS=Mus musculus GN=Cct6a PE=1 SV=3 - [TCPZ_MOUSE]	1.07883	0.270942
E9Q7Q3;D3YVR0;D3Z6I8	Tropomyosin alpha-3 chain OS=Mus musculus GN=Tpm3 PE=1 SV=1 - [E9Q7Q3_MOUSE]	1.15497	0.100933
P62908;A0A140LI77;D3YV43	40S ribosomal protein S3 OS=Mus musculus GN=Rps3 PE=1 SV=1 - [RS3_MOUSE]	1.11189	0.208606
Q9CPR5	39S ribosomal protein L15, mitochondrial OS=Mus musculus GN=Mrpl15 PE=1 SV=1 - [RM15_MOUSE]	0.344551	0.0376089
Q8BG05;A2AL12;A2AL13;V9GX38	Heterogeneous nuclear ribonucleoprotein A3 OS=Mus musculus GN=Hnrnpa3 PE=1 SV=1 - [ROA3_MOUSE]	1.25821	0.174419
Q8CJ53	Cdc42-interacting protein 4 OS=Mus musculus GN=Trip10 PE=1 SV=2 - [CIP4_MOUSE]	0.34641	0.0218247
Q9D0E1;B8JK32;B8JK33;F6W322;F7C9U3	Heterogeneous nuclear ribonucleoprotein M OS=Mus musculus GN=Hnrnpm PE=1 SV=3 - [HNRPM_MOUSE]	1.12983	0.194219
O35639;A0A0G2JDV9;A0A0G2JGL7;Q3TET3	Annexin A3 OS=Mus musculus GN=Anxa3 PE=1 SV=4 - [ANXA3_MOUSE]	1.14754	0.161479
O88569;A0A0N4SUM2	Heterogeneous nuclear ribonucleoproteins A2/B1 OS=Mus musculus GN=Hnrnpa2b1 PE=1 SV=2 - [ROA2_MOUSE]	0.922069	0.106314
P63101;D3YW45;D3YXF4;D3YXN6	14-3-3 protein zeta/delta OS=Mus musculus GN=Ywhaz PE=1 SV=1 - [1433Z_MOUSE]	1.17967	0.165828
Q01320	DNA topoisomerase 2-alpha OS=Mus musculus GN=Top2a PE=1 SV=2 - [TOP2A_MOUSE]	0.936729	0.0600207
A0A0A0MQA5;A0A087WQS4;A0A087WRB4;A0A087WS35;A0A087WSB0;A0A087WSL5;P68368	Tubulin alpha chain (Fragment) OS=Mus musculus GN=Tuba4a PE=1 SV=1 - [A0A0A0MQA5_MOUSE]	1.25633	0.058789
P53569;A0A0R4J046	CCAAT/enhancer-binding protein zeta OS=Mus musculus GN=Cebpz PE=1 SV=2 - [CEBPZ_MOUSE]	0.354097	0.00884392
P17742;F8VPN3;V9GX31;V9GXC1	Peptidyl-prolyl cis-trans isomerase A OS=Mus musculus GN=Ppia PE=1 SV=2 - [PPIA_MOUSE]	0.796033	0.398871
Q02053;P31254	Ubiquitin-like modifier-activating enzyme 1 OS=Mus musculus GN=Uba1 PE=1 SV=1 - [UBA1_MOUSE]	1.07046	0.114476
P23116	Eukaryotic translation initiation factor 3 subunit A OS=Mus musculus GN=Eif3a PE=1 SV=5 - [EIF3A_MOUSE]	1.0221	0.790136
A2AAN2;Q8BMA6	Signal recognition particle subunit SRP68 OS=Mus musculus GN=Srp68 PE=1 SV=1 - [A2AAN2_MOUSE]	0.370007	0.0201865
P80316;E0CZA1	T-complex protein 1 subunit epsilon OS=Mus musculus GN=Cct5 PE=1 SV=1 - [TCPE_MOUSE]	1.11568	0.271202
E9PVC6;A0A0J9YTV0;A0A0J9YU44;A0A0J9YUC1;A0A0J9YUL1;A0A0J9YUS5;A0A0J9YVC1;A0A0N4SVL0;A0A0R4J112;A2AMI2;A2AMI7;D3YWM1;D3YWY7;D3Z439;E9PVC5;E9Q770;E9Q9E1;Q6NZJ6;Q80XI3;Z4YKC4	Eukaryotic translation initiation factor 4 gamma 1 OS=Mus musculus GN=Eif4g1 PE=1 SV=1 - [E9PVC6_MOUSE]	1.23736	0.105841
Q9D0I9	Arginine--tRNA ligase, cytoplasmic OS=Mus musculus GN=Rars PE=1 SV=2 - [SYRC_MOUSE]	1.0001	0.351594
E9QNN1;A0A087WPL5;A0A0R4J2C3;O70133;Q3UR42	ATP-dependent RNA helicase A OS=Mus musculus GN=Dhx9 PE=1 SV=1 - [E9QNN1_MOUSE]	1.22354	0.0935169
Q8BFZ3	Beta-actin-like protein 2 OS=Mus musculus GN=Actbl2 PE=1 SV=1 - [ACTBL_MOUSE]	0.299637	0.460421
P56391;A0A140LIU3	Cytochrome c oxidase subunit 6B1 OS=Mus musculus GN=Cox6b1 PE=1 SV=2 - [CX6B1_MOUSE]	0.381195	0.0176069
Q6A4J8;E9PXY8;F8VPX1;G3UWR8	Ubiquitin carboxyl-terminal hydrolase 7 OS=Mus musculus GN=Usp7 PE=1 SV=1 - [UBP7_MOUSE]	0.383774	0.00921635
Q9CQA1	Trafficking protein particle complex subunit 5 OS=Mus musculus GN=Trappc5 PE=1 SV=1 - [TPPC5_MOUSE]	0.3859	0.0203268
Q99K85;E9Q6P1;Q3U6K9	Phosphoserine aminotransferase OS=Mus musculus GN=Psat1 PE=1 SV=1 - [SERC_MOUSE]	1.12716	0.567954
Q9CQI7;A2CES4	U2 small nuclear ribonucleoprotein B'' OS=Mus musculus GN=Snrpb2 PE=1 SV=1 - [RU2B_MOUSE]	0.391246	0.00567105
P27659;A0A087WNS0;A0A087WQK0	60S ribosomal protein L3 OS=Mus musculus GN=Rpl3 PE=1 SV=3 - [RL3_MOUSE]	0.833661	0.326782
P21550;J3QPZ9;Q5SX59;Q5SX60;Q5SX61	Beta-enolase OS=Mus musculus GN=Eno3 PE=1 SV=3 - [ENOB_MOUSE]	1.04481	0.240986
P68040	Receptor of activated protein C kinase 1 OS=Mus musculus GN=Rack1 PE=1 SV=3 - [RACK1_MOUSE]	1.20057	0.589918
P80313;A0A0N4SUI8;A0A0N4SV00;A0A0N4SV22	T-complex protein 1 subunit eta OS=Mus musculus GN=Cct7 PE=1 SV=1 - [TCPH_MOUSE]	1.05343	0.436457
Q8C6G8;E0CYH4;F7DFQ2	WD repeat-containing protein 26 OS=Mus musculus GN=Wdr26 PE=1 SV=3 - [WDR26_MOUSE]	0.39994	0.00926903
P51881;Q3V132	ADP/ATP translocase 2 OS=Mus musculus GN=Slc25a5 PE=1 SV=3 - [ADT2_MOUSE]	1.15951	0.382253
Q6PB66;F6V2A3	Leucine-rich PPR motif-containing protein, mitochondrial OS=Mus musculus GN=Lrpprc PE=1 SV=2 - [LPPRC_MOUSE]	0.932789	0.57244
P16045	Galectin-1 OS=Mus musculus GN=Lgals1 PE=1 SV=3 - [LEG1_MOUSE]	0.997368	0.587126
P97351	40S ribosomal protein S3a OS=Mus musculus GN=Rps3a PE=1 SV=3 - [RS3A_MOUSE]	1.0976	0.344126
Q8BGQ7	Alanine--tRNA ligase, cytoplasmic OS=Mus musculus GN=Aars PE=1 SV=1 - [SYAC_MOUSE]	1.04968	0.214406
P47738;A0A0G2JEU1;A0A0G2JF60;A0A0G2JFQ0;D3YYF3;G3UWP3;O35945;P24549;Q9JHW9	Aldehyde dehydrogenase, mitochondrial OS=Mus musculus GN=Aldh2 PE=1 SV=1 - [ALDH2_MOUSE]	1.39238	0.073647
Q9CQ80;A2A4J8;A2A4K0;A8XY17;E9PXS9	Vacuolar protein-sorting-associated protein 25 OS=Mus musculus GN=Vps25 PE=1 SV=1 - [VPS25_MOUSE]	0.411659	0.0207525
P25206	DNA replication licensing factor MCM3 OS=Mus musculus GN=Mcm3 PE=1 SV=2 - [MCM3_MOUSE]	1.07109	0.24052
Q99PV0;B7ZC27	Pre-mRNA-processing-splicing factor 8 OS=Mus musculus GN=Prpf8 PE=1 SV=2 - [PRP8_MOUSE]	0.83851	0.294216
Q61656;B1ARB9;B1ARC0;Q8BTS0;S4R1E3;S4R1I6	Probable ATP-dependent RNA helicase DDX5 OS=Mus musculus GN=Ddx5 PE=1 SV=2 - [DDX5_MOUSE]	1.1454	0.104278
Q9Z0R9	Fatty acid desaturase 2 OS=Mus musculus GN=Fads2 PE=1 SV=1 - [FADS2_MOUSE]	0.411866	0.00441313
Q60864	Stress-induced-phosphoprotein 1 OS=Mus musculus GN=Stip1 PE=1 SV=1 - [STIP1_MOUSE]	1.07353	0.438091
P32067;A2AR07;D6RI87;F6SXM5	Lupus La protein homolog OS=Mus musculus GN=Ssb PE=1 SV=1 - [LA_MOUSE]	1.07961	0.101537
Q9EQG9	Collagen type IV alpha-3-binding protein OS=Mus musculus GN=Col4a3bp PE=1 SV=1 - [C43BP_MOUSE]	0.426131	0.00285693
P63158;A0A0J9YUD8;A0A0J9YUZ4;D3YVC6;D3YZ18	High mobility group protein B1 OS=Mus musculus GN=Hmgb1 PE=1 SV=2 - [HMGB1_MOUSE]	1.02752	0.671495
O54879;A2AP78	High mobility group protein B3 OS=Mus musculus GN=Hmgb3 PE=1 SV=3 - [HMGB3_MOUSE]	0.428426	0.00545677
Q61024;D3YYR0;D3Z028;D3Z0C2	Asparagine synthetase [glutamine-hydrolyzing] OS=Mus musculus GN=Asns PE=1 SV=3 - [ASNS_MOUSE]	0.909077	0.583756
Q8VDP6;A0A0U1RP13	CDP-diacylglycerol--inositol 3-phosphatidyltransferase OS=Mus musculus GN=Cdipt PE=1 SV=1 - [CDIPT_MOUSE]	0.431074	0.0155132
Q91ZJ5	UTP--glucose-1-phosphate uridylyltransferase OS=Mus musculus GN=Ugp2 PE=1 SV=3 - [UGPA_MOUSE]	0.431782	0.0263109
P30416;F6S2D5;F7CAT1	Peptidyl-prolyl cis-trans isomerase FKBP4 OS=Mus musculus GN=Fkbp4 PE=1 SV=5 - [FKBP4_MOUSE]	1.1083	0.261331
A0A0N4SV66;G3UWL7;P22752;Q8BFU2;Q8CGP4;Q8CGP5;Q8CGP6;Q8CGP7;Q8R1M2	Histone H2A OS=Mus musculus GN=H2afj PE=1 SV=1 - [A0A0N4SV66_MOUSE]	0.440013	0.00644589
P62702;V9GWY0	40S ribosomal protein S4, X isoform OS=Mus musculus GN=Rps4x PE=1 SV=2 - [RS4X_MOUSE]	1.10029	0.477101
Q64727	Vinculin OS=Mus musculus GN=Vcl PE=1 SV=4 - [VINC_MOUSE]	1.42912	0.0698672
O70475;D3YXP9	UDP-glucose 6-dehydrogenase OS=Mus musculus GN=Ugdh PE=1 SV=1 - [UGDH_MOUSE]	1.2571	0.0761797
A0A0R3P9C8;Q9DC69	NADH dehydrogenase [ubiquinone] 1 alpha subcomplex subunit 9, mitochondrial OS=Mus musculus GN=Ndufa9 PE=1 SV=1 - [A0A0R3P9C8_MOUSE]	0.446633	0.0183034
Q99KI0	Aconitate hydratase, mitochondrial OS=Mus musculus GN=Aco2 PE=1 SV=1 - [ACON_MOUSE]	1.28827	0.0784157
Q8K4F6;A0A0J9YTU6;E9QAY1	Probable 28S rRNA (cytosine-C(5))-methyltransferase OS=Mus musculus GN=Nsun5 PE=2 SV=2 - [NSUN5_MOUSE]	0.454973	0.0299341
P40124;B1ARS0	Adenylyl cyclase-associated protein 1 OS=Mus musculus GN=Cap1 PE=1 SV=4 - [CAP1_MOUSE]	1.0255	0.155714
Q99JZ4;P36536	GTP-binding protein SAR1a OS=Mus musculus GN=Sar1a PE=1 SV=1 - [Q99JZ4_MOUSE]	0.462694	0.00186474
P26638;A2AFS0;A2AFS1;Q8C483	Serine--tRNA ligase, cytoplasmic OS=Mus musculus GN=Sars PE=1 SV=3 - [SYSC_MOUSE]	1.01339	0.20026
Q91Z31;A0A0G2JGW0;Q3V328	Polypyrimidine tract-binding protein 2 OS=Mus musculus GN=Ptbp2 PE=1 SV=2 - [PTBP2_MOUSE]	0.557116	0.220575
Q9Z110;D3Z0B4;H3BKJ8;H3BLE8	Delta-1-pyrroline-5-carboxylate synthase OS=Mus musculus GN=Aldh18a1 PE=1 SV=2 - [P5CS_MOUSE]	0.945314	0.342453
P08249;A0A0G2JF23;A0A0G2JGY4	Malate dehydrogenase, mitochondrial OS=Mus musculus GN=Mdh2 PE=1 SV=3 - [MDHM_MOUSE]	1.49629	0.0537399
P14206	40S ribosomal protein SA OS=Mus musculus GN=Rpsa PE=1 SV=4 - [RSSA_MOUSE]	1.01382	0.0751733
E9PZF0;Q01768;Q5NC79	Nucleoside diphosphate kinase OS=Mus musculus GN=Gm20390 PE=3 SV=1 - [E9PZF0_MOUSE]	0.90071	0.0747254
P48962	ADP/ATP translocase 1 OS=Mus musculus GN=Slc25a4 PE=1 SV=4 - [ADT1_MOUSE]	1.28432	0.262716
P47962;D3YYV8	60S ribosomal protein L5 OS=Mus musculus GN=Rpl5 PE=1 SV=3 - [RL5_MOUSE]	1.10706	0.233862
O88342;A0A0J9YU05	WD repeat-containing protein 1 OS=Mus musculus GN=Wdr1 PE=1 SV=3 - [WDR1_MOUSE]	1.04884	0.178239
Q922D8	C-1-tetrahydrofolate synthase, cytoplasmic OS=Mus musculus GN=Mthfd1 PE=1 SV=4 - [C1TC_MOUSE]	1.31903	0.0630022
P33610	DNA primase large subunit OS=Mus musculus GN=Prim2 PE=1 SV=1 - [PRI2_MOUSE]	0.471616	0.0476371
P17918;A0A140T8V5	Proliferating cell nuclear antigen OS=Mus musculus GN=Pcna PE=1 SV=2 - [PCNA_MOUSE]	1.2452	0.250804
Q04692	SWI/SNF-related matrix-associated actin-dependent regulator of chromatin subfamily A containing DEAD/H box 1 OS=Mus musculus GN=Smarcad1 PE=1 SV=2 - [SMRCD_MOUSE]	0.476784	0.0428146
Q8BQ46;F6QCI0	Protein Taf15 OS=Mus musculus GN=Taf15 PE=1 SV=1 - [Q8BQ46_MOUSE]	0.480917	0.00341475
A0A0N4SUH4;Q8BKS9	Pumilio homolog 3 OS=Mus musculus GN=Pum3 PE=1 SV=1 - [A0A0N4SUH4_MOUSE]	0.483146	0.00097481
O54825	Bystin OS=Mus musculus GN=Bysl PE=1 SV=3 - [BYST_MOUSE]	0.494737	0.024965
Q8BHB4	WD repeat-containing protein 3 OS=Mus musculus GN=Wdr3 PE=1 SV=1 - [WDR3_MOUSE]	0.513772	0.00496634
P47911;A0A0J9YU32;E9PUX4	60S ribosomal protein L6 OS=Mus musculus GN=Rpl6 PE=1 SV=3 - [RL6_MOUSE]	1.04354	0.32555
Q8R2M2	Deoxynucleotidyltransferase terminal-interacting protein 2 OS=Mus musculus GN=Dnttip2 PE=1 SV=1 - [TDIF2_MOUSE]	0.518469	0.0132134
P12970;A0A140T8L1;A0A140T8L3;F6VBB8;V9GX35	60S ribosomal protein L7a OS=Mus musculus GN=Rpl7a PE=1 SV=2 - [RL7A_MOUSE]	1.07464	0.175104
Q8K411	Presequence protease, mitochondrial OS=Mus musculus GN=Pitrm1 PE=1 SV=1 - [PREP_MOUSE]	0.528263	0.00859334
O08810;A2AH85;G3UXK8;G3UZ34	116 kDa U5 small nuclear ribonucleoprotein component OS=Mus musculus GN=Eftud2 PE=1 SV=1 - [U5S1_MOUSE]	1.17385	0.0834833
Q91YJ2	Sorting nexin-4 OS=Mus musculus GN=Snx4 PE=1 SV=1 - [SNX4_MOUSE]	0.535614	0.0494882
Q6GSS7;F8WIX8;Q64523	Histone H2A type 2-A OS=Mus musculus GN=Hist2h2aa1 PE=1 SV=3 - [H2A2A_MOUSE]	0.540029	0.0434695
P70168	Importin subunit beta-1 OS=Mus musculus GN=Kpnb1 PE=1 SV=2 - [IMB1_MOUSE]	1.3464	0.0640025
Q8BGJ5;B2RU80;E9Q0W3;E9Q279;E9QMW9;F7AXP1;F7DCW4;P17225;Q8CB58;Q922I7	MCG13402, isoform CRA_a OS=Mus musculus GN=Ptbp1 PE=1 SV=1 - [Q8BGJ5_MOUSE]	1.38063	0.120013
Q76MZ3;G3UWL2;G3UXQ1;H3BIV7;H3BJ83;H3BK50	Serine/threonine-protein phosphatase 2A 65 kDa regulatory subunit A alpha isoform OS=Mus musculus GN=Ppp2r1a PE=1 SV=3 - [2AAA_MOUSE]	0.900554	0.47781
Q61937;Q5SQB0;Q5SQB5;Q9DAY9	Nucleophosmin OS=Mus musculus GN=Npm1 PE=1 SV=1 - [NPM_MOUSE]	0.517322	0.0664584
Q8JZQ9;A0A0G2JG48	Eukaryotic translation initiation factor 3 subunit B OS=Mus musculus GN=Eif3b PE=1 SV=1 - [EIF3B_MOUSE]	1.08654	0.0999491
Q99LC3;A0A087WR38	NADH dehydrogenase [ubiquinone] 1 alpha subcomplex subunit 10, mitochondrial OS=Mus musculus GN=Ndufa10 PE=1 SV=1 - [NDUAA_MOUSE]	0.540839	0.0135862
Q9D0R4;Q5SVX2	Probable ATP-dependent RNA helicase DDX56 OS=Mus musculus GN=Ddx56 PE=2 SV=1 - [DDX56_MOUSE]	0.542955	0.00602683
Q8BMJ2	Leucine--tRNA ligase, cytoplasmic OS=Mus musculus GN=Lars PE=1 SV=2 - [SYLC_MOUSE]	1.01061	0.63363
Q61598;B7FAU8;D6RI86	Rab GDP dissociation inhibitor beta OS=Mus musculus GN=Gdi2 PE=1 SV=1 - [GDIB_MOUSE]	0.757505	0.0660802
P17156	Heat shock-related 70 kDa protein 2 OS=Mus musculus GN=Hspa2 PE=1 SV=2 - [HSP72_MOUSE]	0.906189	0.437712
Q9DBC7;D3Z0V6;P12849	cAMP-dependent protein kinase type I-alpha regulatory subunit OS=Mus musculus GN=Prkar1a PE=1 SV=3 - [KAP0_MOUSE]	0.546863	0.0089608
Q99LB4;D3YTL5;D3YU77;D3YZN3;D3Z014;D3Z4K5;J3QJU7;P24452	Capping protein (Actin filament), gelsolin-like OS=Mus musculus GN=Capg PE=1 SV=1 - [Q99LB4_MOUSE]	1.31339	0.116529
E9PYT3;Q8BH66;Q91YH5	Atlastin-3 OS=Mus musculus GN=Atl3 PE=1 SV=1 - [E9PYT3_MOUSE]	0.550371	0.0416566
O88796	Ribonuclease P protein subunit p30 OS=Mus musculus GN=Rpp30 PE=1 SV=1 - [RPP30_MOUSE]	0.555248	0.028965
Q9JJI8	60S ribosomal protein L38 OS=Mus musculus GN=Rpl38 PE=1 SV=3 - [RL38_MOUSE]	0.561744	0.0183225
Q8BHN3	Neutral alpha-glucosidase AB OS=Mus musculus GN=Ganab PE=1 SV=1 - [GANAB_MOUSE]	1.08865	0.0896994
P05202	Aspartate aminotransferase, mitochondrial OS=Mus musculus GN=Got2 PE=1 SV=1 - [AATM_MOUSE]	1.01799	0.087065
O35286;A0A0G2JG10;A0A0G2JGQ5;A2A4N9;A2A4P0;G3X8X0;Q05BH3;Q497W9	Pre-mRNA-splicing factor ATP-dependent RNA helicase DHX15 OS=Mus musculus GN=Dhx15 PE=1 SV=2 - [DHX15_MOUSE]	1.02864	0.214435
Q9Z1Q5	Chloride intracellular channel protein 1 OS=Mus musculus GN=Clic1 PE=1 SV=3 - [CLIC1_MOUSE]	1.27818	0.145939
P50580;D3YVH7	Proliferation-associated protein 2G4 OS=Mus musculus GN=Pa2g4 PE=1 SV=3 - [PA2G4_MOUSE]	1.75724	0.05559
P63242;A0A0A0MQM0;J3QPS8;Q8BGY2	Eukaryotic translation initiation factor 5A-1 OS=Mus musculus GN=Eif5a PE=1 SV=2 - [IF5A1_MOUSE]	0.75306	0.270566
P27546;A0A0G2JDN7;A0A0G2JDY5;A0A0G2JFH2;A0A0G2JFK3;A0A0G2JFT4;A0A0G2JG35;A0A140T8T5;E9PZ43;Q78TF3	Microtubule-associated protein 4 OS=Mus musculus GN=Map4 PE=1 SV=3 - [MAP4_MOUSE]	1.17583	0.201803
Q9D0R2	Threonine--tRNA ligase, cytoplasmic OS=Mus musculus GN=Tars PE=1 SV=2 - [SYTC_MOUSE]	0.814054	0.134954
P62259;D6REF3;F6WA09	14-3-3 protein epsilon OS=Mus musculus GN=Ywhae PE=1 SV=1 - [1433E_MOUSE]	1.26862	0.163598
Q9CZR8	Elongation factor Ts, mitochondrial OS=Mus musculus GN=Tsfm PE=1 SV=1 - [EFTS_MOUSE]	0.563004	0.0287087
Q60932	Voltage-dependent anion-selective channel protein 1 OS=Mus musculus GN=Vdac1 PE=1 SV=3 - [VDAC1_MOUSE]	1.09564	0.119579
E9PVA8;O88689	eIF-2-alpha kinase activator GCN1 OS=Mus musculus GN=Gcn1 PE=1 SV=1 - [GCN1_MOUSE]	1.11123	0.184373
Q6ZWV3;A0A0A6YYP7;A0A1B0GXC3;A0A0A6YYP7;I7HLV2;P86048	60S ribosomal protein L10 OS=Mus musculus GN=Rpl10 PE=1 SV=3 - [RL10_MOUSE]	0.967389	0.766844
Q8QZY1	Eukaryotic translation initiation factor 3 subunit L OS=Mus musculus GN=Eif3l PE=1 SV=1 - [EIF3L_MOUSE]	1.38774	0.0700798
Q8CAQ8;A0A0U1RP81;A0A0U1RQ14;A0A1B0GX08;A0A0A6YYP1;E9PVS5;E9Q800;E9QAY6	MICOS complex subunit Mic60 OS=Mus musculus GN=Immt PE=1 SV=1 - [MIC60_MOUSE]	1.31167	0.0543593
Q60854;E9PYY0;E9PZQ9;E9Q0P9;E9Q108;E9Q3Y1;E9Q4R2;E9Q5Q5;E9Q6X2;F8WIV2;K7E6F1;O08804;Q3UWK8;Q6P6K7;W4VSP4	Serpin B6 OS=Mus musculus GN=Serpinb6 PE=1 SV=1 - [SPB6_MOUSE]	0.735764	0.113158
Q3U0V1;A0A0G2JE55;A0A0G2JGT1	Far upstream element-binding protein 2 OS=Mus musculus GN=Khsrp PE=1 SV=2 - [FUBP2_MOUSE]	1.19326	0.131462
Q8VEM8;G5E902	Phosphate carrier protein, mitochondrial OS=Mus musculus GN=Slc25a3 PE=1 SV=1 - [MPCP_MOUSE]	1.25035	0.552148
O55143	Sarcoplasmic/endoplasmic reticulum calcium ATPase 2 OS=Mus musculus GN=Atp2a2 PE=1 SV=2 - [AT2A2_MOUSE]	1.02135	0.190047
P50247;A2ALT5	Adenosylhomocysteinase OS=Mus musculus GN=Ahcy PE=1 SV=3 - [SAHH_MOUSE]	1.39905	0.0709222
P30681;A0A1B0GQX9	High mobility group protein B2 OS=Mus musculus GN=Hmgb2 PE=1 SV=3 - [HMGB2_MOUSE]	0.819712	0.477591
P12815	Programmed cell death protein 6 OS=Mus musculus GN=Pdcd6 PE=1 SV=2 - [PDCD6_MOUSE]	0.56679	0.00456879
P62204;G3UX57;P20801;Q3UKW2;Q9D6P8	Calmodulin OS=Mus musculus GN=Calm1 PE=1 SV=2 - [CALM_MOUSE]	0.569178	0.0148333
Q91ZW3;F6Z6F4;Q6PGB8;Q8BS67	SWI/SNF-related matrix-associated actin-dependent regulator of chromatin subfamily A member 5 OS=Mus musculus GN=Smarca5 PE=1 SV=1 - [SMCA5_MOUSE]	1.20492	0.0555683
Q922B2;Q8BJY7	Aspartate--tRNA ligase, cytoplasmic OS=Mus musculus GN=Dars PE=1 SV=2 - [SYDC_MOUSE]	1.27727	0.0747426
Q9D6Z1;A2APD7;E0CXZ0;F6U250;F6USW7;F6V095;F7CHP9;F7CHQ7	Nucleolar protein 56 OS=Mus musculus GN=Nop56 PE=1 SV=2 - [NOP56_MOUSE]	1.22184	0.1317
P99024;A2AQ07;G3UZR1	Tubulin beta-5 chain OS=Mus musculus GN=Tubb5 PE=1 SV=1 - [TBB5_MOUSE]	0.569406	0.0027934
G3X9B1	HEAT repeat containing 1 OS=Mus musculus GN=Heatr1 PE=1 SV=1 - [G3X9B1_MOUSE]	0.570973	0.000333813
Q6ZWN5;D3YUV6;D3YWH9;D3Z673;F7CJS8;Q9CXW7	40S ribosomal protein S9 OS=Mus musculus GN=Rps9 PE=1 SV=3 - [RS9_MOUSE]	1.13592	0.186439
Q8BMK4	Cytoskeleton-associated protein 4 OS=Mus musculus GN=Ckap4 PE=1 SV=2 - [CKAP4_MOUSE]	1.59185	0.0664913
E9QB02;F6W0G8;Q68FL6	Methionine--tRNA ligase, cytoplasmic OS=Mus musculus GN=Mars PE=1 SV=1 - [E9QB02_MOUSE]	1.1269	0.511202
E9Q450;A2AIM4;A2AIM5;B7ZNL3;E9Q448;E9Q452;E9Q454;F8WID5;P58771;P58774;Q8BP43;Q8BSH3;S4R2U0	Tropomyosin alpha-1 chain OS=Mus musculus GN=Tpm1 PE=1 SV=1 - [E9Q450_MOUSE]	1.29349	0.0543275
O54724	Polymerase I and transcript release factor OS=Mus musculus GN=Ptrf PE=1 SV=1 - [PTRF_MOUSE]	1.19768	0.240279
Q9WVK4	EH domain-containing protein 1 OS=Mus musculus GN=Ehd1 PE=1 SV=1 - [EHD1_MOUSE]	0.814735	0.231664
G5E8R2;E9Q453;E9Q455;E9Q456;G5E8R0;G5E8R1;S4R261	Tropomyosin 1, alpha, isoform CRA_k OS=Mus musculus GN=Tpm1 PE=1 SV=1 - [G5E8R2_MOUSE]	1.71319	0.0644051
P62754	40S ribosomal protein S6 OS=Mus musculus GN=Rps6 PE=1 SV=1 - [RS6_MOUSE]	0.986818	0.755064
Q6ZWZ6;P63323	40S ribosomal protein S12 OS=Mus musculus GN=Rps12 PE=1 SV=1 - [Q6ZWZ6_MOUSE]	1.12429	0.218962
Q9WVA4;A0A0A6YXG6;Q9R1Q8	Transgelin-2 OS=Mus musculus GN=Tagln2 PE=1 SV=4 - [TAGL2_MOUSE]	1.13454	0.520688
Q8BK63;E9PWB2;E9Q3W1;E9Q4G7;F6YBC9;H7BXB1	Casein kinase I isoform alpha OS=Mus musculus GN=Csnk1a1 PE=1 SV=2 - [KC1A_MOUSE]	0.573068	0.0238153
Q9DCL9;D3Z6P1;D6RCU8	Multifunctional protein ADE2 OS=Mus musculus GN=Paics PE=1 SV=4 - [PUR6_MOUSE]	0.913632	0.844972
G5E866;A0A087WNS2;Q99NB9	Splicing factor 3B subunit 1 OS=Mus musculus GN=Sf3b1 PE=1 SV=1 - [G5E866_MOUSE]	1.18894	0.542508
P62962;J3QMC2;Q5SX49	Profilin-1 OS=Mus musculus GN=Pfn1 PE=1 SV=2 - [PROF1_MOUSE]	1.07837	0.619119
P62334	26S protease regulatory subunit 10B OS=Mus musculus GN=Psmc6 PE=1 SV=1 - [PRS10_MOUSE]	1.06884	0.150891
P52293;A2A600;A2A601;A2A602;A6PW68;F2Z431	Importin subunit alpha-1 OS=Mus musculus GN=Kpna2 PE=1 SV=2 - [IMA1_MOUSE]	1.07214	0.410627
P97311;Q3ULG5	DNA replication licensing factor MCM6 OS=Mus musculus GN=Mcm6 PE=1 SV=1 - [MCM6_MOUSE]	1.12394	0.153551
Q8VIJ6	Splicing factor, proline- and glutamine-rich OS=Mus musculus GN=Sfpq PE=1 SV=1 - [SFPQ_MOUSE]	1.11651	0.0932869
Q9CQN1	Heat shock protein 75 kDa, mitochondrial OS=Mus musculus GN=Trap1 PE=1 SV=1 - [TRAP1_MOUSE]	1.25103	0.0639132
Q9R1J0	Sterol-4-alpha-carboxylate 3-dehydrogenase, decarboxylating OS=Mus musculus GN=Nsdhl PE=1 SV=1 - [NSDHL_MOUSE]	0.589407	0.0143579
Q6IRU2	Tropomyosin alpha-4 chain OS=Mus musculus GN=Tpm4 PE=1 SV=3 - [TPM4_MOUSE]	1.18394	0.0678954
P35700;B1AXW4;B1AXW5;B1AXW6	Peroxiredoxin-1 OS=Mus musculus GN=Prdx1 PE=1 SV=1 - [PRDX1_MOUSE]	1.07948	0.184084
P18155;A0A0N4SVS2;A0A0N4SVW2	Bifunctional methylenetetrahydrofolate dehydrogenase/cyclohydrolase, mitochondrial OS=Mus musculus GN=Mthfd2 PE=1 SV=1 - [MTDC_MOUSE]	0.593905	0.0448804
A0A0A0MQG7;P70697	Uroporphyrinogen decarboxylase (Fragment) OS=Mus musculus GN=Urod PE=1 SV=1 - [A0A0A0MQG7_MOUSE]	0.599099	0.00192626
P49717	DNA replication licensing factor MCM4 OS=Mus musculus GN=Mcm4 PE=1 SV=1 - [MCM4_MOUSE]	1.10036	0.199964
P11276;A0A087WR50;A0A087WS56;A0A087WSN6;B7ZNJ1;B9EHT6;Q3UHL6	Fibronectin OS=Mus musculus GN=Fn1 PE=1 SV=4 - [FINC_MOUSE]	0.599113	0.0176062
Q62419	Endophilin-A2 OS=Mus musculus GN=Sh3gl1 PE=1 SV=1 - [SH3G1_MOUSE]	0.599723	0.0159753
Q9CPY7;A0A0G2JEM7	Cytosol aminopeptidase OS=Mus musculus GN=Lap3 PE=1 SV=3 - [AMPL_MOUSE]	0.994221	0.354497
P26443;F7CFA5	Glutamate dehydrogenase 1, mitochondrial OS=Mus musculus GN=Glud1 PE=1 SV=1 - [DHE3_MOUSE]	1.38941	0.0619723
P10852;A0A0U1RP32;A0A0U1RP98;A0A0U1RPG5;A0A0U1RPK4;A0A0U1RPL8;A0A0U1RPQ7	4F2 cell-surface antigen heavy chain OS=Mus musculus GN=Slc3a2 PE=1 SV=1 - [4F2_MOUSE]	1.26395	0.0603775
Q9Z2W0;A0A087WS31;A0A087WSE6;Q3TVK3;Q8BPW9	Aspartyl aminopeptidase OS=Mus musculus GN=Dnpep PE=1 SV=2 - [DNPEP_MOUSE]	0.600188	0.0192194
Q91YQ5;A0A0N4SUJ8	Dolichyl-diphosphooligosaccharide--protein glycosyltransferase subunit 1 OS=Mus musculus GN=Rpn1 PE=1 SV=1 - [RPN1_MOUSE]	1.05424	0.848214
Q9CX86	Heterogeneous nuclear ribonucleoprotein A0 OS=Mus musculus GN=Hnrnpa0 PE=1 SV=1 - [ROA0_MOUSE]	0.60331	0.000310258
O70194	Eukaryotic translation initiation factor 3 subunit D OS=Mus musculus GN=Eif3d PE=1 SV=2 - [EIF3D_MOUSE]	1.01075	0.373618
Q3V117;Q3TS02;Q91V92	ATP-citrate synthase OS=Mus musculus GN=Acly PE=1 SV=1 - [Q3V117_MOUSE]	1.00071	0.417159
E9QN31;A0A0N4SW16;Q922K7	Probable 28S rRNA (cytosine-C(5))-methyltransferase OS=Mus musculus GN=Nop2 PE=1 SV=1 - [E9QN31_MOUSE]	1.35887	0.0628904
D3YU17;Q8VCM8	Nicalin OS=Mus musculus GN=Ncln PE=1 SV=1 - [D3YU17_MOUSE]	0.617217	0.0368732
Q91VC3;A0A0N4SVM5;A0A0N4SVP8;A2AFK7;E9PV04	Eukaryotic initiation factor 4A-III OS=Mus musculus GN=Eif4a3 PE=1 SV=3 - [IF4A3_MOUSE]	1.05747	0.881543
P26043;P26041;Q7TSG6	Radixin OS=Mus musculus GN=Rdx PE=1 SV=3 - [RADI_MOUSE]	1.20548	0.285253
Q9Z1N5;G3UXI6	Spliceosome RNA helicase Ddx39b OS=Mus musculus GN=Ddx39b PE=1 SV=1 - [DX39B_MOUSE]	1.03522	0.734748
Q8VDW0;D6RHT5	ATP-dependent RNA helicase DDX39A OS=Mus musculus GN=Ddx39a PE=1 SV=1 - [DX39A_MOUSE]	1.19378	0.262721
O55106;F8WH41	Striatin OS=Mus musculus GN=Strn PE=1 SV=2 - [STRN_MOUSE]	1.30915	0.132835
P62631	Elongation factor 1-alpha 2 OS=Mus musculus GN=Eef1a2 PE=1 SV=1 - [EF1A2_MOUSE]	1.30511	0.413189
P70349;B0R1E3	Histidine triad nucleotide-binding protein 1 OS=Mus musculus GN=Hint1 PE=1 SV=3 - [HINT1_MOUSE]	0.617896	0.00398867
Q99KP6	Pre-mRNA-processing factor 19 OS=Mus musculus GN=Prpf19 PE=1 SV=1 - [PRP19_MOUSE]	1.06593	0.700711
Q3TXS7;J3QN38	26S proteasome non-ATPase regulatory subunit 1 OS=Mus musculus GN=Psmd1 PE=1 SV=1 - [PSMD1_MOUSE]	1.0204	0.95922
Q6DFW4;A0A087WNW0;A0A087WP00;A0A087WQ46;A0A087WSL8;A0A087WSU5;A0A0A0MQ76	Nucleolar protein 58 OS=Mus musculus GN=Nop58 PE=1 SV=1 - [NOP58_MOUSE]	1.17943	0.0814974
Q9JIF0;A0A140LHF7;A0A140LHS4;A0A140LI33;A0A140LIF7;A0A140LJ68;A0A140LJ70;A0A140LJF4;A0A171KXD3;D3Z0A2;Q6PAK3	Protein arginine N-methyltransferase 1 OS=Mus musculus GN=Prmt1 PE=1 SV=1 - [ANM1_MOUSE]	1.00953	0.693512
P61255;A0A0A0MQD7;A3KGS3;B1ARA3;B1ARA5;F7CGP0	60S ribosomal protein L26 OS=Mus musculus GN=Rpl26 PE=1 SV=1 - [RL26_MOUSE]	1.15664	0.383881
Q9Z2I0	LETM1 and EF-hand domain-containing protein 1, mitochondrial OS=Mus musculus GN=Letm1 PE=1 SV=1 - [LETM1_MOUSE]	0.627343	0.0370085
D3YYM6;D3Z1S8;P97461;Q91V55	40S ribosomal protein S5 (Fragment) OS=Mus musculus GN=Rps5 PE=1 SV=1 - [D3YYM6_MOUSE]	1.09064	0.202857
P67778;Q5SQG5	Prohibitin OS=Mus musculus GN=Phb PE=1 SV=1 - [PHB_MOUSE]	1.05776	0.249893
P25444;A0A140T8L5;D3YVC1;D3YWJ3;D3Z536;E9Q1N8;F6YTZ4;J3QMG5	40S ribosomal protein S2 OS=Mus musculus GN=Rps2 PE=1 SV=3 - [RS2_MOUSE]	1.20897	0.0865041
P28656;A0A140LJB5;E9PW66	Nucleosome assembly protein 1-like 1 OS=Mus musculus GN=Nap1l1 PE=1 SV=2 - [NP1L1_MOUSE]	1.03043	0.3985
Q3TXV4;Q921E2	Rab22B OS=Mus musculus GN=Rab31 PE=1 SV=1 - [Q3TXV4_MOUSE]	0.633032	0.00491366
Q8JZK9	Hydroxymethylglutaryl-CoA synthase, cytoplasmic OS=Mus musculus GN=Hmgcs1 PE=1 SV=1 - [HMCS1_MOUSE]	0.634792	0.00437473
P35550;A0A140LIR6;Q80WS3	rRNA 2'-O-methyltransferase fibrillarin OS=Mus musculus GN=Fbl PE=1 SV=2 - [FBRL_MOUSE]	1.22877	0.0659335
Q8K2Z4;A0A087WNQ1;A0A0R4J0H7	Condensin complex subunit 1 OS=Mus musculus GN=Ncapd2 PE=1 SV=2 - [CND1_MOUSE]	1.35796	0.0505711
G5E924;G3UY38;G3UY56;Q8R081	Heterogeneous nuclear ribonucleoprotein L (Fragment) OS=Mus musculus GN=Hnrnpl PE=1 SV=1 - [G5E924_MOUSE]	1.21947	0.05199
P14685;F7B7L8	26S proteasome non-ATPase regulatory subunit 3 OS=Mus musculus GN=Psmd3 PE=1 SV=3 - [PSMD3_MOUSE]	1.0602	0.156579
P07742;A0A1B0GSB1	Ribonucleoside-diphosphate reductase large subunit OS=Mus musculus GN=Rrm1 PE=1 SV=2 - [RIR1_MOUSE]	1.01718	0.580418
Q9ER72;A0A140LIB6;A0A140LII7	Cysteine--tRNA ligase, cytoplasmic OS=Mus musculus GN=Cars PE=1 SV=2 - [SYCC_MOUSE]	1.38914	0.0778903
P30412	Peptidyl-prolyl cis-trans isomerase C OS=Mus musculus GN=Ppic PE=1 SV=1 - [PPIC_MOUSE]	0.639845	0.00939211
B1ARD6;A0A0A0MQG0;A0A0A0MQG6;B1ARD8;F6RTS1	Protein Slfn9 OS=Mus musculus GN=Slfn9 PE=1 SV=1 - [B1ARD6_MOUSE]	1.06377	0.19211
P54775;A0A140LIZ5	26S protease regulatory subunit 6B OS=Mus musculus GN=Psmc4 PE=1 SV=2 - [PRS6B_MOUSE]	0.832381	0.534348
Q99PT1	Rho GDP-dissociation inhibitor 1 OS=Mus musculus GN=Arhgdia PE=1 SV=3 - [GDIR1_MOUSE]	1.10702	0.264981
Q8K094	Nectin-2 OS=Mus musculus GN=Pvr PE=1 SV=1 - [Q8K094_MOUSE]	0.641639	0.0123905
P61982	14-3-3 protein gamma OS=Mus musculus GN=Ywhag PE=1 SV=2 - [1433G_MOUSE]	1.45795	0.0934531
P62960;A0A0A0MQD2;A2BGG7;B2RUF0;Q9Z2C8	Nuclease-sensitive element-binding protein 1 OS=Mus musculus GN=Ybx1 PE=1 SV=3 - [YBOX1_MOUSE]	1.56488	0.0602835
Q9CR68	Cytochrome b-c1 complex subunit Rieske, mitochondrial OS=Mus musculus GN=Uqcrfs1 PE=1 SV=1 - [UCRI_MOUSE]	0.645988	0.00743374
P14873	Microtubule-associated protein 1B OS=Mus musculus GN=Map1b PE=1 SV=2 - [MAP1B_MOUSE]	0.651599	0.00116244
P62918	60S ribosomal protein L8 OS=Mus musculus GN=Rpl8 PE=1 SV=2 - [RL8_MOUSE]	1.05802	0.247276
O35129;F6Q8V7;F6QPR1	Prohibitin-2 OS=Mus musculus GN=Phb2 PE=1 SV=1 - [PHB2_MOUSE]	1.11723	0.173973
P26039;A2AIM2;F6S1V7;F6SX70	Talin-1 OS=Mus musculus GN=Tln1 PE=1 SV=2 - [TLN1_MOUSE]	0.654672	0.00472287
Q9WV32;D3Z6S0;F6THG2;F6VVE6;Q91Z25	Actin-related protein 2/3 complex subunit 1B OS=Mus musculus GN=Arpc1b PE=1 SV=4 - [ARC1B_MOUSE]	1.24384	0.103067
P16254;A2AUM6	Signal recognition particle 14 kDa protein OS=Mus musculus GN=Srp14 PE=1 SV=1 - [SRP14_MOUSE]	0.656898	0.0270265
P14131	40S ribosomal protein S16 OS=Mus musculus GN=Rps16 PE=1 SV=4 - [RS16_MOUSE]	1.05764	0.773158
A0A0R4J0I9;A2API5;E9Q202;Q3U5J2;Q91ZX7;Q9JI18	Low density lipoprotein receptor-related protein 1 OS=Mus musculus GN=Lrp1 PE=1 SV=1 - [A0A0R4J0I9_MOUSE]	1.09068	0.186144
Q9DBH5	Vesicular integral-membrane protein VIP36 OS=Mus musculus GN=Lman2 PE=1 SV=2 - [LMAN2_MOUSE]	0.660825	0.008829
P62983;A0A0A6YW67;D3YYZ2;E9Q4P0;E9Q5F6;E9Q9J0;E9QNP0;J3QK04;P0CG49;P0CG50;P62984;Q5SX22	Ubiquitin-40S ribosomal protein S27a OS=Mus musculus GN=Rps27a PE=1 SV=2 - [RS27A_MOUSE]	1.35839	0.0675331
P14869;D3YVM5;S4R1N1	60S acidic ribosomal protein P0 OS=Mus musculus GN=Rplp0 PE=1 SV=3 - [RLA0_MOUSE]	1.31917	0.101765
Q93092;A0A1B0GR11	Transaldolase OS=Mus musculus GN=Taldo1 PE=1 SV=2 - [TALDO_MOUSE]	1.28217	0.142747
Q99JF8;A2BI12;F6RB63	PC4 and SFRS1-interacting protein OS=Mus musculus GN=Psip1 PE=1 SV=1 - [PSIP1_MOUSE]	0.662951	0.0125134
Q61550;A2AU37;R4GML2	Double-strand-break repair protein rad21 homolog OS=Mus musculus GN=Rad21 PE=1 SV=3 - [RAD21_MOUSE]	0.664652	0.0404929
Q9CQE8	UPF0568 protein C14orf166 homolog OS=Mus musculus PE=1 SV=1 - [CN166_MOUSE]	0.667339	0.0127431
P62274;D3YYL7	40S ribosomal protein S29 OS=Mus musculus GN=Rps29 PE=2 SV=2 - [RS29_MOUSE]	0.668246	0.038988
P14733	Lamin-B1 OS=Mus musculus GN=Lmnb1 PE=1 SV=3 - [LMNB1_MOUSE]	1.29499	0.124022
P68254;F6VW30;F6YY69	14-3-3 protein theta OS=Mus musculus GN=Ywhaq PE=1 SV=1 - [1433T_MOUSE]	1.57346	0.081645
O88685;A2AGN7;B7ZCF1;F6Q2E3	26S protease regulatory subunit 6A OS=Mus musculus GN=Psmc3 PE=1 SV=2 - [PRS6A_MOUSE]	0.654853	0.304084
Q9DCA5;E9Q2V8;F6QAG4;F6WEP7	Ribosome biogenesis protein BRX1 homolog OS=Mus musculus GN=Brix1 PE=1 SV=3 - [BRX1_MOUSE]	0.671016	0.00769806
A0A0R4J1L2;D3Z7N2;F6ZFU0	Elongation factor 1-delta OS=Mus musculus GN=Eef1d PE=1 SV=1 - [A0A0R4J1L2_MOUSE]	1.89315	0.0525163
Q9CY58;A0A0N4SUN8;A0A0N4SUQ1;A0A0N4SV32;A0A0N4SV40;A0A0N4SVK5;A0A0N4SWH2;Q3UMP4	Plasminogen activator inhibitor 1 RNA-binding protein OS=Mus musculus GN=Serbp1 PE=1 SV=2 - [PAIRB_MOUSE]	1.21689	0.206117
P68037;A2AP88;D3YZS3;Q8BYK8	Ubiquitin-conjugating enzyme E2 L3 OS=Mus musculus GN=Ube2l3 PE=1 SV=1 - [UB2L3_MOUSE]	0.676436	0.0126975
Q9QZD8	Mitochondrial dicarboxylate carrier OS=Mus musculus GN=Slc25a10 PE=1 SV=2 - [DIC_MOUSE]	0.681328	0.0127873
Q91W50;A0A0G2JDJ7;A0A0G2JE62;A0A0G2JF72;Q8JZN2	Cold shock domain-containing protein E1 OS=Mus musculus GN=Csde1 PE=1 SV=1 - [CSDE1_MOUSE]	1.18883	0.0822399
Q8BVY0	Ribosomal L1 domain-containing protein 1 OS=Mus musculus GN=Rsl1d1 PE=1 SV=1 - [RL1D1_MOUSE]	1.19634	0.126989
Q6ZWZ7;B2RY53;Q9CPR4	60S ribosomal protein L17 OS=Mus musculus GN=Rpl17 PE=1 SV=1 - [Q6ZWZ7_MOUSE]	0.693286	0.00525765
P97310	DNA replication licensing factor MCM2 OS=Mus musculus GN=Mcm2 PE=1 SV=3 - [MCM2_MOUSE]	1.01858	0.159514
Q6P5F9;F6YA11	Exportin-1 OS=Mus musculus GN=Xpo1 PE=1 SV=1 - [XPO1_MOUSE]	0.934249	0.114872
P83887;Q8VCK3	Tubulin gamma-1 chain OS=Mus musculus GN=Tubg1 PE=1 SV=1 - [TBG1_MOUSE]	0.702456	0.0108312
Q9WTM5;A0A1B0GR89;A0A1B0GRT1;A0A1B0GRW3;A0A1B0GSR4;D3YXQ8;A0A1B0GT54	RuvB-like 2 OS=Mus musculus GN=Ruvbl2 PE=1 SV=3 - [RUVB2_MOUSE]	1.22421	0.0955999
Q8CGK3	Lon protease homolog, mitochondrial OS=Mus musculus GN=Lonp1 PE=1 SV=2 - [LONM_MOUSE]	0.706186	0.00685456
P61222	ATP-binding cassette sub-family E member 1 OS=Mus musculus GN=Abce1 PE=1 SV=1 - [ABCE1_MOUSE]	1.18122	0.0784776
Q921M3	Splicing factor 3B subunit 3 OS=Mus musculus GN=Sf3b3 PE=1 SV=1 - [SF3B3_MOUSE]	1.22829	0.0857975
Q9CXW3;A0A0A6YY29	Calcyclin-binding protein OS=Mus musculus GN=Cacybp PE=1 SV=1 - [CYBP_MOUSE]	0.956429	0.393623
Q8BG32;G3UWV7;G3UWW7;G3UX15;G3UX67;G3UXL5;G3UYH2;G3UYI4;G3UYL3;G3UYL8;G3UZ28;G3UZ33	26S proteasome non-ATPase regulatory subunit 11 OS=Mus musculus GN=Psmd11 PE=1 SV=3 - [PSD11_MOUSE]	1.10943	0.113867
Q8R1B4;M0QWV3	Eukaryotic translation initiation factor 3 subunit C OS=Mus musculus GN=Eif3c PE=1 SV=1 - [EIF3C_MOUSE]	1.30915	0.0921593
O08553	Dihydropyrimidinase-related protein 2 OS=Mus musculus GN=Dpysl2 PE=1 SV=2 - [DPYL2_MOUSE]	1.11147	0.209702
A2AFJ1;A2AFI9;F6U539;F6ZLC6;Q60973	Histone-binding protein RBBP7 OS=Mus musculus GN=Rbbp7 PE=1 SV=1 - [A2AFJ1_MOUSE]	0.813471	0.546756
D3Z158;A0A0A6YY08;A0A140LHB3;A0A140LHC3;A0A140LHJ3;A0A140LHZ5;A0A140LID3;A0A140LII8;A0A140LIN2;A0A140LIR0;A0A140LIS6;A0A140LIZ4;A0A140LJH1;A0A140LJH2;A0A140LJK5;F6TDS3;Q8BML9	Protein Qars OS=Mus musculus GN=Qars PE=1 SV=2 - [D3Z158_MOUSE]	1.2384	0.483623
Q9CXW4;A2BH06;E9PYL9;E9PZB3	60S ribosomal protein L11 OS=Mus musculus GN=Rpl11 PE=1 SV=4 - [RL11_MOUSE]	1.18583	0.292724
Q99MN1;B0QZP7;Q3TYD6;Q3UHD3;Q7TN58;Q8R2P8	Lysine--tRNA ligase OS=Mus musculus GN=Kars PE=1 SV=1 - [SYK_MOUSE]	1.27952	0.0519101
Q62351;Q8C872	Transferrin receptor protein 1 OS=Mus musculus GN=Tfrc PE=1 SV=1 - [TFR1_MOUSE]	0.95663	0.425768
Q6NS46	Protein RRP5 homolog OS=Mus musculus GN=Pdcd11 PE=1 SV=2 - [RRP5_MOUSE]	0.947335	0.176577
P97855	Ras GTPase-activating protein-binding protein 1 OS=Mus musculus GN=G3bp1 PE=1 SV=1 - [G3BP1_MOUSE]	1.2658	0.0783927
Q8K298	Actin-binding protein anillin OS=Mus musculus GN=Anln PE=1 SV=2 - [ANLN_MOUSE]	1.14415	0.928933
A0A0R4J0G0;Q8BH04;Q9Z2V4	Phosphoenolpyruvate carboxykinase [GTP], mitochondrial OS=Mus musculus GN=Pck2 PE=1 SV=1 - [A0A0R4J0G0_MOUSE]	1.00642	0.792653
P62245;D3YVB4;D3Z712;F8WJ41	40S ribosomal protein S15a OS=Mus musculus GN=Rps15a PE=1 SV=2 - [RS15A_MOUSE]	0.898893	0.083756
Q91Z53;B1AXQ0;D6REG4	Glyoxylate reductase/hydroxypyruvate reductase OS=Mus musculus GN=Grhpr PE=1 SV=1 - [GRHPR_MOUSE]	0.469761	0.180633
Q9CQM8;A0A140T8K5;O09167	60S ribosomal protein L21 OS=Mus musculus GN=Rpl21 PE=1 SV=1 - [Q9CQM8_MOUSE]	0.878858	0.377276
A0A140T8M7;D3YTY6;P62751	Protein Rpl23a-ps3 OS=Mus musculus GN=Rpl23a-ps3 PE=3 SV=1 - [A0A140T8M7_MOUSE]	1.21472	0.143937
Q99K51;B1AX58;Q3V0K9;Q61233	Plastin-3 OS=Mus musculus GN=Pls3 PE=1 SV=3 - [PLST_MOUSE]	1.26958	0.0623994
P47963;A0A140T8K8;G3X9K7	60S ribosomal protein L13 OS=Mus musculus GN=Rpl13 PE=1 SV=3 - [RL13_MOUSE]	1.17294	0.177476
E9PWE8;D3YUS0;D3Z567;P97427;Q3TT92;Q62188;Q6P1J1	Dihydropyrimidinase-related protein 3 OS=Mus musculus GN=Dpysl3 PE=1 SV=1 - [E9PWE8_MOUSE]	1.45958	0.0939609
P54071;A0A0U1RP68;A0A0U1RPR1;D6RIL6;Q3TZ89	Isocitrate dehydrogenase [NADP], mitochondrial OS=Mus musculus GN=Idh2 PE=1 SV=3 - [IDHP_MOUSE]	1.13	0.223957
A0A087WQS2;A0A087WPF9;A0A087WS48;Q9CQC6	Basic leucine zipper and W2 domain-containing protein 1 OS=Mus musculus GN=Bzw1 PE=1 SV=1 - [A0A087WQS2_MOUSE]	1.08754	0.51466
P27612;F7D1R5	Phospholipase A-2-activating protein OS=Mus musculus GN=Plaa PE=1 SV=4 - [PLAP_MOUSE]	1.02272	0.0659475
A0A140T8T4;A0A0G2JES3;A0A0G2JFQ3;D3YZT0;D3Z629;P51410	Protein Rpl9-ps6 OS=Mus musculus GN=Rpl9-ps6 PE=4 SV=1 - [A0A140T8T4_MOUSE]	1.08812	0.944068
Q8C2Q7;O35737;P70333	Heterogeneous nuclear ribonucleoprotein H OS=Mus musculus GN=Hnrnph1 PE=1 SV=1 - [Q8C2Q7_MOUSE]	1.46888	0.0768447
P43274	Histone H1.4 OS=Mus musculus GN=Hist1h1e PE=1 SV=2 - [H14_MOUSE]	1.84752	0.147374
Q61033	Lamina-associated polypeptide 2, isoforms alpha/zeta OS=Mus musculus GN=Tmpo PE=1 SV=4 - [LAP2A_MOUSE]	1.29417	0.792581
P15864;I7HFT9;P43275;Q07133	Histone H1.2 OS=Mus musculus GN=Hist1h1c PE=1 SV=2 - [H12_MOUSE]	1.58902	0.0840682
Q9CZX8;D3YUG3;D3YUT3;D3Z5R8;D3Z722;S4R223	40S ribosomal protein S19 OS=Mus musculus GN=Rps19 PE=1 SV=3 - [RS19_MOUSE]	0.959287	0.292106
P42208;D3YV76;D3YYB1;D3YZU7;D3Z1S1;D3Z3C0;E9Q3V6;F6UKN5;F6WYM0	Septin-2 OS=Mus musculus GN=Sept2 PE=1 SV=2 - [SEPT2_MOUSE]	1.26569	0.0924798
Q8BMS1	Trifunctional enzyme subunit alpha, mitochondrial OS=Mus musculus GN=Hadha PE=1 SV=1 - [ECHA_MOUSE]	1.51963	0.069841
Q9QUR6	Prolyl endopeptidase OS=Mus musculus GN=Prep PE=1 SV=1 - [PPCE_MOUSE]	1.28594	0.162071
Q60605;A0A087WRZ7;A0A0G2JDM3;A0A0G2JDW2;E9PWG4;P05977;P09542;Q8CI43	Myosin light polypeptide 6 OS=Mus musculus GN=Myl6 PE=1 SV=3 - [MYL6_MOUSE]	1.08975	0.353173
P62281;A0A1B0GRR3;A0A1B0GSE8	40S ribosomal protein S11 OS=Mus musculus GN=Rps11 PE=1 SV=3 - [RS11_MOUSE]	1.36312	0.165243
P63276	40S ribosomal protein S17 OS=Mus musculus GN=Rps17 PE=1 SV=2 - [RS17_MOUSE]	0.884477	0.959774
Q9CZ30;B1AYJ9	Obg-like ATPase 1 OS=Mus musculus GN=Ola1 PE=1 SV=1 - [OLA1_MOUSE]	1.41535	0.0677839
Q64674	Spermidine synthase OS=Mus musculus GN=Srm PE=1 SV=1 - [SPEE_MOUSE]	0.804976	0.908985
Q61081	Hsp90 co-chaperone Cdc37 OS=Mus musculus GN=Cdc37 PE=1 SV=1 - [CDC37_MOUSE]	1.04314	0.221636
Q9CZM2;B8JKK2;E9QAZ2	60S ribosomal protein L15 OS=Mus musculus GN=Rpl15 PE=2 SV=4 - [RL15_MOUSE]	1.11131	0.286503
Q9JMA1;E9PYI8;Q0VFX2	Ubiquitin carboxyl-terminal hydrolase 14 OS=Mus musculus GN=Usp14 PE=1 SV=3 - [UBP14_MOUSE]	1.22505	0.142293
B2RQC6;E9QAI5;E9QAT6;G3UWN2	CAD protein OS=Mus musculus GN=Cad PE=1 SV=1 - [PYR1_MOUSE]	1.18471	0.305609
Q99020;Q20BD0;Q80XR6	Heterogeneous nuclear ribonucleoprotein A/B OS=Mus musculus GN=Hnrnpab PE=1 SV=1 - [ROAA_MOUSE]	0.976231	0.519064
Q6ZWX6	Eukaryotic translation initiation factor 2 subunit 1 OS=Mus musculus GN=Eif2s1 PE=1 SV=3 - [IF2A_MOUSE]	1.2971	0.116845
Q9JKR6;E0CYZ2;F6TRP3	Hypoxia up-regulated protein 1 OS=Mus musculus GN=Hyou1 PE=1 SV=1 - [HYOU1_MOUSE]	0.863276	0.200413
Q61035	Histidine--tRNA ligase, cytoplasmic OS=Mus musculus GN=Hars PE=1 SV=2 - [SYHC_MOUSE]	0.932167	0.309125
Q9Z2X1;J3QM80;J3QMT0;J3QMV8;J3QNH2;J3QP45	Heterogeneous nuclear ribonucleoprotein F OS=Mus musculus GN=Hnrnpf PE=1 SV=3 - [HNRPF_MOUSE]	1.09388	0.590261
Q9JKB3	Y-box-binding protein 3 OS=Mus musculus GN=Ybx3 PE=1 SV=2 - [YBOX3_MOUSE]	1.27036	0.11872
E9Q1Y9;P97861;Q6IMF0;Q9CPR6;Q9ERE2	Protein 5430421N21Rik OS=Mus musculus GN=5430421N21Rik PE=3 SV=1 - [E9Q1Y9_MOUSE]	0.0642355	0.0551009
P62137	Serine/threonine-protein phosphatase PP1-alpha catalytic subunit OS=Mus musculus GN=Ppp1ca PE=1 SV=1 - [PP1A_MOUSE]	1.4028	0.0976242
P63087;A0A0G2JFF1;A0A0G2JGC1	Serine/threonine-protein phosphatase PP1-gamma catalytic subunit OS=Mus musculus GN=Ppp1cc PE=1 SV=1 - [PP1G_MOUSE]	1.42694	0.0595227
Q99MR6;A0A0G2JDF1;A0A0G2JDF8;A0A0G2JDN3;A0A0G2JG65	Serrate RNA effector molecule homolog OS=Mus musculus GN=Srrt PE=1 SV=1 - [SRRT_MOUSE]	1.03662	0.138046
P70372	ELAV-like protein 1 OS=Mus musculus GN=Elavl1 PE=1 SV=2 - [ELAV1_MOUSE]	1.27745	0.0680143
P45376;D3YVJ7	Aldose reductase OS=Mus musculus GN=Akr1b1 PE=1 SV=3 - [ALDR_MOUSE]	1.21602	0.0837637
Q9D0K2;Q3UJQ9	Succinyl-CoA:3-ketoacid coenzyme A transferase 1, mitochondrial OS=Mus musculus GN=Oxct1 PE=1 SV=1 - [SCOT1_MOUSE]	0.926765	0.705253
P63325;Q3UW83	40S ribosomal protein S10 OS=Mus musculus GN=Rps10 PE=1 SV=1 - [RS10_MOUSE]	0.941873	0.152999
P62196;Q8K1K2	26S protease regulatory subunit 8 OS=Mus musculus GN=Psmc5 PE=1 SV=1 - [PRS8_MOUSE]	0.842323	0.331242
P60229	Eukaryotic translation initiation factor 3 subunit E OS=Mus musculus GN=Eif3e PE=1 SV=1 - [EIF3E_MOUSE]	1.23493	0.33721
E9Q2X6;A0A0A6YXY3;Q3U763;Q8CG47	Structural maintenance of chromosomes protein OS=Mus musculus GN=Smc4 PE=1 SV=1 - [E9Q2X6_MOUSE]	1.04033	0.0668401
Q99L48;A0A0A6YY59;D3YYX2	60S ribosomal export protein NMD3 OS=Mus musculus GN=Nmd3 PE=1 SV=1 - [NMD3_MOUSE]	1.2827	0.0690814
Q9D8W5;A0A0R4J238;B1AT36;B8QI34;Q3TRH2;Q8BHT6;Q8BSS9	26S proteasome non-ATPase regulatory subunit 12 OS=Mus musculus GN=Psmd12 PE=1 SV=4 - [PSD12_MOUSE]	1.31131	0.0646632
Q60931;A0A140T8V3;J3QMG3	Voltage-dependent anion-selective channel protein 3 OS=Mus musculus GN=Vdac3 PE=1 SV=1 - [VDAC3_MOUSE]	1.59941	0.103536
P46935;Q3V335;V9GWV8;V9GXK3;V9GXS6	E3 ubiquitin-protein ligase NEDD4 OS=Mus musculus GN=Nedd4 PE=1 SV=3 - [NEDD4_MOUSE]	1.37369	0.0826177
P46664	Adenylosuccinate synthetase isozyme 2 OS=Mus musculus GN=Adss PE=1 SV=2 - [PURA2_MOUSE]	0.952591	0.92073
Q9DCN2;A0A0A0MQM3;F2Z456	NADH-cytochrome b5 reductase 3 OS=Mus musculus GN=Cyb5r3 PE=1 SV=3 - [NB5R3_MOUSE]	0.794117	0.260122
Q8C1B7;A0A0J9YTY0;A0A0J9YUL3;A0A0J9YUV6;A0A0J9YVA6;Q9DA97;S4R2P6	Septin-11 OS=Mus musculus GN=Sept11 PE=1 SV=4 - [SEP11_MOUSE]	1.30296	0.0510255
P17427;A0A0J9YUA7;A0A140LHG0;E9PWD0	AP-2 complex subunit alpha-2 OS=Mus musculus GN=Ap2a2 PE=1 SV=2 - [AP2A2_MOUSE]	1.159	0.113849
P62141;A0A0J9YUG2;A0A0J9YUU8	Serine/threonine-protein phosphatase PP1-beta catalytic subunit OS=Mus musculus GN=Ppp1cb PE=1 SV=3 - [PP1B_MOUSE]	1.31742	0.0702397
Q9D7G0;G3UXL2;Q62415	Ribose-phosphate pyrophosphokinase 1 OS=Mus musculus GN=Prps1 PE=1 SV=4 - [PRPS1_MOUSE]	0.91775	0.588772
Q9Z1Z2	Serine-threonine kinase receptor-associated protein OS=Mus musculus GN=Strap PE=1 SV=2 - [STRAP_MOUSE]	1.2211	0.0923803
E9PXX7;A0A0R4J1Y7;Q91W90	Thioredoxin domain-containing protein 5 OS=Mus musculus GN=Txndc5 PE=1 SV=1 - [E9PXX7_MOUSE]	0.812983	0.447351
P05201;F7ALS6	Aspartate aminotransferase, cytoplasmic OS=Mus musculus GN=Got1 PE=1 SV=3 - [AATC_MOUSE]	1.00836	0.357433
Q9DCX2;B1ASE2;G3X9L6	ATP synthase subunit d, mitochondrial OS=Mus musculus GN=Atp5h PE=1 SV=3 - [ATP5H_MOUSE]	1.11121	0.0627478
P24369	Peptidyl-prolyl cis-trans isomerase B OS=Mus musculus GN=Ppib PE=1 SV=2 - [PPIB_MOUSE]	0.98791	0.849342
Q9Z2U0;Q9CWH6	Proteasome subunit alpha type-7 OS=Mus musculus GN=Psma7 PE=1 SV=1 - [PSA7_MOUSE]	1.15732	0.108963
G3UX26;D3YUN8;D3YZT5;Q60930	Voltage-dependent anion-selective channel protein 2 (Fragment) OS=Mus musculus GN=Vdac2 PE=1 SV=1 - [G3UX26_MOUSE]	1.41984	0.061058
Q8R1F1;A2ARS6	Niban-like protein 1 OS=Mus musculus GN=Fam129b PE=1 SV=2 - [NIBL1_MOUSE]	0.893146	0.0943674
Q922Q8	Leucine-rich repeat-containing protein 59 OS=Mus musculus GN=Lrrc59 PE=1 SV=1 - [LRC59_MOUSE]	1.00862	0.864416
Q5SUR0;F6RUL9;G3UY86	Phosphoribosylformylglycinamidine synthase OS=Mus musculus GN=Pfas PE=1 SV=1 - [PUR4_MOUSE]	1.07421	0.169522
Q9DB77;A0A140LI98	Cytochrome b-c1 complex subunit 2, mitochondrial OS=Mus musculus GN=Uqcrc2 PE=1 SV=1 - [QCR2_MOUSE]	1.28617	0.103876
Q5XJF6;D6RE43;P53026	Ribosomal protein OS=Mus musculus GN=Rpl10a PE=1 SV=1 - [Q5XJF6_MOUSE]	0.960519	0.473621
Q3U4X8;D3YUW4;E9PV36;P37913;V9GWZ4	DNA ligase OS=Mus musculus GN=Lig1 PE=1 SV=1 - [Q3U4X8_MOUSE]	1.1336	0.0582454
Q924C1	Exportin-5 OS=Mus musculus GN=Xpo5 PE=1 SV=1 - [XPO5_MOUSE]	0.75902	0.0631233
Q64152	Transcription factor BTF3 OS=Mus musculus GN=Btf3 PE=1 SV=3 - [BTF3_MOUSE]	0.811473	0.232464
A2AW05;Q08943	FACT complex subunit SSRP1 (Fragment) OS=Mus musculus GN=Ssrp1 PE=1 SV=1 - [A2AW05_MOUSE]	1.28097	0.0671483
Q920B9;G3X956	FACT complex subunit SPT16 OS=Mus musculus GN=Supt16h PE=1 SV=2 - [SP16H_MOUSE]	1.22407	0.0842398
Q9ESV0;F8WJA0	ATP-dependent RNA helicase DDX24 OS=Mus musculus GN=Ddx24 PE=1 SV=2 - [DDX24_MOUSE]	1.06167	0.0762705
Q3TLP8;A2AC13;D3YX61;D3Z3L1;F2Z463;G3UZM2;P60764;P63001;Q05144;Q8R527;Q9ER71	RAS-related C3 botulinum substrate 1, isoform CRA_a OS=Mus musculus GN=Rac1 PE=1 SV=1 - [Q3TLP8_MOUSE]	1.23022	0.219024
Q9JIF7	Coatomer subunit beta OS=Mus musculus GN=Copb1 PE=1 SV=1 - [COPB_MOUSE]	1.14553	0.134617
P35980;A0A1B0GQU8;A0A1B0GRZ3;G3UYV6;A0A1B0GS28;G3UX28;A0A1B0GSA8;G3UZJ6;A0A1B0GSF7;G3UZK4;A0A1B0GSS8	60S ribosomal protein L18 OS=Mus musculus GN=Rpl18 PE=1 SV=3 - [RL18_MOUSE]	1.14283	0.279219
Q91V41;A0A140LHW9;A2A7Z6;A2AL34;A2CG35;D3YTZ8;D3YW33;D3YWL1;D3YWS1;D3YYX5;D3Z1A7;D3Z444;H3BLG3;O35963;P35276;P35283;P56371;P62823;P63011;Q504M8;Q544E8;Q8BHC1;Q8BHD0;Q8BNU1;Q8BQX0;Q8CG50;Q923S9;Q9CZT8;Q9JKM7	Ras-related protein Rab-14 OS=Mus musculus GN=Rab14 PE=1 SV=3 - [RAB14_MOUSE]	1.24518	0.107168
P62911;P17932	60S ribosomal protein L32 OS=Mus musculus GN=Rpl32 PE=1 SV=2 - [RL32_MOUSE]	1.22438	0.307736
P68510	14-3-3 protein eta OS=Mus musculus GN=Ywhah PE=1 SV=2 - [1433F_MOUSE]	1.28858	0.0721018
P17426;A0A140LIG7;F6TPX8	AP-2 complex subunit alpha-1 OS=Mus musculus GN=Ap2a1 PE=1 SV=1 - [AP2A1_MOUSE]	1.37399	0.106232
Q9CS42	Ribose-phosphate pyrophosphokinase 2 OS=Mus musculus GN=Prps2 PE=1 SV=4 - [PRPS2_MOUSE]	1.19982	0.336162
Q9R1T2	SUMO-activating enzyme subunit 1 OS=Mus musculus GN=Sae1 PE=1 SV=1 - [SAE1_MOUSE]	1.28028	0.301377
P62889	60S ribosomal protein L30 OS=Mus musculus GN=Rpl30 PE=1 SV=2 - [RL30_MOUSE]	1.13246	0.49559
E9Q5C9	Protein Nolc1 OS=Mus musculus GN=Nolc1 PE=1 SV=1 - [E9Q5C9_MOUSE]	1.39146	0.0734767
P45952;D6RFD7	Medium-chain specific acyl-CoA dehydrogenase, mitochondrial OS=Mus musculus GN=Acadm PE=1 SV=1 - [ACADM_MOUSE]	1.3681	0.0874098
Q8K2B3	Succinate dehydrogenase [ubiquinone] flavoprotein subunit, mitochondrial OS=Mus musculus GN=Sdha PE=1 SV=1 - [SDHA_MOUSE]	1.18829	0.109852
Q8CDN6	Thioredoxin-like protein 1 OS=Mus musculus GN=Txnl1 PE=1 SV=3 - [TXNL1_MOUSE]	1.3935	0.0550421
O35685	Nuclear migration protein nudC OS=Mus musculus GN=Nudc PE=1 SV=1 - [NUDC_MOUSE]	0.961094	0.157207
P26516	26S proteasome non-ATPase regulatory subunit 7 OS=Mus musculus GN=Psmd7 PE=1 SV=2 - [PSMD7_MOUSE]	0.94484	0.144808
P31230;A0A0G2JDH0;A0A0G2JDV0;A0A0G2JDW6;A0A0G2JEU9;Q3UZG4	Aminoacyl tRNA synthase complex-interacting multifunctional protein 1 OS=Mus musculus GN=Aimp1 PE=1 SV=2 - [AIMP1_MOUSE]	1.001	0.622433
O88456;A0A0R4IZW8;A0A0R4J1C2;Q9D7J7	Calpain small subunit 1 OS=Mus musculus GN=Capns1 PE=1 SV=1 - [CPNS1_MOUSE]	1.32611	0.132036
Q9CW03	Structural maintenance of chromosomes protein 3 OS=Mus musculus GN=Smc3 PE=1 SV=2 - [SMC3_MOUSE]	1.72158	0.0663228
P54822;A0A0G2JFI8;A0A140LHU1;E9Q0A0;E9Q242;E9Q3T7	Adenylosuccinate lyase OS=Mus musculus GN=Adsl PE=1 SV=2 - [PUR8_MOUSE]	0.870311	0.171905
P97822;E9PZF5;E9Q5H2	Acidic leucine-rich nuclear phosphoprotein 32 family member E OS=Mus musculus GN=Anp32e PE=1 SV=2 - [AN32E_MOUSE]	1.08783	0.0586996
O70400;S4R1V0	PDZ and LIM domain protein 1 OS=Mus musculus GN=Pdlim1 PE=1 SV=4 - [PDLI1_MOUSE]	1.23187	0.208943
Q08288;D3YU83;D3Z009;D3Z345;D3Z5X8;D3Z7N3;D6RDT2	Cell growth-regulating nucleolar protein OS=Mus musculus GN=Lyar PE=1 SV=2 - [LYAR_MOUSE]	1.11468	0.208466
O09131;D3Z1Q9;Q8K2Q2	Glutathione S-transferase omega-1 OS=Mus musculus GN=Gsto1 PE=1 SV=2 - [GSTO1_MOUSE]	0.919511	0.890094
Q9Z1F9;A2BH29;H3BLM2;H3BLR3	SUMO-activating enzyme subunit 2 OS=Mus musculus GN=Uba2 PE=1 SV=1 - [SAE2_MOUSE]	0.842221	0.263717
Q9R1P4;A0A1B0GS70	Proteasome subunit alpha type-1 OS=Mus musculus GN=Psma1 PE=1 SV=1 - [PSA1_MOUSE]	1.16637	0.0677931
P62192	26S protease regulatory subunit 4 OS=Mus musculus GN=Psmc1 PE=1 SV=1 - [PRS4_MOUSE]	1.2699	0.104747
Q8CI11	Guanine nucleotide-binding protein-like 3 OS=Mus musculus GN=Gnl3 PE=1 SV=2 - [GNL3_MOUSE]	0.973786	0.768065
K3W4R5;A0A0R4J0K2;A2AGT5;Z4YL78	Cytoskeleton-associated protein 5 OS=Mus musculus GN=Ckap5 PE=1 SV=1 - [K3W4R5_MOUSE]	1.06135	0.585161
Q8C0C7;D6RIJ2;E9PWY9	Phenylalanine--tRNA ligase alpha subunit OS=Mus musculus GN=Farsa PE=1 SV=1 - [SYFA_MOUSE]	0.899636	0.869467
Q9DCC4	Pyrroline-5-carboxylate reductase 3 OS=Mus musculus GN=Pycrl PE=1 SV=2 - [P5CR3_MOUSE]	0.629799	0.734642
O55234	Proteasome subunit beta type-5 OS=Mus musculus GN=Psmb5 PE=1 SV=3 - [PSB5_MOUSE]	1.17662	0.911381
A2A513;B1ATJ5;P02535;Q62168;Q8VCW2;Q9Z320	Keratin, type I cytoskeletal 10 OS=Mus musculus GN=Krt10 PE=1 SV=1 - [A2A513_MOUSE]	0.423154	0.172388
Q63844;A0A0U1RPX4;A0A0U1RPZ0;D3Z3G6;D3Z6D8;Q61084	Mitogen-activated protein kinase 3 OS=Mus musculus GN=Mapk3 PE=1 SV=5 - [MK03_MOUSE]	1.60094	0.0616284
Q922U2;P07744;P50446;Q3UV11;Q6IME9;Q8BGZ7;Q99M73;Q9Z331	Keratin, type II cytoskeletal 5 OS=Mus musculus GN=Krt5 PE=1 SV=1 - [K2C5_MOUSE]	0.439539	0.951293
F7DBB3	Protein Ahnak2 (Fragment) OS=Mus musculus GN=Ahnak2 PE=1 SV=1 - [F7DBB3_MOUSE]	1.24106	0.645256
Q64433	10 kDa heat shock protein, mitochondrial OS=Mus musculus GN=Hspe1 PE=1 SV=2 - [CH10_MOUSE]	0.887868	0.449383
P59325	Eukaryotic translation initiation factor 5 OS=Mus musculus GN=Eif5 PE=1 SV=1 - [IF5_MOUSE]	1.16757	0.190481
Q3TW96;A0A087WPT7;A0A1B0GR64;A0A1B0GST7;Q6P549	UDP-N-acetylhexosamine pyrophosphorylase-like protein 1 OS=Mus musculus GN=Uap1l1 PE=1 SV=1 - [UAP1L_MOUSE]	1.47978	0.094782
A2A547;P84099	Ribosomal protein L19 OS=Mus musculus GN=Rpl19 PE=1 SV=1 - [A2A547_MOUSE]	1.13206	0.138455
P35564	Calnexin OS=Mus musculus GN=Canx PE=1 SV=1 - [CALX_MOUSE]	1.15866	0.122169
S4R1L5;J3QP64;O88738;S4R268;S4R2P8	Baculoviral IAP repeat-containing protein 6 OS=Mus musculus GN=Birc6 PE=1 SV=1 - [S4R1L5_MOUSE]	1.1516	0.237515
Q9CQ65	S-methyl-5'-thioadenosine phosphorylase OS=Mus musculus GN=Mtap PE=1 SV=1 - [MTAP_MOUSE]	1.09226	0.360697
Q6PDQ2;A1L349;A2A8L1;B1AR17;E0CYH9;E9PYL1;E9PYU4;E9Q614;E9QAS4;E9QAS5;F6V4V3;F6WR45;F7C528;Q9WVP6	Chromodomain-helicase-DNA-binding protein 4 OS=Mus musculus GN=Chd4 PE=1 SV=1 - [CHD4_MOUSE]	0.791651	0.0795526
P62717;F6YJW4	60S ribosomal protein L18a OS=Mus musculus GN=Rpl18a PE=1 SV=1 - [RL18A_MOUSE]	1.14606	0.907097
Q99L45;E0CXJ3	Eukaryotic translation initiation factor 2 subunit 2 OS=Mus musculus GN=Eif2s2 PE=1 SV=1 - [IF2B_MOUSE]	1.24132	0.138995
P32921	Tryptophan--tRNA ligase, cytoplasmic OS=Mus musculus GN=Wars PE=1 SV=2 - [SYWC_MOUSE]	0.971565	0.0601727
Q6P5E4;G3UYG7;G3UZU8	UDP-glucose:glycoprotein glucosyltransferase 1 OS=Mus musculus GN=Uggt1 PE=1 SV=4 - [UGGG1_MOUSE]	1.08031	0.392909
Q7TMB8;A0A0R4J119;A0A0U1RQ05;F6QD74;G3UZI5;Q5SQX6	Cytoplasmic FMR1-interacting protein 1 OS=Mus musculus GN=Cyfip1 PE=1 SV=1 - [CYFP1_MOUSE]	1.19513	0.235859
P09055	Integrin beta-1 OS=Mus musculus GN=Itgb1 PE=1 SV=1 - [ITB1_MOUSE]	0.980104	0.434
Q8R326;F7D909	Paraspeckle component 1 OS=Mus musculus GN=Pspc1 PE=1 SV=1 - [PSPC1_MOUSE]	0.673306	0.698538
P50516;D3YWH3;D3Z1B9	V-type proton ATPase catalytic subunit A OS=Mus musculus GN=Atp6v1a PE=1 SV=2 - [VATA_MOUSE]	0.749235	0.793509
Q99K48	Non-POU domain-containing octamer-binding protein OS=Mus musculus GN=Nono PE=1 SV=3 - [NONO_MOUSE]	1.05967	0.292951
Q9DAW9;A0A0G2JDV8;A0A0G2JFC8;A0A0G2JFG3;A0A0G2JFI6	Calponin-3 OS=Mus musculus GN=Cnn3 PE=1 SV=1 - [CNN3_MOUSE]	0.869024	0.745477
Q9DB20;F6XVM5;F7D3P8	ATP synthase subunit O, mitochondrial OS=Mus musculus GN=Atp5o PE=1 SV=1 - [ATPO_MOUSE]	1.29435	0.107765
Q9CZ13;A0A0A6YVZ0;A0A0A6YW82;A0A0A6YWX6	Cytochrome b-c1 complex subunit 1, mitochondrial OS=Mus musculus GN=Uqcrc1 PE=1 SV=2 - [QCR1_MOUSE]	1.27779	0.126291
G3UXZ5;G3UWN9;G3UXR1;G3UXY0;G3X9K9;P97371	Proteasome activator complex subunit 1 (Fragment) OS=Mus musculus GN=Psme1 PE=1 SV=1 - [G3UXZ5_MOUSE]	1.28812	0.1248
F8WHU5;Q4VA53	Sister chromatid cohesion protein PDS5 homolog B OS=Mus musculus GN=Pds5b PE=1 SV=1 - [F8WHU5_MOUSE]	1.14008	0.833244
Q99JI4	26S proteasome non-ATPase regulatory subunit 6 OS=Mus musculus GN=Psmd6 PE=1 SV=1 - [PSMD6_MOUSE]	1.05532	0.0688395
Q8C253;P16110	Galectin OS=Mus musculus GN=Lgals3 PE=1 SV=1 - [Q8C253_MOUSE]	0.798187	0.206618
Q8BP67	60S ribosomal protein L24 OS=Mus musculus GN=Rpl24 PE=1 SV=2 - [RL24_MOUSE]	1.0582	0.72787
Q9R0E1;F6W3Q8	Procollagen-lysine,2-oxoglutarate 5-dioxygenase 3 OS=Mus musculus GN=Plod3 PE=1 SV=1 - [PLOD3_MOUSE]	1.03445	0.175155
Q3UXS0;E9Q855;O35609	Secretory carrier-associated membrane protein 3 OS=Mus musculus GN=Scamp3 PE=1 SV=1 - [Q3UXS0_MOUSE]	1.11817	0.0661274
P84078;D3YV25;P61205;Q8BSL7	ADP-ribosylation factor 1 OS=Mus musculus GN=Arf1 PE=1 SV=2 - [ARF1_MOUSE]	0.540092	0.172337
P50396	Rab GDP dissociation inhibitor alpha OS=Mus musculus GN=Gdi1 PE=1 SV=3 - [GDIA_MOUSE]	0.944569	0.783658
Q9QUI0;A0A0A6YWJ1;A0A0A6YXF6;A0A0G2JEP8;H3BL56;P62746;Q9CR99	Transforming protein RhoA OS=Mus musculus GN=Rhoa PE=1 SV=1 - [RHOA_MOUSE]	0.973402	0.97134
P17183;A0A0N4SUI6;A0A0N4SUX5;D3YVD3;D3Z2S4;D3Z6E4	Gamma-enolase OS=Mus musculus GN=Eno2 PE=1 SV=2 - [ENOG_MOUSE]	1.24556	0.34469
A0A0R4J064;Q8VDL4	ADP-dependent glucokinase OS=Mus musculus GN=Adpgk PE=1 SV=1 - [A0A0R4J064_MOUSE]	0.815331	0.215959
Q61792;A2A6G0;A2A6G4;A2A6G5;A2A6G6;A2A6G7;A2A6G8;A2A6G9;A2A6H0;A2A6H1;E9Q0N6;Q9DC07	LIM and SH3 domain protein 1 OS=Mus musculus GN=Lasp1 PE=1 SV=1 - [LASP1_MOUSE]	1.4135	0.0698906
P62264;D3YVF4;D3Z7I1	40S ribosomal protein S14 OS=Mus musculus GN=Rps14 PE=1 SV=3 - [RS14_MOUSE]	1.42365	0.146065
Q99KK7	Dipeptidyl peptidase 3 OS=Mus musculus GN=Dpp3 PE=1 SV=2 - [DPP3_MOUSE]	1.17844	0.264913
Q9QUM9;E0CXB1;E0CYT2	Proteasome subunit alpha type-6 OS=Mus musculus GN=Psma6 PE=1 SV=1 - [PSA6_MOUSE]	1.17738	0.272208
O88544;D3YV99;D3Z1R9;F6QTS1	COP9 signalosome complex subunit 4 OS=Mus musculus GN=Cops4 PE=1 SV=1 - [CSN4_MOUSE]	1.35215	0.0704693
P61089;A0A087WPV1;Q9CQ37	Ubiquitin-conjugating enzyme E2 N OS=Mus musculus GN=Ube2n PE=1 SV=1 - [UBE2N_MOUSE]	1.75637	0.0701982
Q9Z1D1	Eukaryotic translation initiation factor 3 subunit G OS=Mus musculus GN=Eif3g PE=1 SV=2 - [EIF3G_MOUSE]	0.990725	0.0658855
Q9WUK2	Eukaryotic translation initiation factor 4H OS=Mus musculus GN=Eif4h PE=1 SV=3 - [IF4H_MOUSE]	1.2435	0.0976283
P97807;H3BKG7	Fumarate hydratase, mitochondrial OS=Mus musculus GN=Fh PE=1 SV=3 - [FUMH_MOUSE]	1.05408	0.894519
Q7TMY8;A2AFQ0;A6H6E9;F6SJC5;F6XP90	E3 ubiquitin-protein ligase HUWE1 OS=Mus musculus GN=Huwe1 PE=1 SV=5 - [HUWE1_MOUSE]	1.28324	0.0682666
Q99LE6	ATP-binding cassette sub-family F member 2 OS=Mus musculus GN=Abcf2 PE=1 SV=1 - [ABCF2_MOUSE]	0.94492	0.374682
Q99JX4;A2A701;A2A702	Eukaryotic translation initiation factor 3 subunit M OS=Mus musculus GN=Eif3m PE=1 SV=1 - [EIF3M_MOUSE]	0.951919	0.133046
Q920E5;A0A0G2JDJ5;A0A0G2JE82;A0A0G2JEA5;A0A0G2JEB3	Farnesyl pyrophosphate synthase OS=Mus musculus GN=Fdps PE=1 SV=1 - [FPPS_MOUSE]	0.695124	0.625351
Q62418	Drebrin-like protein OS=Mus musculus GN=Dbnl PE=1 SV=2 - [DBNL_MOUSE]	1.22733	0.237669
P51859;E0CXA0;E0CYW7;Q9JMG7	Hepatoma-derived growth factor OS=Mus musculus GN=Hdgf PE=1 SV=2 - [HDGF_MOUSE]	0.893991	0.0751384
Q8VH51;B7ZD61;B7ZD63;B7ZD64;D6RCZ8;D6RJ85;E9PZF9;E9Q8F0;E9Q999;F7AA45	RNA-binding protein 39 OS=Mus musculus GN=Rbm39 PE=1 SV=2 - [RBM39_MOUSE]	1.29065	0.091151
P84104;A2A4X6	Serine/arginine-rich splicing factor 3 OS=Mus musculus GN=Srsf3 PE=1 SV=1 - [SRSF3_MOUSE]	1.0317	0.150711
P51150;A0A0N4SVG9;A0A0N4SVR6	Ras-related protein Rab-7a OS=Mus musculus GN=Rab7a PE=1 SV=2 - [RAB7A_MOUSE]	1.07203	0.98428
Q9Z204	Heterogeneous nuclear ribonucleoproteins C1/C2 OS=Mus musculus GN=Hnrnpc PE=1 SV=1 - [HNRPC_MOUSE]	0.973814	0.463166
Q9WVJ2;E9Q0U1;E9Q5I9;F6PXS6;F6ZQQ3	26S proteasome non-ATPase regulatory subunit 13 OS=Mus musculus GN=Psmd13 PE=1 SV=1 - [PSD13_MOUSE]	1.19491	0.16615
G3X9V0;E0CZ90;P97372	MCG22048, isoform CRA_a OS=Mus musculus GN=Psme2 PE=1 SV=1 - [G3X9V0_MOUSE]	1.00296	0.750188
P34022;H7BX22	Ran-specific GTPase-activating protein OS=Mus musculus GN=Ranbp1 PE=1 SV=2 - [RANG_MOUSE]	1.06702	0.428016
Q3TLH4;A0A0A0MQ79;S4R209;S4R294;S4R2E2;S4R2J9;S4R2L9	Protein PRRC2C OS=Mus musculus GN=Prrc2c PE=1 SV=3 - [PRC2C_MOUSE]	1.28244	0.0500295
P67984	60S ribosomal protein L22 OS=Mus musculus GN=Rpl22 PE=1 SV=2 - [RL22_MOUSE]	1.38618	0.0959066
P12382;P47857;Q8C605;Q9WUA3	ATP-dependent 6-phosphofructokinase, liver type OS=Mus musculus GN=Pfkl PE=1 SV=4 - [PFKAL_MOUSE]	0.936754	0.156731
Q60668;A0A0G2JFL4;E9Q5B6;F6SHF3;F6ZV59;G3X9W0;G5E8G0;Q9D3U4	Heterogeneous nuclear ribonucleoprotein D0 OS=Mus musculus GN=Hnrnpd PE=1 SV=2 - [HNRPD_MOUSE]	1.00944	0.71841
P56959;G3UXT7;G3UZD2;Q8CFQ9;Q91VQ2	RNA-binding protein FUS OS=Mus musculus GN=Fus PE=1 SV=1 - [FUS_MOUSE]	1.34296	0.22975
Q3TTY5	Keratin, type II cytoskeletal 2 epidermal OS=Mus musculus GN=Krt2 PE=1 SV=1 - [K22E_MOUSE]	0.530569	0.469959
P31001	Desmin OS=Mus musculus GN=Des PE=1 SV=3 - [DESM_MOUSE]	0.201974	0.185706
P29758	Ornithine aminotransferase, mitochondrial OS=Mus musculus GN=Oat PE=1 SV=1 - [OAT_MOUSE]	1.0071	0.12947
P62830;A2A6F8	60S ribosomal protein L23 OS=Mus musculus GN=Rpl23 PE=1 SV=1 - [RL23_MOUSE]	1.26688	0.169309
Q9WUP7;A0A087WP81;A0A087WRL3	Ubiquitin carboxyl-terminal hydrolase isozyme L5 OS=Mus musculus GN=Uchl5 PE=1 SV=2 - [UCHL5_MOUSE]	0.776197	0.258737
Q6P2B1;F6TDZ2	Transportin-3 OS=Mus musculus GN=Tnpo3 PE=1 SV=1 - [TNPO3_MOUSE]	0.633889	0.286948
Q3UJB0	Protein Sf3b2 OS=Mus musculus GN=Sf3b2 PE=1 SV=1 - [Q3UJB0_MOUSE]	1.50075	0.160177
Q04750	DNA topoisomerase 1 OS=Mus musculus GN=Top1 PE=1 SV=2 - [TOP1_MOUSE]	1.51875	0.112719
Q61210;A0A0U1RPH2;A0A0U1RPN7;A0A0U1RPP2;E9PUF7;F6ZN61	Rho guanine nucleotide exchange factor 1 OS=Mus musculus GN=Arhgef1 PE=1 SV=2 - [ARHG1_MOUSE]	1.56494	0.220025
O08749	Dihydrolipoyl dehydrogenase, mitochondrial OS=Mus musculus GN=Dld PE=1 SV=2 - [DLDH_MOUSE]	1.08471	0.104982
Q9CR57	60S ribosomal protein L14 OS=Mus musculus GN=Rpl14 PE=1 SV=3 - [RL14_MOUSE]	0.948353	0.966953
A0A0U1RPL0;E9Q5Q0;J3QP59;Q3TGG2;Q7TQH0	Ataxin-2-like protein OS=Mus musculus GN=Atxn2l PE=1 SV=1 - [A0A0U1RPL0_MOUSE]	1.45924	0.0549655
P41105;F6Z0X0	60S ribosomal protein L28 OS=Mus musculus GN=Rpl28 PE=1 SV=2 - [RL28_MOUSE]	1.25448	0.225222
Q3T9X3;A0A0J9YUE9;A0A0J9YUN4;E9QLL2;F8WIV5;G3UXX2;G3UZZ3;G3X9G4;P39053;P39054;Q3TCR7;Q8BZ98	Dynamin-2 OS=Mus musculus GN=Dnm2 PE=1 SV=1 - [Q3T9X3_MOUSE]	1.09995	0.499146
Q8BFR5;A0A0U1RNQ6;A0A0U1RPC4;D3YVN7	Elongation factor Tu, mitochondrial OS=Mus musculus GN=Tufm PE=1 SV=1 - [EFTU_MOUSE]	1.18494	0.0646452
Q3UW53;D3YYZ9;D3Z233;E9PYV4	Protein Niban OS=Mus musculus GN=Fam129a PE=1 SV=2 - [NIBAN_MOUSE]	1.09925	0.295181
O54988	STE20-like serine/threonine-protein kinase OS=Mus musculus GN=Slk PE=1 SV=2 - [SLK_MOUSE]	1.38964	0.0674544
P19783;D6RG40;M0QWX7	Cytochrome c oxidase subunit 4 isoform 1, mitochondrial OS=Mus musculus GN=Cox4i1 PE=1 SV=2 - [COX41_MOUSE]	1.21712	0.138884
Q9Z0N1;A2AAW9;Q9Z0N2	Eukaryotic translation initiation factor 2 subunit 3, X-linked OS=Mus musculus GN=Eif2s3x PE=1 SV=2 - [IF2G_MOUSE]	1.36347	0.0584241
A2A9Q2;A6PWC3;Q3V3G9;Q8BHG1	Nardilysin OS=Mus musculus GN=Nrd1 PE=1 SV=1 - [A2A9Q2_MOUSE]	1.24988	0.0573421
P28658;Q925D8	Ataxin-10 OS=Mus musculus GN=Atxn10 PE=1 SV=2 - [ATX10_MOUSE]	0.888516	0.710345
Q99N15;A2AFQ2;O08756	17beta-hydroxysteroid dehydrogenase type 10/short chain L-3-hydroxyacyl-CoA dehydrogenase OS=Mus musculus GN=Hsd17b10 PE=1 SV=1 - [Q99N15_MOUSE]	1.03271	0.230834
Q60865	Caprin-1 OS=Mus musculus GN=Caprin1 PE=1 SV=2 - [CAPR1_MOUSE]	1.28412	0.176417
Q3UEB3	Poly(U)-binding-splicing factor PUF60 OS=Mus musculus GN=Puf60 PE=1 SV=2 - [PUF60_MOUSE]	0.998569	0.143713
Q3UHU8;G3UWV2;G3UYD0;G3UYD7;G3UYJ6;G3UZU4;Q9ESZ8	General transcription factor II-I OS=Mus musculus GN=Gtf2i PE=1 SV=1 - [Q3UHU8_MOUSE]	1.11184	0.726569
Q9D819	Inorganic pyrophosphatase OS=Mus musculus GN=Ppa1 PE=1 SV=1 - [IPYR_MOUSE]	1.31535	0.299726
Q8BMD8;A0A0G2JFB9	Calcium-binding mitochondrial carrier protein SCaMC-1 OS=Mus musculus GN=Slc25a24 PE=1 SV=1 - [SCMC1_MOUSE]	0.944313	0.196492
Q3UDE2;F2Z423	Tubulin--tyrosine ligase-like protein 12 OS=Mus musculus GN=Ttll12 PE=1 SV=1 - [TTL12_MOUSE]	0.851145	0.764247
O08759;E9QKT1;A0A0J9YUK0;A0A0J9YUY4;A0A0J9YVG1	Ubiquitin-protein ligase E3A OS=Mus musculus GN=Ube3a PE=1 SV=2 - [UBE3A_MOUSE]	0.799409	0.120036
Q62470;F6UD16	Integrin alpha-3 OS=Mus musculus GN=Itga3 PE=1 SV=1 - [ITA3_MOUSE]	0.408361	0.0793958
B9EHJ3;A0A0U1RPB2;A0A0U1RPW2;P39447	Tight junction protein ZO-1 OS=Mus musculus GN=Tjp1 PE=1 SV=1 - [B9EHJ3_MOUSE]	1.05244	0.143009
E9Q5B5;O08528;Q91W97	Hexokinase-2 OS=Mus musculus GN=Hk2 PE=1 SV=1 - [E9Q5B5_MOUSE]	1.10858	0.421946
P43276	Histone H1.5 OS=Mus musculus GN=Hist1h1b PE=1 SV=2 - [H15_MOUSE]	1.51769	0.144444
Q921L6;Q60598	Cortactin, isoform CRA_a OS=Mus musculus GN=Cttn PE=1 SV=1 - [Q921L6_MOUSE]	1.4319	0.0500557
O35381;D3YYE1;D3Z7M9;F6UFG6;Q64G17	Acidic leucine-rich nuclear phosphoprotein 32 family member A OS=Mus musculus GN=Anp32a PE=1 SV=1 - [AN32A_MOUSE]	0.955411	0.455392
Q9QYA2;G3UY77	Mitochondrial import receptor subunit TOM40 homolog OS=Mus musculus GN=Tomm40 PE=1 SV=3 - [TOM40_MOUSE]	1.19921	0.736354
Q8BH64;D3Z7U7	EH domain-containing protein 2 OS=Mus musculus GN=Ehd2 PE=1 SV=1 - [EHD2_MOUSE]	0.800351	0.443185
Q9DCC5;D3Z1A9;D3Z313;P23198	Cbx3 protein OS=Mus musculus GN=Cbx3 PE=1 SV=1 - [Q9DCC5_MOUSE]	1.1885	0.187704
F6VQH5;D3YTQ3;Q9Z130	Heterogeneous nuclear ribonucleoprotein D-like (Fragment) OS=Mus musculus GN=Hnrnpdl PE=1 SV=1 - [F6VQH5_MOUSE]	1.03424	0.481586
Q9QXX4	Calcium-binding mitochondrial carrier protein Aralar2 OS=Mus musculus GN=Slc25a13 PE=1 SV=1 - [CMC2_MOUSE]	0.960934	0.440343
P0C0S6;Q3THW5;Q3UA95;Q8R029	Histone H2A.Z OS=Mus musculus GN=H2afz PE=1 SV=2 - [H2AZ_MOUSE]	0.774408	0.166385
Q64511;F6XX57	DNA topoisomerase 2-beta OS=Mus musculus GN=Top2b PE=1 SV=2 - [TOP2B_MOUSE]	1.22078	0.158399
Q60967;A0A0G2JFK8;A0A0G2JFM1;O88428;Q6NZM8	Bifunctional 3'-phosphoadenosine 5'-phosphosulfate synthase 1 OS=Mus musculus GN=Papss1 PE=1 SV=1 - [PAPS1_MOUSE]	0.777486	0.603003
P16627	Heat shock 70 kDa protein 1-like OS=Mus musculus GN=Hspa1l PE=1 SV=4 - [HS71L_MOUSE]	0.371404	0.5966
Q3THK7	GMP synthase [glutamine-hydrolyzing] OS=Mus musculus GN=Gmps PE=1 SV=2 - [GUAA_MOUSE]	0.71204	0.46686
P48024;J3QN87;J3QPZ8;Q9CXU9	Eukaryotic translation initiation factor 1 OS=Mus musculus GN=Eif1 PE=1 SV=2 - [EIF1_MOUSE]	1.06408	0.360063
Q9QYJ0	DnaJ homolog subfamily A member 2 OS=Mus musculus GN=Dnaja2 PE=1 SV=1 - [DNJA2_MOUSE]	1.36206	0.0567645
Q3THS6;A0A0U1RNK6;A0A0U1RNT6;A0A0U1RPH4;A0A0U1RQ95;A0A0U1RQB0;Q91X83	S-adenosylmethionine synthase isoform type-2 OS=Mus musculus GN=Mat2a PE=1 SV=2 - [METK2_MOUSE]	1.13586	0.116757
Q8VEE4;Q5SWN2	Replication protein A 70 kDa DNA-binding subunit OS=Mus musculus GN=Rpa1 PE=1 SV=1 - [RFA1_MOUSE]	0.901779	0.191822
P11370;B2RQY6;P10404	Retrovirus-related Env polyprotein from Fv-4 locus OS=Mus musculus GN=Fv4 PE=1 SV=2 - [ENV2_MOUSE]	1.03516	0.0529683
Q8C2Q8;A2AKU9;A2AKV0;A2AKV1;A2AKV2;A2AKV3;Q91VR2	ATP synthase subunit gamma OS=Mus musculus GN=Atp5c1 PE=1 SV=1 - [Q8C2Q8_MOUSE]	1.56039	0.100188
Q61191;B1AUX2;F6SJS2;F6T088;G5E837	Host cell factor 1 OS=Mus musculus GN=Hcfc1 PE=1 SV=2 - [HCFC1_MOUSE]	1.47587	0.0511079
O35350	Calpain-1 catalytic subunit OS=Mus musculus GN=Capn1 PE=1 SV=1 - [CAN1_MOUSE]	1.22458	0.174077
Q6P5B0	RRP12-like protein OS=Mus musculus GN=Rrp12 PE=1 SV=1 - [RRP12_MOUSE]	0.956435	0.675965
P70296;D3Z1V4;D6RHS6	Phosphatidylethanolamine-binding protein 1 OS=Mus musculus GN=Pebp1 PE=1 SV=3 - [PEBP1_MOUSE]	1.51041	0.058497
Q8BWY3	Eukaryotic peptide chain release factor subunit 1 OS=Mus musculus GN=Etf1 PE=1 SV=4 - [ERF1_MOUSE]	0.936701	0.354189
Q8VI75;Q5U4C5	Importin-4 OS=Mus musculus GN=Ipo4 PE=1 SV=1 - [IPO4_MOUSE]	1.05187	0.0653992
Q9D051	Pyruvate dehydrogenase E1 component subunit beta, mitochondrial OS=Mus musculus GN=Pdhb PE=1 SV=1 - [ODPB_MOUSE]	1.27799	0.208134
Q5SX75;B0QZH1;B0QZH2;B0QZH3;Q5SX76;Q60716	Procollagen-proline, 2-oxoglutarate 4-dioxygenase (Proline 4-hydroxylase), alpha II polypeptide, isoform CRA_f OS=Mus musculus GN=P4ha2 PE=1 SV=1 - [Q5SX75_MOUSE]	1.16803	0.209104
Q9Z277	Tyrosine-protein kinase BAZ1B OS=Mus musculus GN=Baz1b PE=1 SV=2 - [BAZ1B_MOUSE]	1.13705	0.307729
Q6PDI5;A2ALV6;A2ALV7;A2ALV8;A2ALV9;A2ALW1	Proteasome-associated protein ECM29 homolog OS=Mus musculus GN=Ecm29 PE=1 SV=3 - [ECM29_MOUSE]	0.939176	0.585739
Q8R050;F7CE88;Q149F3	Eukaryotic peptide chain release factor GTP-binding subunit ERF3A OS=Mus musculus GN=Gspt1 PE=1 SV=2 - [ERF3A_MOUSE]	0.989393	0.551519
Q60715;E9Q7B0	Prolyl 4-hydroxylase subunit alpha-1 OS=Mus musculus GN=P4ha1 PE=1 SV=2 - [P4HA1_MOUSE]	1.36512	0.175667
P57784;A0A0U1RNZ6;G5E883	U2 small nuclear ribonucleoprotein A' OS=Mus musculus GN=Snrpa1 PE=1 SV=2 - [RU2A_MOUSE]	0.89316	0.673953
E0CY23;A0A0N4SVU2;A0A0N4SW76;P48722	Heat shock 70 kDa protein 4L (Fragment) OS=Mus musculus GN=Hspa4l PE=1 SV=1 - [E0CY23_MOUSE]	0.874625	0.237065
Q9ESU7;P51912	Amino acid transporter OS=Mus musculus GN=Slc1a5 PE=1 SV=1 - [Q9ESU7_MOUSE]	1.14213	0.152025
Q99LF4	tRNA-splicing ligase RtcB homolog OS=Mus musculus GN=Rtcb PE=1 SV=1 - [RTCB_MOUSE]	0.945333	0.207245
Q62465	Synaptic vesicle membrane protein VAT-1 homolog OS=Mus musculus GN=Vat1 PE=1 SV=3 - [VAT1_MOUSE]	0.928711	0.884736
Q6ZQ08;B7ZWL1	CCR4-NOT transcription complex subunit 1 OS=Mus musculus GN=Cnot1 PE=1 SV=2 - [CNOT1_MOUSE]	1.13428	0.642954
Q9DCH4	Eukaryotic translation initiation factor 3 subunit F OS=Mus musculus GN=Eif3f PE=1 SV=2 - [EIF3F_MOUSE]	1.31461	0.128783
Q6A0A9	Constitutive coactivator of PPAR-gamma-like protein 1 OS=Mus musculus GN=FAM120A PE=1 SV=2 - [F120A_MOUSE]	1.2587	0.191248
Q9DBE9	pre-rRNA processing protein FTSJ3 OS=Mus musculus GN=Ftsj3 PE=1 SV=1 - [SPB1_MOUSE]	0.860904	0.245678
P28474;A0A0G2JGS3	Alcohol dehydrogenase class-3 OS=Mus musculus GN=Adh5 PE=1 SV=3 - [ADHX_MOUSE]	1.15756	0.0566239
Q8CGC6;F6SB18	RNA-binding protein 28 OS=Mus musculus GN=Rbm28 PE=1 SV=4 - [RBM28_MOUSE]	1.04485	0.204208
F8WJE0;E0CXZ5;E9PYG9;E9Q0K6;F6TVP2;Q60710	Deoxynucleoside triphosphate triphosphohydrolase SAMHD1 OS=Mus musculus GN=Samhd1 PE=1 SV=1 - [F8WJE0_MOUSE]	1.22228	0.0860482
A0A0R4J083;P51174	Long-chain-specific acyl-CoA dehydrogenase, mitochondrial OS=Mus musculus GN=Acadl PE=1 SV=1 - [A0A0R4J083_MOUSE]	1.39737	0.176482
Q9D0F9;A2CEK3	Phosphoglucomutase-1 OS=Mus musculus GN=Pgm1 PE=1 SV=4 - [PGM1_MOUSE]	1.14797	0.117526
Q9WVA3;A0A140LHA2;A0A140LI47;A0A140LIM5;A0A140LJ21	Mitotic checkpoint protein BUB3 OS=Mus musculus GN=Bub3 PE=1 SV=2 - [BUB3_MOUSE]	1.38078	0.14125
Q9CVB6;D3YXG6	Actin-related protein 2/3 complex subunit 2 OS=Mus musculus GN=Arpc2 PE=1 SV=3 - [ARPC2_MOUSE]	0.900825	0.776483
Q7TQI3;D3YWF6;D3Z7K0	Ubiquitin thioesterase OTUB1 OS=Mus musculus GN=Otub1 PE=1 SV=2 - [OTUB1_MOUSE]	0.82541	0.0731998
Q8BTI8;A0A087WRX8	Serine/arginine repetitive matrix protein 2 OS=Mus musculus GN=Srrm2 PE=1 SV=3 - [SRRM2_MOUSE]	0.8348	0.924029
P17182;A0A0N4SUW8;B0QZL1;B1ARR6;B1ARR7;Q6PHC1	Alpha-enolase OS=Mus musculus GN=Eno1 PE=1 SV=3 - [ENOA_MOUSE]	0.952913	0.0788511
P08752;A0A0A6YWA9;B2RSH2	Guanine nucleotide-binding protein G(i) subunit alpha-2 OS=Mus musculus GN=Gnai2 PE=1 SV=5 - [GNAI2_MOUSE]	1.19848	0.305478
Q99L47;E9Q1V0;E9Q1X9;F8WJK8	Hsc70-interacting protein OS=Mus musculus GN=St13 PE=1 SV=1 - [F10A1_MOUSE]	1.04278	0.233978
D3YTQ9;P62843	40S ribosomal protein S15 OS=Mus musculus GN=Rps15 PE=1 SV=1 - [D3YTQ9_MOUSE]	0.491839	0.487456
Q61074;A0A0J9YUB0;A0A0J9YV96;A0A0J9YVG0	Protein phosphatase 1G OS=Mus musculus GN=Ppm1g PE=1 SV=3 - [PPM1G_MOUSE]	1.42177	0.0932645
P49817;D3Z148;H3BKG0;P51637	Caveolin-1 OS=Mus musculus GN=Cav1 PE=1 SV=1 - [CAV1_MOUSE]	1.05195	0.745136
Q3TWW8;A0A0A6YXX6	Serine/arginine-rich splicing factor 6 OS=Mus musculus GN=Srsf6 PE=1 SV=1 - [SRSF6_MOUSE]	1.19514	0.0585227
Q78ZA7;A0A140LJ37;B7ZNL2	Nucleosome assembly protein 1-like 4 OS=Mus musculus GN=Nap1l4 PE=1 SV=1 - [NP1L4_MOUSE]	1.48352	0.195186
Q7M6Y3;A0A087WSI9;A0A140LHG9;E9Q9A3;E9QLK9;E9QQ05;Q3TWS4;Q61548	Phosphatidylinositol-binding clathrin assembly protein OS=Mus musculus GN=Picalm PE=1 SV=1 - [PICAL_MOUSE]	1.26027	0.0850003
P53996	Cellular nucleic acid-binding protein OS=Mus musculus GN=Cnbp PE=1 SV=2 - [CNBP_MOUSE]	1.51822	0.140419
B1AQ77;P05784;Q61414;Q9D312	Keratin 15, isoform CRA_a OS=Mus musculus GN=Krt15 PE=1 SV=1 - [B1AQ77_MOUSE]	0.131392	0.218404
Q61765;B1AQ75;E9PV64;Q61897;Q6IFX3	Keratin, type I cuticular Ha1 OS=Mus musculus GN=Krt31 PE=1 SV=2 - [K1H1_MOUSE]	0.0592662	0.46428
P61750;E9Q2C2;E9Q798;F6UFB9	ADP-ribosylation factor 4 OS=Mus musculus GN=Arf4 PE=1 SV=2 - [ARF4_MOUSE]	1.3618	0.0682156
P47915;D3Z1N9;F6QL70;F6YH22;W4VSN7	60S ribosomal protein L29 OS=Mus musculus GN=Rpl29 PE=2 SV=2 - [RL29_MOUSE]	1.16008	0.291656
P60867	40S ribosomal protein S20 OS=Mus musculus GN=Rps20 PE=1 SV=1 - [RS20_MOUSE]	1.34946	0.0940192
P62869;A6PWE0	Transcription elongation factor B polypeptide 2 OS=Mus musculus GN=Tceb2 PE=1 SV=1 - [ELOB_MOUSE]	1.14959	0.387301
Q9QYB1	Chloride intracellular channel protein 4 OS=Mus musculus GN=Clic4 PE=1 SV=3 - [CLIC4_MOUSE]	0.857259	0.840874
Q9D883;E9PUZ3;E9PWM2;E9PWX6;E9Q1I7;E9Q5J3;E9Q5Y2;E9Q809;F8WH71;G3UW94;Q8BGJ9	Splicing factor U2AF 35 kDa subunit OS=Mus musculus GN=U2af1 PE=1 SV=4 - [U2AF1_MOUSE]	0.797833	0.111563
P46638;D3YYB3;E9Q3P9;E9Q6B3;F8WGS1;G3UY29;G3UZD3;G3UZL4;P62492;Q9WTL2	Ras-related protein Rab-11B OS=Mus musculus GN=Rab11b PE=1 SV=3 - [RB11B_MOUSE]	1.13177	0.268522
Q7TNV0;D3YVJ6;E9Q8Y1	Protein DEK OS=Mus musculus GN=Dek PE=1 SV=1 - [DEK_MOUSE]	1.04987	0.397459
Q07076	Annexin A7 OS=Mus musculus GN=Anxa7 PE=1 SV=2 - [ANXA7_MOUSE]	1.12964	0.409257
P61082;F6WMC0;F7CDT0;G5E919	NEDD8-conjugating enzyme Ubc12 OS=Mus musculus GN=Ube2m PE=1 SV=1 - [UBC12_MOUSE]	1.30143	0.100089
O70251;A0A087WS46;G3UX43;G3UZ47;M0QWH8;M0QWK5	Elongation factor 1-beta OS=Mus musculus GN=Eef1b PE=1 SV=5 - [EF1B_MOUSE]	0.841218	0.0940458
Q9R1P3	Proteasome subunit beta type-2 OS=Mus musculus GN=Psmb2 PE=1 SV=1 - [PSB2_MOUSE]	0.960578	0.967017
F8WJG3;P62996	Transformer-2 protein homolog beta OS=Mus musculus GN=Tra2b PE=1 SV=1 - [F8WJG3_MOUSE]	1.17403	0.60999
Q9WUM3;D3YUG6	Coronin-1B OS=Mus musculus GN=Coro1b PE=1 SV=1 - [COR1B_MOUSE]	1.2185	0.257034
P14152;B1ATQ3	Malate dehydrogenase, cytoplasmic OS=Mus musculus GN=Mdh1 PE=1 SV=3 - [MDHC_MOUSE]	1.28085	0.155728
P62849	40S ribosomal protein S24 OS=Mus musculus GN=Rps24 PE=1 SV=1 - [RS24_MOUSE]	0.713804	0.152984
Q6PDM2;F7AI47;H7BX95	Serine/arginine-rich splicing factor 1 OS=Mus musculus GN=Srsf1 PE=1 SV=3 - [SRSF1_MOUSE]	1.19659	0.131553
Q9JJ28	Protein flightless-1 homolog OS=Mus musculus GN=Flii PE=1 SV=1 - [FLII_MOUSE]	0.857851	0.393405
F8VQ29;A0A0A6YXJ2;Q3UQP1	Protein Iqgap3 OS=Mus musculus GN=Iqgap3 PE=1 SV=1 - [F8VQ29_MOUSE]	1.03293	0.0695139
P35979;F6XSQ3;F8VQK7;Q811G0;Q8CBR1	60S ribosomal protein L12 OS=Mus musculus GN=Rpl12 PE=1 SV=2 - [RL12_MOUSE]	1.12016	0.491287
Q60817;P70670	Nascent polypeptide-associated complex subunit alpha OS=Mus musculus GN=Naca PE=1 SV=1 - [NACA_MOUSE]	1.00144	0.794104
E9Q4Q2;D3YVH4;D3YZC9;D3YZD0;Q64213	Splicing factor 1 OS=Mus musculus GN=Sf1 PE=1 SV=1 - [E9Q4Q2_MOUSE]	1.08936	0.439891
Q5SWU9;E9Q4Z2;V9GWS0	Acetyl-CoA carboxylase 1 OS=Mus musculus GN=Acaca PE=1 SV=1 - [ACACA_MOUSE]	1.1608	0.918937
Q8JZR0	Long-chain-fatty-acid--CoA ligase 5 OS=Mus musculus GN=Acsl5 PE=1 SV=1 - [ACSL5_MOUSE]	1.02792	0.734276
P62267	40S ribosomal protein S23 OS=Mus musculus GN=Rps23 PE=1 SV=3 - [RS23_MOUSE]	0.890108	0.0593393
Q9R190;H3BLE1	Metastasis-associated protein MTA2 OS=Mus musculus GN=Mta2 PE=1 SV=1 - [MTA2_MOUSE]	1.44555	0.182233
P63028;D3YU75	Translationally-controlled tumor protein OS=Mus musculus GN=Tpt1 PE=1 SV=1 - [TCTP_MOUSE]	0.852299	0.194905
Q6ZQI3	Malectin OS=Mus musculus GN=Mlec PE=1 SV=2 - [MLEC_MOUSE]	1.04956	0.686574
Q9DC51;A0A0G2JG40;A2AE31;A2AE32;P18872;P20612;P27600;P27601;P50149;Q3V3I2;Q66L47;Q8CGK7;Q9D034	Guanine nucleotide-binding protein G(k) subunit alpha OS=Mus musculus GN=Gnai3 PE=1 SV=3 - [GNAI3_MOUSE]	1.50878	0.129518
Q61335	B-cell receptor-associated protein 31 OS=Mus musculus GN=Bcap31 PE=1 SV=4 - [BAP31_MOUSE]	0.823407	0.969584
Q80SW1;D3Z2Q0;F7ATQ6;F8WGT1;F8WI65;H3BKT5;Q68FL4	Putative adenosylhomocysteinase 2 OS=Mus musculus GN=Ahcyl1 PE=1 SV=1 - [SAHH2_MOUSE]	1.39799	0.11961
P61202;A2AQE4	COP9 signalosome complex subunit 2 OS=Mus musculus GN=Cops2 PE=1 SV=1 - [CSN2_MOUSE]	1.22604	0.758388
P26231;D3Z0Z5;Q91Z61	Catenin alpha-1 OS=Mus musculus GN=Ctnna1 PE=1 SV=1 - [CTNA1_MOUSE]	0.671607	0.633525
Q8VED5	Keratin, type II cytoskeletal 79 OS=Mus musculus GN=Krt79 PE=1 SV=2 - [K2C79_MOUSE]	0.326644	0.704683
O55022	Membrane-associated progesterone receptor component 1 OS=Mus musculus GN=Pgrmc1 PE=1 SV=4 - [PGRC1_MOUSE]	1.1834	0.1149
O54734	Dolichyl-diphosphooligosaccharide--protein glycosyltransferase 48 kDa subunit OS=Mus musculus GN=Ddost PE=1 SV=2 - [OST48_MOUSE]	1.34805	0.608897
P61087;A0A0J9YU07;A0A0J9YUI1;A0A0J9YUR9;D3Z4U3;F8WIC2;Q3V3R8	Ubiquitin-conjugating enzyme E2 K OS=Mus musculus GN=Ube2k PE=1 SV=3 - [UBE2K_MOUSE]	1.04565	0.36687
Q9DBP5;A0A0R4J093	UMP-CMP kinase OS=Mus musculus GN=Cmpk1 PE=1 SV=1 - [KCY_MOUSE]	0.798541	0.890883
Q9R1P0;E9PW69;E9Q0X0	Proteasome subunit alpha type-4 OS=Mus musculus GN=Psma4 PE=1 SV=1 - [PSA4_MOUSE]	1.35711	0.112026
P18572;J3QP71;K3W4Q8	Basigin OS=Mus musculus GN=Bsg PE=1 SV=2 - [BASI_MOUSE]	1.24687	0.0940149
Q99ME9	Nucleolar GTP-binding protein 1 OS=Mus musculus GN=Gtpbp4 PE=1 SV=3 - [NOG1_MOUSE]	1.04962	0.18122
H3BL37;H3BIX0;H3BK88;O08784;Q05CS0	Treacle protein OS=Mus musculus GN=Tcof1 PE=1 SV=1 - [H3BL37_MOUSE]	1.13757	0.247859
Q9CR16;A0A0A6YW70	Peptidyl-prolyl cis-trans isomerase D OS=Mus musculus GN=Ppid PE=1 SV=3 - [PPID_MOUSE]	0.889734	0.350662
Q9JK81;F7A3N3;F8WGG3	UPF0160 protein MYG1, mitochondrial OS=Mus musculus GN=Myg1 PE=1 SV=1 - [MYG1_MOUSE]	1.25043	0.158807
Q9CQ60;D3Z4X1;F6X8L5;Q8CBG6	6-phosphogluconolactonase OS=Mus musculus GN=Pgls PE=1 SV=1 - [6PGL_MOUSE]	1.12412	0.0881791
O35887;G3UWR0;G3UWV3;G3UXA3;G3UXA8;G3UY49;G3V004;Q6XLQ8	Calumenin OS=Mus musculus GN=Calu PE=1 SV=1 - [CALU_MOUSE]	1.19859	0.294729
P54728	UV excision repair protein RAD23 homolog B OS=Mus musculus GN=Rad23b PE=1 SV=2 - [RD23B_MOUSE]	0.955076	0.169828
O35857	Mitochondrial import inner membrane translocase subunit TIM44 OS=Mus musculus GN=Timm44 PE=1 SV=2 - [TIM44_MOUSE]	0.90502	0.855844
Q921M7;Q8BHZ0	Protein FAM49B OS=Mus musculus GN=Fam49b PE=1 SV=1 - [FA49B_MOUSE]	0.988291	0.743716
Q99KQ4	Nicotinamide phosphoribosyltransferase OS=Mus musculus GN=Nampt PE=1 SV=1 - [NAMPT_MOUSE]	0.94534	0.76003
Q60972	Histone-binding protein RBBP4 OS=Mus musculus GN=Rbbp4 PE=1 SV=5 - [RBBP4_MOUSE]	1.18319	0.0738864
P00493	Hypoxanthine-guanine phosphoribosyltransferase OS=Mus musculus GN=Hprt1 PE=1 SV=3 - [HPRT_MOUSE]	1.10329	0.612298
P10711;B7ZCS4;E9PYD5;F6XMY4;Q9QVN7	Transcription elongation factor A protein 1 OS=Mus musculus GN=Tcea1 PE=1 SV=2 - [TCEA1_MOUSE]	1.58531	0.0590189
Q6A068	Cell division cycle 5-like protein OS=Mus musculus GN=Cdc5l PE=1 SV=2 - [CDC5L_MOUSE]	1.3536	0.0796766
P97379;A0A0J9YTQ8;A0A0J9YUY8	Ras GTPase-activating protein-binding protein 2 OS=Mus musculus GN=G3bp2 PE=1 SV=2 - [G3BP2_MOUSE]	0.99276	0.37638
Q6P5D8	Structural maintenance of chromosomes flexible hinge domain-containing protein 1 OS=Mus musculus GN=Smchd1 PE=1 SV=2 - [SMHD1_MOUSE]	0.892727	0.196567
Q62446	Peptidyl-prolyl cis-trans isomerase FKBP3 OS=Mus musculus GN=Fkbp3 PE=1 SV=2 - [FKBP3_MOUSE]	0.86162	0.767257
Q9CQR2	40S ribosomal protein S21 OS=Mus musculus GN=Rps21 PE=1 SV=1 - [RS21_MOUSE]	1.02544	0.652523
Q3UM45;A0A087WRA7;F6TGJ2	Protein phosphatase 1 regulatory subunit 7 OS=Mus musculus GN=Ppp1r7 PE=1 SV=2 - [PP1R7_MOUSE]	1.08866	0.384156
P61161	Actin-related protein 2 OS=Mus musculus GN=Actr2 PE=1 SV=1 - [ARP2_MOUSE]	1.04786	0.784019
P62900;A0A0A6YX26;A0A0A6YXL3	60S ribosomal protein L31 OS=Mus musculus GN=Rpl31 PE=1 SV=1 - [RL31_MOUSE]	1.196	0.139089
Q91VX2;A2AMY5;A2AMY7;F6PYV5	Ubiquitin-associated protein 2 OS=Mus musculus GN=Ubap2 PE=1 SV=1 - [UBAP2_MOUSE]	1.14518	0.3914
P53994;G3UXQ7;G3V022;P59279;Q3TEG7	Ras-related protein Rab-2A OS=Mus musculus GN=Rab2a PE=1 SV=1 - [RAB2A_MOUSE]	1.07884	0.316199
Q61686;D3Z0U2	Chromobox protein homolog 5 OS=Mus musculus GN=Cbx5 PE=1 SV=1 - [CBX5_MOUSE]	1.15536	0.563563
P13439;D6RJ62	Uridine 5'-monophosphate synthase OS=Mus musculus GN=Umps PE=1 SV=3 - [UMPS_MOUSE]	1.00502	0.853932
P60766	Cell division control protein 42 homolog OS=Mus musculus GN=Cdc42 PE=1 SV=2 - [CDC42_MOUSE]	0.922405	0.890196
Q9R0P5	Destrin OS=Mus musculus GN=Dstn PE=1 SV=3 - [DEST_MOUSE]	1.34546	0.206618
Q9D0M3	Cytochrome c1, heme protein, mitochondrial OS=Mus musculus GN=Cyc1 PE=1 SV=1 - [CY1_MOUSE]	1.02046	0.171305
Q05D44	Eukaryotic translation initiation factor 5B OS=Mus musculus GN=Eif5b PE=1 SV=2 - [IF2P_MOUSE]	1.08997	0.0803799
Q9DB05;A0A1B0GR35;P28663	Alpha-soluble NSF attachment protein OS=Mus musculus GN=Napa PE=1 SV=1 - [SNAA_MOUSE]	1.32251	0.146208
Q91VA7;V9GXV0	Isocitrate dehydrogenase [NAD] subunit, mitochondrial OS=Mus musculus GN=Idh3b PE=1 SV=1 - [Q91VA7_MOUSE]	1.21824	0.126851
Q8R0G9	Nuclear pore complex protein Nup133 OS=Mus musculus GN=Nup133 PE=1 SV=2 - [NU133_MOUSE]	1.12157	0.954804
P62317;D3Z5N9	Small nuclear ribonucleoprotein Sm D2 OS=Mus musculus GN=Snrpd2 PE=1 SV=1 - [SMD2_MOUSE]	1.40697	0.0880829
Q9CQQ7;A0A0G2JGX3	ATP synthase F(0) complex subunit B1, mitochondrial OS=Mus musculus GN=Atp5f1 PE=1 SV=1 - [AT5F1_MOUSE]	1.10878	0.0917157
E9Q3G8	Protein Nup153 OS=Mus musculus GN=Nup153 PE=1 SV=1 - [E9Q3G8_MOUSE]	1.11694	0.211787
Q9CQR6;A0A0N4SVE2;A0A0N4SVL9;A0A0N4SW66	Serine/threonine-protein phosphatase 6 catalytic subunit OS=Mus musculus GN=Ppp6c PE=1 SV=1 - [PPP6_MOUSE]	1.11488	0.379978
Q9CXY6	Interleukin enhancer-binding factor 2 OS=Mus musculus GN=Ilf2 PE=1 SV=1 - [ILF2_MOUSE]	0.62801	0.0701434
Q8R5H1;A0A0A6YVY7;A0A0A6YW28;P35123;Q99K46	Ubiquitin carboxyl-terminal hydrolase 15 OS=Mus musculus GN=Usp15 PE=1 SV=1 - [UBP15_MOUSE]	1.2669	0.219134
P02469;E9PYT5;E9QN70	Laminin subunit beta-1 OS=Mus musculus GN=Lamb1 PE=1 SV=3 - [LAMB1_MOUSE]	1.46813	0.0843273
O35343;A0A0B4J1E7;D3YTN1	Importin subunit alpha-3 OS=Mus musculus GN=Kpna4 PE=1 SV=1 - [IMA3_MOUSE]	1.36927	0.11477
Q80WJ7;E9PUX0;F6QFT1;F6QHD1;F6ZQL0;F6ZSG0	Protein LYRIC OS=Mus musculus GN=Mtdh PE=1 SV=1 - [LYRIC_MOUSE]	1.27936	0.0912965
P30285;D3YWB0;D6RHS5;E9PZX7;E9Q9E4	Cyclin-dependent kinase 4 OS=Mus musculus GN=Cdk4 PE=1 SV=1 - [CDK4_MOUSE]	1.31282	0.279046
P97384;D3Z7U0	Annexin A11 OS=Mus musculus GN=Anxa11 PE=1 SV=2 - [ANX11_MOUSE]	0.812958	0.312463
P33609	DNA polymerase alpha catalytic subunit OS=Mus musculus GN=Pola1 PE=1 SV=2 - [DPOLA_MOUSE]	1.10758	0.0545364
O35344	Importin subunit alpha-4 OS=Mus musculus GN=Kpna3 PE=1 SV=1 - [IMA4_MOUSE]	1.34828	0.208919
P03975	IgE-binding protein OS=Mus musculus GN=Iap PE=2 SV=1 - [IGEB_MOUSE]	0.947881	0.603525
Q9D7S7	60S ribosomal protein L22-like 1 OS=Mus musculus GN=Rpl22l1 PE=1 SV=1 - [RL22L_MOUSE]	1.00395	0.62479
P61027	Ras-related protein Rab-10 OS=Mus musculus GN=Rab10 PE=1 SV=1 - [RAB10_MOUSE]	0.87274	0.416172
Q4FE56;E9PWA9;G3UY52;G3UZS3;P70398	Probable ubiquitin carboxyl-terminal hydrolase FAF-X OS=Mus musculus GN=Usp9x PE=1 SV=1 - [Q4FE56_MOUSE]	1.71035	0.078297
P08553;A0A0R4J036;D3YZ35	Neurofilament medium polypeptide OS=Mus musculus GN=Nefm PE=1 SV=4 - [NFM_MOUSE]	1.65979	0.104651
Q6IFX2	Keratin, type I cytoskeletal 42 OS=Mus musculus GN=Krt42 PE=1 SV=1 - [K1C42_MOUSE]	0.927925	0.349249
P61164	Alpha-centractin OS=Mus musculus GN=Actr1a PE=1 SV=1 - [ACTZ_MOUSE]	1.58629	0.187398
P08207	Protein S100-A10 OS=Mus musculus GN=S100a10 PE=1 SV=2 - [S10AA_MOUSE]	0.862322	0.919318
Q9DBG5	Perilipin-3 OS=Mus musculus GN=Plin3 PE=1 SV=1 - [PLIN3_MOUSE]	1.00235	0.832888
A0A0G2JGD2;P07091	Protein S100-A4 (Fragment) OS=Mus musculus GN=S100a4 PE=1 SV=1 - [A0A0G2JGD2_MOUSE]	0.636905	0.207941
Q9JJA4;D3Z369	Ribosome biogenesis protein WDR12 OS=Mus musculus GN=Wdr12 PE=1 SV=1 - [WDR12_MOUSE]	1.26435	0.107374
P34884	Macrophage migration inhibitory factor OS=Mus musculus GN=Mif PE=1 SV=2 - [MIF_MOUSE]	1.03207	0.198974
Q8CAY6;F2Z459;G3XA25;Q80X81	Acetyl-CoA acetyltransferase, cytosolic OS=Mus musculus GN=Acat2 PE=1 SV=2 - [THIC_MOUSE]	0.126472	0.324203
Q8R010;Q8R3V2	Aminoacyl tRNA synthase complex-interacting multifunctional protein 2 OS=Mus musculus GN=Aimp2 PE=1 SV=2 - [AIMP2_MOUSE]	1.31349	0.139491
P06795;A0A0G2JDM4;A0A0G2JF49;P21440;P21447	Multidrug resistance protein 1B OS=Mus musculus GN=Abcb1b PE=1 SV=1 - [MDR1B_MOUSE]	1.17496	0.810742
Q8BK64	Activator of 90 kDa heat shock protein ATPase homolog 1 OS=Mus musculus GN=Ahsa1 PE=1 SV=2 - [AHSA1_MOUSE]	0.733308	0.104288
D3Z0M9	MCG18410, isoform CRA_a OS=Mus musculus GN=Ddx23 PE=1 SV=1 - [D3Z0M9_MOUSE]	1.04359	0.293657
Q64012;A2AU60;A2AU61;A2AU62	RNA-binding protein Raly OS=Mus musculus GN=Raly PE=1 SV=3 - [RALY_MOUSE]	1.2794	0.157454
Q9DC61;A2AIW9	Mitochondrial-processing peptidase subunit alpha OS=Mus musculus GN=Pmpca PE=1 SV=1 - [MPPA_MOUSE]	0.870525	0.558265
P62858;G3UYV7;J3QNN8	40S ribosomal protein S28 OS=Mus musculus GN=Rps28 PE=1 SV=1 - [RS28_MOUSE]	0.873532	0.218406
P37040;E9PVT9;E9Q997;F6R7H8;Q05DV1	NADPH--cytochrome P450 reductase OS=Mus musculus GN=Por PE=1 SV=2 - [NCPR_MOUSE]	0.859139	0.404008
P62835;A0A0G2JDL9;A0A0G2JE52;A0A0G2JED9;Q99JI6	Ras-related protein Rap-1A OS=Mus musculus GN=Rap1a PE=1 SV=1 - [RAP1A_MOUSE]	0.991914	0.285424
Q9CQU0	Thioredoxin domain-containing protein 12 OS=Mus musculus GN=Txndc12 PE=1 SV=1 - [TXD12_MOUSE]	0.942759	0.155463
Q9D6R2	Isocitrate dehydrogenase [NAD] subunit alpha, mitochondrial OS=Mus musculus GN=Idh3a PE=1 SV=1 - [IDH3A_MOUSE]	1.15121	0.435306
P63073;A0A0G2JFB4;A0A0G2JG98;A0A0G2JGT5;A0A0G2JH04	Eukaryotic translation initiation factor 4E OS=Mus musculus GN=Eif4e PE=1 SV=1 - [IF4E_MOUSE]	1.00504	0.387707
P08228	Superoxide dismutase [Cu-Zn] OS=Mus musculus GN=Sod1 PE=1 SV=2 - [SODC_MOUSE]	0.943913	0.317107
Q62426	Cystatin-B OS=Mus musculus GN=Cstb PE=1 SV=1 - [CYTB_MOUSE]	1.18937	0.636822
P26369;A0A140LJ08;Q3KQM4;Q80XR5	Splicing factor U2AF 65 kDa subunit OS=Mus musculus GN=U2af2 PE=1 SV=3 - [U2AF2_MOUSE]	1.01181	0.225915
Q9JLQ0	CD2-associated protein OS=Mus musculus GN=Cd2ap PE=1 SV=3 - [CD2AP_MOUSE]	0.963091	0.977575
P62874;H3BKR2;H3BLF7	Guanine nucleotide-binding protein G(I)/G(S)/G(T) subunit beta-1 OS=Mus musculus GN=Gnb1 PE=1 SV=3 - [GBB1_MOUSE]	1.00774	0.117043
Q8K363;F6ZX28	ATP-dependent RNA helicase DDX18 OS=Mus musculus GN=Ddx18 PE=1 SV=1 - [DDX18_MOUSE]	1.13522	0.130594
P51660	Peroxisomal multifunctional enzyme type 2 OS=Mus musculus GN=Hsd17b4 PE=1 SV=3 - [DHB4_MOUSE]	0.889394	0.0648308
O54833	Casein kinase II subunit alpha' OS=Mus musculus GN=Csnk2a2 PE=1 SV=1 - [CSK22_MOUSE]	0.823415	0.423998
Q91YR7	Pre-mRNA-processing factor 6 OS=Mus musculus GN=Prpf6 PE=1 SV=1 - [PRP6_MOUSE]	1.46973	0.0795093
P06151;A0A0N4SVV8;A0A1B0GQX5;A0A1B0GRC1;A0A1B0GRE9;A0A1B0GRS2;A0A1B0GRW9;A0A1B0GS79;A0A1B0GSL7;A0A1B0GSR2;A0A1B0GSR9;A0A1B0GSX0;G5E8N5;A0A1B0GT41;D3YVR7;D3YZE4;D3YZQ9;D3Z7F0;P00342;P16125	L-lactate dehydrogenase A chain OS=Mus musculus GN=Ldha PE=1 SV=3 - [LDHA_MOUSE]	1.07245	0.117063
O09061	Proteasome subunit beta type-1 OS=Mus musculus GN=Psmb1 PE=1 SV=1 - [PSB1_MOUSE]	1.14817	0.346393
Q9D1D4	Transmembrane emp24 domain-containing protein 10 OS=Mus musculus GN=Tmed10 PE=1 SV=1 - [TMEDA_MOUSE]	1.13322	0.463118
Q61739;F6VSK8	Integrin alpha-6 OS=Mus musculus GN=Itga6 PE=1 SV=3 - [ITA6_MOUSE]	1.09015	0.803906
E9QL31;A0A0R4J104;E0CXT5;E0CZ53;E9PX84;F6TQN9;P98078;Q3TRE6;Q9DCE6	Disabled homolog 2 OS=Mus musculus GN=Dab2 PE=1 SV=1 - [E9QL31_MOUSE]	1.02557	0.964176
D3YXK2;Q80YR5;S4R1M2;S4R2Q5	Scaffold attachment factor B1 OS=Mus musculus GN=Safb PE=1 SV=2 - [SAFB1_MOUSE]	1.33264	0.182369
Q8VDP4	Cell cycle and apoptosis regulator protein 2 OS=Mus musculus GN=Ccar2 PE=1 SV=2 - [CCAR2_MOUSE]	1.52117	0.160182
Q8BW10;E9PW56;F6YBB8	RNA-binding protein NOB1 OS=Mus musculus GN=Nob1 PE=1 SV=1 - [NOB1_MOUSE]	0.720832	0.166457
Q01149	Collagen alpha-2(I) chain OS=Mus musculus GN=Col1a2 PE=1 SV=2 - [CO1A2_MOUSE]	1.30015	0.106719
G3UXW9;A0A140LJB7;B1ATU4;Q3MIA8;Q99LD4	COP9 signalosome complex subunit 1 OS=Mus musculus GN=Gps1 PE=1 SV=1 - [G3UXW9_MOUSE]	1.74527	0.0500543
Q80UM7	Mannosyl-oligosaccharide glucosidase OS=Mus musculus GN=Mogs PE=1 SV=1 - [MOGS_MOUSE]	1.13436	0.141705
P59999;E9PWA7;Q3TX55	Actin-related protein 2/3 complex subunit 4 OS=Mus musculus GN=Arpc4 PE=1 SV=3 - [ARPC4_MOUSE]	1.41659	0.0609537
P70460	Vasodilator-stimulated phosphoprotein OS=Mus musculus GN=Vasp PE=1 SV=4 - [VASP_MOUSE]	1.2414	0.276008
Q9JMH6	Thioredoxin reductase 1, cytoplasmic OS=Mus musculus GN=Txnrd1 PE=1 SV=3 - [TRXR1_MOUSE]	1.14797	0.172168
P58389;A2AWE9;A2AWF0;B7ZDE0;F6Z6I0	Serine/threonine-protein phosphatase 2A activator OS=Mus musculus GN=Ppp2r4 PE=1 SV=1 - [PTPA_MOUSE]	1.02504	0.412985
Q8K1J6;A0A0N4SUW4;A0A0N4SV41	CCA tRNA nucleotidyltransferase 1, mitochondrial OS=Mus musculus GN=Trnt1 PE=1 SV=1 - [TRNT1_MOUSE]	1.06315	0.681358
A2AMV1;D6RCI7;Q9D0I8	RIKEN cDNA 2610012O22, isoform CRA_a OS=Mus musculus GN=Mrto4 PE=1 SV=1 - [A2AMV1_MOUSE]	1.21965	0.287812
Q9R0X4;Q32MW3	Acyl-coenzyme A thioesterase 9, mitochondrial OS=Mus musculus GN=Acot9 PE=1 SV=1 - [ACOT9_MOUSE]	0.924328	0.385697
Q8C166;A3KGK7;B7ZCP4;B7ZCP5;B7ZCP6;B7ZCP7;B7ZCP8;E9Q806;F6R587;V9GWY2;V9GX86;V9GXM6	Copine-1 OS=Mus musculus GN=Cpne1 PE=1 SV=1 - [CPNE1_MOUSE]	0.80672	0.549316
O55029	Coatomer subunit beta' OS=Mus musculus GN=Copb2 PE=1 SV=2 - [COPB2_MOUSE]	1.19401	0.42703
Q8VCT3;E9PYF1	Aminopeptidase B OS=Mus musculus GN=Rnpep PE=1 SV=2 - [AMPB_MOUSE]	0.969626	0.154283
P35279;D3YV69;P61294	Ras-related protein Rab-6A OS=Mus musculus GN=Rab6a PE=1 SV=4 - [RAB6A_MOUSE]	1.27001	0.260151
Q99JY0;D3YXU1	Trifunctional enzyme subunit beta, mitochondrial OS=Mus musculus GN=Hadhb PE=1 SV=1 - [ECHB_MOUSE]	0.72054	0.239325
P31938;M0QWN2;Q63932;Q91YS7	Dual specificity mitogen-activated protein kinase kinase 1 OS=Mus musculus GN=Map2k1 PE=1 SV=2 - [MP2K1_MOUSE]	0.992367	0.957178
P68181;A0A0G2JFT9;H6TMF5	cAMP-dependent protein kinase catalytic subunit beta OS=Mus musculus GN=Prkacb PE=1 SV=2 - [KAPCB_MOUSE]	0.673346	0.387559
Q91VH2	Sorting nexin-9 OS=Mus musculus GN=Snx9 PE=1 SV=1 - [SNX9_MOUSE]	1.22504	0.178765
P63037;B1AXX9;B1AXY0;B1AXY1	DnaJ homolog subfamily A member 1 OS=Mus musculus GN=Dnaja1 PE=1 SV=1 - [DNJA1_MOUSE]	0.906745	0.0800398
P70698	CTP synthase 1 OS=Mus musculus GN=Ctps1 PE=1 SV=2 - [PYRG1_MOUSE]	1.20236	0.0668558
Q9DAW6	U4/U6 small nuclear ribonucleoprotein Prp4 OS=Mus musculus GN=Prpf4 PE=1 SV=1 - [PRP4_MOUSE]	1.01969	0.0595673
Q6ZWQ9;D3YV37;Q3THE2;Q9CQ19	MCG5400 OS=Mus musculus GN=Myl12a PE=1 SV=1 - [Q6ZWQ9_MOUSE]	0.882614	0.453479
Q3UYV9	Nuclear cap-binding protein subunit 1 OS=Mus musculus GN=Ncbp1 PE=1 SV=2 - [NCBP1_MOUSE]	0.807317	0.742633
Q3TQP6;P06801	Malic enzyme OS=Mus musculus GN=Me1 PE=1 SV=1 - [Q3TQP6_MOUSE]	0.830855	0.18109
A0A1B0GTA4;A0A1B0GS13;A0A1B0GSH8;A0A1B0GT35;A0A1B0GT81;Q07813	Apoptosis regulator BAX (Fragment) OS=Mus musculus GN=Bax PE=4 SV=1 - [A0A1B0GTA4_MOUSE]	0.865474	0.909917
Q8R5L1;O35658	Complement component 1 Q subcomponent-binding protein, mitochondrial OS=Mus musculus GN=C1qbp PE=1 SV=1 - [Q8R5L1_MOUSE]	1.4266	0.146822
Q9JLJ2;Q3U367	4-trimethylaminobutyraldehyde dehydrogenase OS=Mus musculus GN=Aldh9a1 PE=1 SV=1 - [AL9A1_MOUSE]	1.424	0.0946268
P53811;Q8JZZ5	Phosphatidylinositol transfer protein beta isoform OS=Mus musculus GN=Pitpnb PE=1 SV=2 - [PIPNB_MOUSE]	0.765975	0.0609553
P51432	1-phosphatidylinositol 4,5-bisphosphate phosphodiesterase beta-3 OS=Mus musculus GN=Plcb3 PE=1 SV=2 - [PLCB3_MOUSE]	1.30568	0.0836599
Q99JR1;Q3U4F0;Q91V61	Sideroflexin-1 OS=Mus musculus GN=Sfxn1 PE=1 SV=3 - [SFXN1_MOUSE]	1.20614	0.269118
P84089;G3UW85	Enhancer of rudimentary homolog OS=Mus musculus GN=Erh PE=1 SV=1 - [ERH_MOUSE]	1.22221	0.467029
E9Q0F0	Protein Krt78 OS=Mus musculus GN=Krt78 PE=1 SV=1 - [E9Q0F0_MOUSE]	0.35178	0.191959
P21956	Lactadherin OS=Mus musculus GN=Mfge8 PE=1 SV=3 - [MFGM_MOUSE]	1.30525	0.20243
Q505F5;E9PV22	Leucine-rich repeat-containing protein 47 OS=Mus musculus GN=Lrrc47 PE=1 SV=1 - [LRC47_MOUSE]	1.41829	0.0972671
Q01405;E9Q1S3	Protein transport protein Sec23A OS=Mus musculus GN=Sec23a PE=1 SV=2 - [SC23A_MOUSE]	0.975146	0.500845
P62855	40S ribosomal protein S26 OS=Mus musculus GN=Rps26 PE=1 SV=3 - [RS26_MOUSE]	1.20108	0.355066
O70310	Glycylpeptide N-tetradecanoyltransferase 1 OS=Mus musculus GN=Nmt1 PE=1 SV=1 - [NMT1_MOUSE]	1.44124	0.108282
P42669;Q8R4E6	Transcriptional activator protein Pur-alpha OS=Mus musculus GN=Pura PE=1 SV=1 - [PURA_MOUSE]	1.31071	0.0909527
Q6ZWY3;D3YYB0;D6RH49	40S ribosomal protein S27-like OS=Mus musculus GN=Rps27l PE=1 SV=3 - [RS27L_MOUSE]	0.983298	0.532608
Q9D0M1;B1AT82;B1AT83;B1AT84	Phosphoribosyl pyrophosphate synthase-associated protein 1 OS=Mus musculus GN=Prpsap1 PE=1 SV=1 - [KPRA_MOUSE]	0.913043	0.234392
P04104;Q6IFZ9;Q9R0H5	Keratin, type II cytoskeletal 1 OS=Mus musculus GN=Krt1 PE=1 SV=4 - [K2C1_MOUSE]	0.465002	0.397968
O89086;S4R2M6	RNA-binding protein 3 OS=Mus musculus GN=Rbm3 PE=1 SV=1 - [RBM3_MOUSE]	0.806742	0.152115
Q9D1M4	Eukaryotic translation elongation factor 1 epsilon-1 OS=Mus musculus GN=Eef1e1 PE=1 SV=1 - [MCA3_MOUSE]	1.18333	0.203251
A0A140T8K6;D3YX71;P47964;Q6ZWZ4	60S ribosomal protein L36 OS=Mus musculus GN=Rpl36-ps3 PE=3 SV=1 - [A0A140T8K6_MOUSE]	1.00962	0.70323
Q6P8I4;D3YWA4;F8WI88;Q3TM89	PEST proteolytic signal-containing nuclear protein OS=Mus musculus GN=Pcnp PE=1 SV=1 - [PCNP_MOUSE]	1.2381	0.137723
P62307	Small nuclear ribonucleoprotein F OS=Mus musculus GN=Snrpf PE=1 SV=1 - [RUXF_MOUSE]	0.790801	0.732892
P55264	Adenosine kinase OS=Mus musculus GN=Adk PE=1 SV=2 - [ADK_MOUSE]	1.34775	0.0877802
O55013	Trafficking protein particle complex subunit 3 OS=Mus musculus GN=Trappc3 PE=1 SV=1 - [TPPC3_MOUSE]	1.30825	0.0580847
P28352;D3Z124;F6QA74	DNA-(apurinic or apyrimidinic site) lyase OS=Mus musculus GN=Apex1 PE=1 SV=2 - [APEX1_MOUSE]	1.25595	0.308439
Q80X82;F6UJ99;F8WJD4	Symplekin OS=Mus musculus GN=Sympk PE=1 SV=1 - [SYMPK_MOUSE]	0.850923	0.0602811
P63168;Q80ZS7;Q9D0M5	Dynein light chain 1, cytoplasmic OS=Mus musculus GN=Dynll1 PE=1 SV=1 - [DYL1_MOUSE]	0.707838	0.383696
P10605	Cathepsin B OS=Mus musculus GN=Ctsb PE=1 SV=2 - [CATB_MOUSE]	1.12465	0.648661
Q9CQ43;Q8VCG1	Deoxyuridine triphosphatase OS=Mus musculus GN=Dut PE=1 SV=1 - [Q9CQ43_MOUSE]	1.50363	0.0778571
A0A1B0GRP7;A0A1B0GQY5;A0A1B0GRR5;A0A1B0GSA1;A0A1B0GSP5;Q6P8V7;Q80ZV3;Q9Z2Y8	Proline synthase co-transcribed bacterial homolog protein (Fragment) OS=Mus musculus GN=Prosc PE=4 SV=1 - [A0A1B0GRP7_MOUSE]	1.20591	0.108204
Q6P542	ATP-binding cassette sub-family F member 1 OS=Mus musculus GN=Abcf1 PE=1 SV=1 - [ABCF1_MOUSE]	0.990457	0.975754
Q922Q4;A2ABZ2;Q922W5	Pyrroline-5-carboxylate reductase 2 OS=Mus musculus GN=Pycr2 PE=1 SV=1 - [P5CR2_MOUSE]	1.18004	0.0940564
D3Z7R1;Q8K183	Pyridoxal kinase OS=Mus musculus GN=Pdxk PE=1 SV=1 - [D3Z7R1_MOUSE]	1.29301	0.836634
Q8VBV7;A0A087WPM5	COP9 signalosome complex subunit 8 OS=Mus musculus GN=Cops8 PE=1 SV=1 - [CSN8_MOUSE]	1.36977	0.0570432
Q99KH8;A2AD84;D3Z359;Q99JT2;Q9Z2W1	Serine/threonine-protein kinase 24 OS=Mus musculus GN=Stk24 PE=1 SV=1 - [STK24_MOUSE]	1.28775	0.0767217
Q9CPT5;D3Z7M5	Nucleolar protein 16 OS=Mus musculus GN=Nop16 PE=1 SV=1 - [NOP16_MOUSE]	1.06164	0.163696
O55201;A0A140LJ34	Transcription elongation factor SPT5 OS=Mus musculus GN=Supt5h PE=1 SV=1 - [SPT5H_MOUSE]	1.00233	0.970903
P99027	60S acidic ribosomal protein P2 OS=Mus musculus GN=Rplp2 PE=1 SV=3 - [RLA2_MOUSE]	1.20768	0.293058
V9GXJ4;P52651;Q3UJH4	Homeobox protein Rhox5 (Fragment) OS=Mus musculus GN=Rhox5 PE=1 SV=1 - [V9GXJ4_MOUSE]	0.986106	0.267183
Q9JIH2	Nuclear pore complex protein Nup50 OS=Mus musculus GN=Nup50 PE=1 SV=3 - [NUP50_MOUSE]	1.17232	0.0501318
Q7TSV4;A0A0G2JF47;A0A0G2JG04	Phosphoglucomutase-2 OS=Mus musculus GN=Pgm2 PE=1 SV=1 - [PGM2_MOUSE]	1.51424	0.107496
Q5U458;A2A8D1;E9Q8B3	DnaJ homolog subfamily C member 11 OS=Mus musculus GN=Dnajc11 PE=1 SV=2 - [DJC11_MOUSE]	0.966583	0.266029
Q91WQ3;A2A7S7;F6VXZ2	Tyrosine--tRNA ligase, cytoplasmic OS=Mus musculus GN=Yars PE=1 SV=3 - [SYYC_MOUSE]	1.32201	0.0543906
Q9DBR7;A6H644;Q8BG95	Protein phosphatase 1 regulatory subunit 12A OS=Mus musculus GN=Ppp1r12a PE=1 SV=2 - [MYPT1_MOUSE]	1.65976	0.0786492
P23591	GDP-L-fucose synthase OS=Mus musculus GN=Tsta3 PE=1 SV=3 - [FCL_MOUSE]	1.33288	0.0838231
O08583;G3X9I4;Q9JJW6	THO complex subunit 4 OS=Mus musculus GN=Alyref PE=1 SV=3 - [THOC4_MOUSE]	1.03355	0.453822
A0A0G2JEC4;A0A0G2JE45;A0A0G2JF57;Q9JK48	Endophilin-B1 OS=Mus musculus GN=Sh3glb1 PE=1 SV=1 - [A0A0G2JEC4_MOUSE]	0.886043	0.203637
P62814;A0A0U1RNU9;Q91YH6	V-type proton ATPase subunit B, brain isoform OS=Mus musculus GN=Atp6v1b2 PE=1 SV=1 - [VATB2_MOUSE]	1.15306	0.137178
Q921N6;H3BLJ6	Probable ATP-dependent RNA helicase DDX27 OS=Mus musculus GN=Ddx27 PE=1 SV=3 - [DDX27_MOUSE]	1.38672	0.0937982
Q9EQQ9	Protein O-GlcNAcase OS=Mus musculus GN=Mgea5 PE=1 SV=2 - [OGA_MOUSE]	0.926435	0.925832
Q9CZU3	Superkiller viralicidic activity 2-like 2 OS=Mus musculus GN=Skiv2l2 PE=1 SV=1 - [SK2L2_MOUSE]	1.03127	0.937588
E9QLA5;Q0GNC1	Inverted formin-2 OS=Mus musculus GN=Inf2 PE=1 SV=1 - [E9QLA5_MOUSE]	1.09574	0.940803
Q6P5H2	Nestin OS=Mus musculus GN=Nes PE=1 SV=1 - [NEST_MOUSE]	0.690513	0.336462
F8WHR6;Q569Z5	Probable ATP-dependent RNA helicase DDX46 OS=Mus musculus GN=Ddx46 PE=1 SV=1 - [F8WHR6_MOUSE]	0.854667	0.216021
Q9Z0W3	Nuclear pore complex protein Nup160 OS=Mus musculus GN=Nup160 PE=1 SV=2 - [NU160_MOUSE]	1.24026	0.0589247
Q3U5F4;G8JL83	YrdC domain-containing protein, mitochondrial OS=Mus musculus GN=Yrdc PE=1 SV=1 - [YRDC_MOUSE]	1.48288	0.168804
Q9D2G2	Dihydrolipoyllysine-residue succinyltransferase component of 2-oxoglutarate dehydrogenase complex, mitochondrial OS=Mus musculus GN=Dlst PE=1 SV=1 - [ODO2_MOUSE]	0.754962	0.413202
Q9JHJ0	Tropomodulin-3 OS=Mus musculus GN=Tmod3 PE=1 SV=1 - [TMOD3_MOUSE]	0.973844	0.966026
Q9D554	Splicing factor 3A subunit 3 OS=Mus musculus GN=Sf3a3 PE=1 SV=2 - [SF3A3_MOUSE]	1.38902	0.163352
Q62348	Translin OS=Mus musculus GN=Tsn PE=1 SV=1 - [TSN_MOUSE]	1.05425	0.485195
P99026	Proteasome subunit beta type-4 OS=Mus musculus GN=Psmb4 PE=1 SV=1 - [PSB4_MOUSE]	1.13865	0.19616
Q6PFB2;A2CER2;Q8VE37	Rcc1 protein OS=Mus musculus GN=Rcc1 PE=1 SV=1 - [Q6PFB2_MOUSE]	1.38317	0.0911369
D3Z7C6;Q9R0Q7	Prostaglandin E synthase 3 OS=Mus musculus GN=Ptges3 PE=1 SV=1 - [D3Z7C6_MOUSE]	1.2128	0.546134
Q8K0D5	Elongation factor G, mitochondrial OS=Mus musculus GN=Gfm1 PE=1 SV=1 - [EFGM_MOUSE]	0.8319	0.936204
Q6PHZ2;A0A0G2JGS4;D6RDQ8;E9Q1T1;E9Q1V9;E9PXV3;E9Q1W0;E9Q1V9;E9QAJ4;F6WHR9;F8WIS9;P11798;Q8CCM0	Calcium/calmodulin-dependent protein kinase type II subunit delta OS=Mus musculus GN=Camk2d PE=1 SV=1 - [KCC2D_MOUSE]	1.35556	0.0886674
P00375	Dihydrofolate reductase OS=Mus musculus GN=Dhfr PE=1 SV=3 - [DYR_MOUSE]	0.68594	0.527766
P63005;Q5SW16	Platelet-activating factor acetylhydrolase IB subunit alpha OS=Mus musculus GN=Pafah1b1 PE=1 SV=2 - [LIS1_MOUSE]	1.34299	0.363606
Q91YR1	Twinfilin-1 OS=Mus musculus GN=Twf1 PE=1 SV=2 - [TWF1_MOUSE]	1.1839	0.293576
Q9QYI3;A2A5E1;F7BTP8	DnaJ homolog subfamily C member 7 OS=Mus musculus GN=Dnajc7 PE=1 SV=2 - [DNJC7_MOUSE]	1.07175	0.151189
Q9D7H3;D3Z263;D6RD00;D6REI7	RNA 3'-terminal phosphate cyclase OS=Mus musculus GN=RtcA PE=1 SV=2 - [RTCA_MOUSE]	0.941502	0.0648794
Q00PI9	Heterogeneous nuclear ribonucleoprotein U-like protein 2 OS=Mus musculus GN=Hnrnpul2 PE=1 SV=2 - [HNRL2_MOUSE]	1.15592	0.22658
D3Z1Z8;D3Z5N2;P54227;P55821	Stathmin (Fragment) OS=Mus musculus GN=Stmn1 PE=1 SV=1 - [D3Z1Z8_MOUSE]	1.00349	0.306468
Q6PIP5	NudC domain-containing protein 1 OS=Mus musculus GN=Nudcd1 PE=1 SV=2 - [NUDC1_MOUSE]	0.718798	0.389359
Q9EST5	Acidic leucine-rich nuclear phosphoprotein 32 family member B OS=Mus musculus GN=Anp32b PE=1 SV=1 - [AN32B_MOUSE]	0.949274	0.697168
P43247;G3UXD8	DNA mismatch repair protein Msh2 OS=Mus musculus GN=Msh2 PE=1 SV=1 - [MSH2_MOUSE]	0.969291	0.324403
O08795	Glucosidase 2 subunit beta OS=Mus musculus GN=Prkcsh PE=1 SV=1 - [GLU2B_MOUSE]	1.55479	0.0808552
Q543K9;P23492;Q9D8C9	Purine nucleoside phosphorylase OS=Mus musculus GN=Pnp PE=1 SV=1 - [Q543K9_MOUSE]	1.19865	0.472273
Q9CXF4	TBC1 domain family member 15 OS=Mus musculus GN=Tbc1d15 PE=1 SV=1 - [TBC15_MOUSE]	0.592236	0.620379
Q8BL97	Serine/arginine-rich splicing factor 7 OS=Mus musculus GN=Srsf7 PE=1 SV=1 - [SRSF7_MOUSE]	1.07889	0.0848901
Q3V1H1	Cytoskeleton-associated protein 2 OS=Mus musculus GN=Ckap2 PE=1 SV=1 - [CKAP2_MOUSE]	0.87871	0.0730506
Q9CPS5;Q3TG45;Q9CX56	26S proteasome non-ATPase regulatory subunit 8 OS=Mus musculus GN=Psmd8 PE=1 SV=2 - [Q9CPS5_MOUSE]	0.999482	0.555317
B2RXS4;Q3UH93;Q9QZC2	Plexin-B2 OS=Mus musculus GN=Plxnb2 PE=1 SV=1 - [PLXB2_MOUSE]	1.38458	0.0534486
P09405	Nucleolin OS=Mus musculus GN=Ncl PE=1 SV=2 - [NUCL_MOUSE]	1.14748	0.0642568
Q99JX7;V9GXF3;V9GXW3	Nuclear RNA export factor 1 OS=Mus musculus GN=Nxf1 PE=1 SV=3 - [NXF1_MOUSE]	0.875688	0.942181
Q8BIJ6;E9PWN2;E9PWN3	Isoleucine--tRNA ligase, mitochondrial OS=Mus musculus GN=Iars2 PE=1 SV=1 - [SYIM_MOUSE]	0.945894	0.17872
E9Q066;G3X9Q6;Q8BWW4	La-related protein 4 OS=Mus musculus GN=Larp4 PE=1 SV=1 - [E9Q066_MOUSE]	1.20518	0.0933018
Q8BK67;A2AWQ2	Protein RCC2 OS=Mus musculus GN=Rcc2 PE=1 SV=1 - [RCC2_MOUSE]	0.830871	0.950258
Q8VDM6	Heterogeneous nuclear ribonucleoprotein U-like protein 1 OS=Mus musculus GN=Hnrnpul1 PE=1 SV=1 - [HNRL1_MOUSE]	1.32782	0.0808258
P31324;H3BK84	cAMP-dependent protein kinase type II-beta regulatory subunit OS=Mus musculus GN=Prkar2b PE=1 SV=3 - [KAP3_MOUSE]	1.12491	0.329586
P62305;E9Q0W8;E9Q4F4	Small nuclear ribonucleoprotein E OS=Mus musculus GN=Snrpe PE=1 SV=1 - [RUXE_MOUSE]	0.95091	0.94929
Q8BT60;A0A0R4J0J1;Q0VE82;Q1RLL3;Q3UYN2;Q8BLR2;Q8JZW4;Q9D6C8;Q9DC53;Q9Z140	Copine-3 OS=Mus musculus GN=Cpne3 PE=1 SV=2 - [CPNE3_MOUSE]	1.13425	0.54108
Q9WUK4	Replication factor C subunit 2 OS=Mus musculus GN=Rfc2 PE=1 SV=1 - [RFC2_MOUSE]	1.51027	0.0967274
Q64133;E9PVL9	Amine oxidase [flavin-containing] A OS=Mus musculus GN=Maoa PE=1 SV=3 - [AOFA_MOUSE]	1.29902	0.487099
O54984;A0A1B0GRE1	ATPase Asna1 OS=Mus musculus GN=Asna1 PE=1 SV=2 - [ASNA_MOUSE]	1.1184	0.0564866
P10639	Thioredoxin OS=Mus musculus GN=Txn PE=1 SV=3 - [THIO_MOUSE]	1.17605	0.915281
B7ZC46;B1AQY9;B1AQZ0;E0CYM4;Q8CHH9	Septin-8 OS=Mus musculus GN=Sept8 PE=1 SV=1 - [B7ZC46_MOUSE]	1.04945	0.579203
A0A0G2JDW7;A0A0G2JEX7;A0A0G2JG29;Q6ZWU9	40S ribosomal protein S27 (Fragment) OS=Mus musculus GN=Rps27 PE=1 SV=1 - [A0A0G2JDW7_MOUSE]	1.01866	0.566546
Q91VK1	Basic leucine zipper and W2 domain-containing protein 2 OS=Mus musculus GN=Bzw2 PE=1 SV=1 - [BZW2_MOUSE]	0.964754	0.352165
P21619;A0A0R4J0Q5	Lamin-B2 OS=Mus musculus GN=Lmnb2 PE=1 SV=2 - [LMNB2_MOUSE]	1.60094	0.162822
P01900;A0A0B4J1G3;A7VMS6;E9PWT4;E9PX63;E9Q0G4;E9QJR9;G3UXE9;L7N260;O19441;P01895;P01898;P03991;P04223;P06339;P14426;P14427;P14428;P14429;P14430;P14431;P79568;Q4KN81;Q8HWB2	H-2 class I histocompatibility antigen, D-D alpha chain OS=Mus musculus GN=H2-D1 PE=1 SV=1 - [HA12_MOUSE]	0.773856	0.820485
P55258;P61028	Ras-related protein Rab-8A OS=Mus musculus GN=Rab8a PE=1 SV=2 - [RAB8A_MOUSE]	1.18617	0.140808
P61079;A0A0G2JE32;A0A0G2JF40;A0A0G2JGL0;A0A0G2JGZ3;P61080;Q05CK8;Q6ZWY6	Ubiquitin-conjugating enzyme E2 D3 OS=Mus musculus GN=Ube2d3 PE=1 SV=1 - [UB2D3_MOUSE]	1.28862	0.184096
Q99LG2;E9PV58	Transportin-2 OS=Mus musculus GN=Tnpo2 PE=1 SV=1 - [TNPO2_MOUSE]	0.78921	0.652631
D3Z765;A0A0R4J047;Q9CYI4	Putative RNA-binding protein Luc7-like 1 (Fragment) OS=Mus musculus GN=Luc7l PE=1 SV=1 - [D3Z765_MOUSE]	1.43966	0.608427
Q8R2K3;Q9CYR0	Single-stranded DNA-binding protein OS=Mus musculus GN=Ssbp1 PE=1 SV=1 - [Q8R2K3_MOUSE]	1.10188	0.636247
P62315	Small nuclear ribonucleoprotein Sm D1 OS=Mus musculus GN=Snrpd1 PE=1 SV=1 - [SMD1_MOUSE]	1.21328	0.684898
Q9ES74;Q3TN15	Serine/threonine-protein kinase Nek7 OS=Mus musculus GN=Nek7 PE=1 SV=1 - [NEK7_MOUSE]	1.04668	0.494955
Q9D1C1;A2A4Z1	Ubiquitin-conjugating enzyme E2 C OS=Mus musculus GN=Ube2c PE=1 SV=1 - [UBE2C_MOUSE]	1.37371	0.0874943
Q9CQM9;A0A1B0GS58;A0A1B0GSD3;A0A1B0GT04	Glutaredoxin-3 OS=Mus musculus GN=Glrx3 PE=1 SV=1 - [GLRX3_MOUSE]	1.03235	0.588515
Q5SQ20;Q9EQ61	Pescadillo homolog OS=Mus musculus GN=Pes1 PE=1 SV=1 - [Q5SQ20_MOUSE]	0.858036	0.429972
Q9WUU7	Cathepsin Z OS=Mus musculus GN=Ctsz PE=1 SV=1 - [CATZ_MOUSE]	1.83221	0.0565
Q6R0H7;A2A610;P63094;Z4YKV1	Guanine nucleotide-binding protein G(s) subunit alpha isoforms XLas OS=Mus musculus GN=Gnas PE=1 SV=1 - [GNAS1_MOUSE]	1.63524	0.0788475
A0A023T672;A0A0G2JEA9;A0A0G2JFX7;A0A0N4SUH6;Q9CWZ3	RNA-binding protein 8A OS=Mus musculus GN=RBM8 PE=1 SV=1 - [A0A023T672_MOUSE]	0.906327	0.828174
Q61635;A6PWD6;Q5NCB2;Q5NCB3;Q5SVP0;Q5SVP2	GTP-binding protein OS=Mus musculus GN=Ifi47 PE=1 SV=1 - [Q61635_MOUSE]	1.26052	0.303185
Q9JI13	Something about silencing protein 10 OS=Mus musculus GN=Utp3 PE=1 SV=1 - [SAS10_MOUSE]	0.987888	0.113043
Q9DBZ5;A0A140LJ59;Q3TY56	Eukaryotic translation initiation factor 3 subunit K OS=Mus musculus GN=Eif3k PE=1 SV=1 - [EIF3K_MOUSE]	1.03928	0.223425
Q8BRF7	Sec1 family domain-containing protein 1 OS=Mus musculus GN=Scfd1 PE=1 SV=1 - [SCFD1_MOUSE]	0.903319	0.984421
Q3TIX9	U4/U6.U5 tri-snRNP-associated protein 2 OS=Mus musculus GN=Usp39 PE=1 SV=2 - [SNUT2_MOUSE]	1.12943	0.0651824
A0A0R4J187;E9Q0B8;E9Q163;P23475	X-ray repair cross-complementing protein 6 OS=Mus musculus GN=Xrcc6 PE=1 SV=1 - [A0A0R4J187_MOUSE]	0.963509	0.184172
Q6PGB6	N-alpha-acetyltransferase 50 OS=Mus musculus GN=Naa50 PE=1 SV=1 - [NAA50_MOUSE]	0.819812	0.794188
D3Z0B9;A0A1B0GSN3;F6RQF0;A0A1B0GSU0;Q571I9	Aldehyde dehydrogenase family 16 member A1 OS=Mus musculus GN=Aldh16a1 PE=1 SV=3 - [D3Z0B9_MOUSE]	1.42157	0.166961
Q6NZB0;A2ALF0;A2ALF3;D3Z4I5;E9PZT4;F6TQL3;F7CXJ2	DnaJ homolog subfamily C member 8 OS=Mus musculus GN=Dnajc8 PE=1 SV=2 - [DNJC8_MOUSE]	1.25545	0.287927
Q9JJU8	SH3 domain-binding glutamic acid-rich-like protein OS=Mus musculus GN=Sh3bgrl PE=1 SV=1 - [SH3L1_MOUSE]	1.29112	0.154707
Q8VDN2;A0A0G2JGX4;D3YYN7;E9QNX7;Q64436;Q6PIC6;Q6PIE5;Q8VCE0;Q91WH7;Q9WV27;Q9Z1W8	Sodium/potassium-transporting ATPase subunit alpha-1 OS=Mus musculus GN=Atp1a1 PE=1 SV=1 - [AT1A1_MOUSE]	1.33058	0.0541064
P83940;A0A087WNT1;A0A087WPE4;A0A087WQE6	Transcription elongation factor B polypeptide 1 OS=Mus musculus GN=Tceb1 PE=1 SV=1 - [ELOC_MOUSE]	0.752711	0.563074
Q9DAR7;D6RFQ0;Q3TBW9	m7GpppX diphosphatase OS=Mus musculus GN=Dcps PE=1 SV=1 - [DCPS_MOUSE]	0.957542	0.442415
Q3TU36;A0A0G2JGC8;E9Q6Q4;E9Q912	Protein Rap1gds1 OS=Mus musculus GN=Rap1gds1 PE=1 SV=1 - [Q3TU36_MOUSE]	1.14981	0.200138
P61924	Coatomer subunit zeta-1 OS=Mus musculus GN=Copz1 PE=1 SV=1 - [COPZ1_MOUSE]	1.03442	0.778801
G3X8R0;Q60870	Receptor expression-enhancing protein OS=Mus musculus GN=Reep5 PE=1 SV=1 - [G3X8R0_MOUSE]	1.31143	0.137683
P06797	Cathepsin L1 OS=Mus musculus GN=Ctsl PE=1 SV=2 - [CATL1_MOUSE]	0.885847	0.817497
Q9JLI8	Squamous cell carcinoma antigen recognized by T-cells 3 OS=Mus musculus GN=Sart3 PE=1 SV=1 - [SART3_MOUSE]	1.17899	0.169357
Q9CPQ3	Mitochondrial import receptor subunit TOM22 homolog OS=Mus musculus GN=Tomm22 PE=2 SV=3 - [TOM22_MOUSE]	1.21047	0.469392
Q791V5;A2AFW6;D6RCZ1;Q9D050	Mitochondrial carrier homolog 2 OS=Mus musculus GN=Mtch2 PE=1 SV=1 - [MTCH2_MOUSE]	1.30218	0.135138
Q9CXK8;E9Q109	60S ribosome subunit biogenesis protein NIP7 homolog OS=Mus musculus GN=Nip7 PE=1 SV=1 - [NIP7_MOUSE]	0.934043	0.225896
P70195	Proteasome subunit beta type-7 OS=Mus musculus GN=Psmb7 PE=1 SV=1 - [PSB7_MOUSE]	0.950635	0.450988
Q3UKJ7	WD40 repeat-containing protein SMU1 OS=Mus musculus GN=Smu1 PE=2 SV=2 - [SMU1_MOUSE]	1.09973	0.240115
P35486	Pyruvate dehydrogenase E1 component subunit alpha, somatic form, mitochondrial OS=Mus musculus GN=Pdha1 PE=1 SV=1 - [ODPA_MOUSE]	0.925138	0.916464
P14148;F6XI62	60S ribosomal protein L7 OS=Mus musculus GN=Rpl7 PE=1 SV=2 - [RL7_MOUSE]	1.14092	0.113109
P50543	Protein S100-A11 OS=Mus musculus GN=S100a11 PE=1 SV=1 - [S10AB_MOUSE]	0.877159	0.682106
Q7TT37	Elongator complex protein 1 OS=Mus musculus GN=Ikbkap PE=1 SV=2 - [ELP1_MOUSE]	1.24625	0.059487
P35235	Tyrosine-protein phosphatase non-receptor type 11 OS=Mus musculus GN=Ptpn11 PE=1 SV=2 - [PTN11_MOUSE]	1.29106	0.2361
Q99LX0;A2A813;A2A815;A2A816;A2A817	Protein deglycase DJ-1 OS=Mus musculus GN=Park7 PE=1 SV=1 - [PARK7_MOUSE]	1.03454	0.176166
Q9CQA3	Succinate dehydrogenase [ubiquinone] iron-sulfur subunit, mitochondrial OS=Mus musculus GN=Sdhb PE=1 SV=1 - [SDHB_MOUSE]	1.34618	0.227561
Q8BWZ3	N-alpha-acetyltransferase 25, NatB auxiliary subunit OS=Mus musculus GN=Naa25 PE=1 SV=1 - [NAA25_MOUSE]	0.685863	0.0788224
Q9CQ48;E0CYQ2	NudC domain-containing protein 2 OS=Mus musculus GN=Nudcd2 PE=1 SV=1 - [NUDC2_MOUSE]	1.34701	0.0650137
P51125;Q8CE80	Calpastatin OS=Mus musculus GN=Cast PE=1 SV=2 - [ICAL_MOUSE]	0.945974	0.562349
Q91VH6	Protein MEMO1 OS=Mus musculus GN=Memo1 PE=1 SV=1 - [MEMO1_MOUSE]	1.21076	0.575753
P35293	Ras-related protein Rab-18 OS=Mus musculus GN=Rab18 PE=1 SV=2 - [RAB18_MOUSE]	1.38715	0.173581
Q9CQF3	Cleavage and polyadenylation specificity factor subunit 5 OS=Mus musculus GN=Nudt21 PE=1 SV=1 - [CPSF5_MOUSE]	1.37966	0.301342
O54692	Centromere/kinetochore protein zw10 homolog OS=Mus musculus GN=Zw10 PE=1 SV=3 - [ZW10_MOUSE]	0.753173	0.0843275
Q9CR62;Q5SX46;Q5SX48	Mitochondrial 2-oxoglutarate/malate carrier protein OS=Mus musculus GN=Slc25a11 PE=1 SV=3 - [M2OM_MOUSE]	1.39434	0.0871437
Q8CGF7	Transcription elongation regulator 1 OS=Mus musculus GN=Tcerg1 PE=1 SV=2 - [TCRG1_MOUSE]	1.06567	0.212664
Q9QZD9;A2AE03	Eukaryotic translation initiation factor 3 subunit I OS=Mus musculus GN=Eif3i PE=1 SV=1 - [EIF3I_MOUSE]	1.18382	0.0663075
E0CX20;Q6PGH1	Protein BUD31 homolog OS=Mus musculus GN=Bud31 PE=1 SV=1 - [E0CX20_MOUSE]	1.42293	0.222401
Q80UG5;A2A6U3;A2A6U5;A8Y5D3	Septin-9 OS=Mus musculus GN=Sept9 PE=1 SV=1 - [SEPT9_MOUSE]	1.4866	0.10053
O08665;E9Q668	Semaphorin-3A OS=Mus musculus GN=Sema3a PE=1 SV=2 - [SEM3A_MOUSE]	0.986765	0.841643
Q8VDF2;E9Q5Y5;Q7TMI3	E3 ubiquitin-protein ligase UHRF1 OS=Mus musculus GN=Uhrf1 PE=1 SV=2 - [UHRF1_MOUSE]	1.23854	0.574505
P11157;D3Z0D8;F6RUC3	Ribonucleoside-diphosphate reductase subunit M2 OS=Mus musculus GN=Rrm2 PE=1 SV=1 - [RIR2_MOUSE]	1.34114	0.0692157
P35282	Ras-related protein Rab-21 OS=Mus musculus GN=Rab21 PE=1 SV=4 - [RAB21_MOUSE]	1.16689	0.942361
Q8CI94;E9PUM3;Q3UEJ6;Q9ET01;Q9WUB3	Glycogen phosphorylase, brain form OS=Mus musculus GN=Pygb PE=1 SV=3 - [PYGB_MOUSE]	0.854436	0.503159
O08547;A0A0G2JF08;D6RES2;E9Q6R3	Vesicle-trafficking protein SEC22b OS=Mus musculus GN=Sec22b PE=1 SV=3 - [SC22B_MOUSE]	1.2529	0.485785
P63280;G3UYP0;G3UZL6;Q8CFZ0	SUMO-conjugating enzyme UBC9 OS=Mus musculus GN=Ube2i PE=1 SV=1 - [UBC9_MOUSE]	0.946589	0.957492
Q60692	Proteasome subunit beta type-6 OS=Mus musculus GN=Psmb6 PE=1 SV=3 - [PSB6_MOUSE]	1.48391	0.0735211
O35593	26S proteasome non-ATPase regulatory subunit 14 OS=Mus musculus GN=Psmd14 PE=1 SV=2 - [PSDE_MOUSE]	1.20926	0.333693
O08529	Calpain-2 catalytic subunit OS=Mus musculus GN=Capn2 PE=1 SV=4 - [CAN2_MOUSE]	1.12621	0.0793305
P62774;A0A0J9YV46	Myotrophin OS=Mus musculus GN=Mtpn PE=1 SV=2 - [MTPN_MOUSE]	1.25104	0.085825
Q8C7X2;Z4YJW0	ER membrane protein complex subunit 1 OS=Mus musculus GN=Emc1 PE=1 SV=1 - [EMC1_MOUSE]	1.35809	0.112122
Q8C7V3	U3 small nucleolar RNA-associated protein 15 homolog OS=Mus musculus GN=Utp15 PE=1 SV=1 - [UTP15_MOUSE]	0.914981	0.290336
Q9Z1R9;Q792Y8;Q792Y9	MCG124046 OS=Mus musculus GN=Prss1 PE=1 SV=1 - [Q9Z1R9_MOUSE]	1.1054	0.0720934
P62715;P63330	Serine/threonine-protein phosphatase 2A catalytic subunit beta isoform OS=Mus musculus GN=Ppp2cb PE=1 SV=1 - [PP2AB_MOUSE]	0.859323	0.161445
Q6P069	Sorcin OS=Mus musculus GN=Sri PE=1 SV=1 - [SORCN_MOUSE]	1.39459	0.0626508
Q61576;A2A4H9	Peptidyl-prolyl cis-trans isomerase FKBP10 OS=Mus musculus GN=Fkbp10 PE=1 SV=2 - [FKB10_MOUSE]	0.991179	0.260721
O35691;Q3TUQ5	Pinin OS=Mus musculus GN=Pnn PE=1 SV=4 - [PININ_MOUSE]	1.0977	0.368228
O70551;F8WGJ7;Q9Z0G2	SRSF protein kinase 1 OS=Mus musculus GN=Srpk1 PE=1 SV=2 - [SRPK1_MOUSE]	0.8881	0.566216
Q9JLV5;E9Q4T8;F6R0N8;F6UY44;F6ZZK0	Cullin-3 OS=Mus musculus GN=Cul3 PE=1 SV=1 - [CUL3_MOUSE]	1.34105	0.340634
Q9JIK9	28S ribosomal protein S34, mitochondrial OS=Mus musculus GN=Mrps34 PE=1 SV=1 - [RT34_MOUSE]	1.21069	0.974112
P62320	Small nuclear ribonucleoprotein Sm D3 OS=Mus musculus GN=Snrpd3 PE=1 SV=1 - [SMD3_MOUSE]	0.985121	0.660564
Q62376;A0A1B0GR44;A0A1B0GR69;A0A1B0GRR8;A0A1B0GRV8	U1 small nuclear ribonucleoprotein 70 kDa OS=Mus musculus GN=Snrnp70 PE=1 SV=2 - [RU17_MOUSE]	1.33219	0.0769007
Q9CRB9;D3Z0L4;F6QFL0;Q9D9P1;S4R238	MICOS complex subunit Mic19 OS=Mus musculus GN=Chchd3 PE=1 SV=1 - [MIC19_MOUSE]	1.14434	0.12532
O70493;Q3TGS7;Q3V2H3;Q6ZWQ5	Sorting nexin-12 OS=Mus musculus GN=Snx12 PE=1 SV=1 - [SNX12_MOUSE]	1.20752	0.075972
E9QAT0;D3Z6U8;E9QAS8;E9QAS9;E9QNF5;P35922;Q6AXB7	Synaptic functional regulator FMR1 OS=Mus musculus GN=Fmr1 PE=1 SV=1 - [E9QAT0_MOUSE]	0.957804	0.267734
O55135;A6PWZ2;B1AZQ4;D6RG53;D6RJJ3	Eukaryotic translation initiation factor 6 OS=Mus musculus GN=Eif6 PE=1 SV=2 - [IF6_MOUSE]	1.48721	0.0773925
Q8R317	Ubiquilin-1 OS=Mus musculus GN=Ubqln1 PE=1 SV=1 - [UBQL1_MOUSE]	0.64385	0.35021
Q61425	Hydroxyacyl-coenzyme A dehydrogenase, mitochondrial OS=Mus musculus GN=Hadh PE=1 SV=2 - [HCDH_MOUSE]	0.818624	0.598915
Q9CSH3	Exosome complex exonuclease RRP44 OS=Mus musculus GN=Dis3 PE=1 SV=4 - [RRP44_MOUSE]	0.576798	0.557644
A2AS98;P28660;Q8K1X4	Nck-associated protein 1 OS=Mus musculus GN=Nckap1 PE=1 SV=1 - [A2AS98_MOUSE]	0.973243	0.938298
Q8CIH9	Amidophosphoribosyltransferase OS=Mus musculus GN=Ppat PE=1 SV=1 - [Q8CIH9_MOUSE]	1.48749	0.0866192
Q5EG47	5'-AMP-activated protein kinase catalytic subunit alpha-1 OS=Mus musculus GN=Prkaa1 PE=1 SV=2 - [AAPK1_MOUSE]	1.27535	0.169634
Q99LP6	GrpE protein homolog 1, mitochondrial OS=Mus musculus GN=Grpel1 PE=1 SV=1 - [GRPE1_MOUSE]	1.34746	0.120582
Z4YJV4;Q5SVY0;Q5SVY1;Q60597	2-oxoglutarate dehydrogenase, mitochondrial OS=Mus musculus GN=Ogdh PE=1 SV=1 - [Z4YJV4_MOUSE]	1.10967	0.617509
Q3TI14;A7M7Q8;F7ARZ1;Q5SXC9;Q8VE22	28S ribosomal protein S23, mitochondrial OS=Mus musculus GN=Mrps23 PE=1 SV=1 - [Q3TI14_MOUSE]	0.799785	0.494973
Q3TDN2;D3YUP4;D3Z2H4;D6RE51	FAS-associated factor 2 OS=Mus musculus GN=Faf2 PE=1 SV=2 - [FAF2_MOUSE]	1.10477	0.214769
A0A0R4J140;Q5SW19;Z4YLI8	Clustered mitochondria protein homolog OS=Mus musculus GN=Cluh PE=1 SV=1 - [A0A0R4J140_MOUSE]	0.996807	0.190945
Q9D0D4	Probable dimethyladenosine transferase OS=Mus musculus GN=Dimt1 PE=2 SV=1 - [DIM1_MOUSE]	0.770496	0.184877
Q99M74	Keratin, type II cuticular Hb2 OS=Mus musculus GN=Krt82 PE=1 SV=2 - [KRT82_MOUSE]	0.176686	0.408111
Q8C266;A2A5F5;A2A5F6;P35278	Ras-related protein Rab-5C OS=Mus musculus GN=Rab5c PE=1 SV=1 - [Q8C266_MOUSE]	1.23808	0.160669
Q62189;D3Z0S6;D6RI83;F8VQ88	U1 small nuclear ribonucleoprotein A OS=Mus musculus GN=Snrpa PE=1 SV=3 - [SNRPA_MOUSE]	1.05375	0.131411
O70311;A2AJH3;Q8CFK1	Glycylpeptide N-tetradecanoyltransferase 2 OS=Mus musculus GN=Nmt2 PE=1 SV=1 - [NMT2_MOUSE]	1.83585	0.0534394
Q8CIB5	Fermitin family homolog 2 OS=Mus musculus GN=Fermt2 PE=1 SV=1 - [FERM2_MOUSE]	0.544119	0.388742
Q9QYS9	Protein quaking OS=Mus musculus GN=Qki PE=1 SV=1 - [QKI_MOUSE]	0.914204	0.692376
Q9CQW2;A0A0N4SVB8;F6QKK2	ADP-ribosylation factor-like protein 8B OS=Mus musculus GN=Arl8b PE=1 SV=1 - [ARL8B_MOUSE]	0.911539	0.252559
Q8R574	Phosphoribosyl pyrophosphate synthase-associated protein 2 OS=Mus musculus GN=Prpsap2 PE=1 SV=1 - [KPRB_MOUSE]	0.766324	0.291834
Q9CZD3	Glycine--tRNA ligase OS=Mus musculus GN=Gars PE=1 SV=1 - [SYG_MOUSE]	0.98594	0.0762892
Q9JKB1;P58321	Ubiquitin carboxyl-terminal hydrolase isozyme L3 OS=Mus musculus GN=Uchl3 PE=1 SV=2 - [UCHL3_MOUSE]	1.22449	0.239943
G3UXA6;F7C521;G3UY95;G3UZ01;G8JL74;Q8BHD7	Polypyrimidine tract-binding protein 3 OS=Mus musculus GN=Ptbp3 PE=1 SV=1 - [G3UXA6_MOUSE]	1.13826	0.131427
A0A0G2JDI9;A0A0G2JGA4;P55096	ATP-binding cassette sub-family D member 3 OS=Mus musculus GN=Abcd3 PE=1 SV=1 - [A0A0G2JDI9_MOUSE]	0.948078	0.513104
P63166;A0A087WRQ4	Small ubiquitin-related modifier 1 OS=Mus musculus GN=Sumo1 PE=1 SV=1 - [SUMO1_MOUSE]	1.54607	0.0619235
Q8BX02	KN motif and ankyrin repeat domain-containing protein 2 OS=Mus musculus GN=Kank2 PE=1 SV=1 - [KANK2_MOUSE]	1.40936	0.230587
P54731	FAS-associated factor 1 OS=Mus musculus GN=Faf1 PE=1 SV=2 - [FAF1_MOUSE]	0.793329	0.621818
A0A0B4J1L4;A0A0A0MQG1;D3YYU8	Obscurin-like protein 1 OS=Mus musculus GN=Obsl1 PE=1 SV=1 - [A0A0B4J1L4_MOUSE]	0.798144	0.248544
O08788;D3YX34;E9Q3M3;E9Q586	Dynactin subunit 1 OS=Mus musculus GN=Dctn1 PE=1 SV=3 - [DCTN1_MOUSE]	1.21244	0.389147
Q8BKX1;B1AZ46	Brain-specific angiogenesis inhibitor 1-associated protein 2 OS=Mus musculus GN=Baiap2 PE=1 SV=2 - [BAIP2_MOUSE]	0.979718	0.752768
P42125	Enoyl-CoA delta isomerase 1, mitochondrial OS=Mus musculus GN=Eci1 PE=1 SV=2 - [ECI1_MOUSE]	1.16035	0.201031
Q62093	Serine/arginine-rich splicing factor 2 OS=Mus musculus GN=Srsf2 PE=1 SV=4 - [SRSF2_MOUSE]	1.11926	0.114338
P29595	NEDD8 OS=Mus musculus GN=Nedd8 PE=1 SV=2 - [NEDD8_MOUSE]	1.24165	0.104296
Q9D1J3	SAP domain-containing ribonucleoprotein OS=Mus musculus GN=Sarnp PE=1 SV=3 - [SARNP_MOUSE]	1.73956	0.0712767
O70591;F8WJ30	Prefoldin subunit 2 OS=Mus musculus GN=Pfdn2 PE=1 SV=2 - [PFD2_MOUSE]	1.09546	0.2806
Q8CHT3	Integrator complex subunit 5 OS=Mus musculus GN=Ints5 PE=2 SV=1 - [INT5_MOUSE]	1.28203	0.083585
Q80ZP8;F6T4L3;F6USD5;F7C1S6;Q3TMX5;Q9CXI5	Armet protein OS=Mus musculus GN=Manf PE=1 SV=1 - [Q80ZP8_MOUSE]	1.04774	0.831754
H3BK65;A0A0R4J0A0;F6W2Q5;H3BJB8;P42567;Q5JC28	Epidermal growth factor receptor substrate 15 OS=Mus musculus GN=Eps15 PE=1 SV=1 - [H3BK65_MOUSE]	0.599072	0.0876391
F6RPJ9;Q9JHR7	Insulin-degrading enzyme (Fragment) OS=Mus musculus GN=Ide PE=1 SV=1 - [F6RPJ9_MOUSE]	0.797846	0.125174
Q8C3X8	Lipase maturation factor 2 OS=Mus musculus GN=Lmf2 PE=1 SV=1 - [LMF2_MOUSE]	0.7799	0.0689293
A0A087WNP6;A0A087WRM0;A0A087WS49;F8WGL9;Q4VAA2	Protein CDV3 OS=Mus musculus GN=Cdv3 PE=1 SV=1 - [A0A087WNP6_MOUSE]	1.22292	0.185932
Q6ZWV7;G3UWD7	60S ribosomal protein L35 OS=Mus musculus GN=Rpl35 PE=1 SV=1 - [RL35_MOUSE]	0.962194	0.497054
Q9Z2I9	Succinate--CoA ligase [ADP-forming] subunit beta, mitochondrial OS=Mus musculus GN=Sucla2 PE=1 SV=2 - [SUCB1_MOUSE]	1.46772	0.0781185
Q9CXT8	Mitochondrial-processing peptidase subunit beta OS=Mus musculus GN=Pmpcb PE=1 SV=1 - [MPPB_MOUSE]	1.12407	0.0721752
Q9JK23;D3Z795;D6RG59	Proteasome assembly chaperone 1 OS=Mus musculus GN=Psmg1 PE=1 SV=1 - [PSMG1_MOUSE]	0.961351	0.449632
P47226;D6RH72;Q3ULB1;Q921W7	Testin OS=Mus musculus GN=Tes PE=1 SV=1 - [TES_MOUSE]	1.18389	0.384238
Q9DC16;F6SLP4	Endoplasmic reticulum-Golgi intermediate compartment protein 1 OS=Mus musculus GN=Ergic1 PE=1 SV=1 - [ERGI1_MOUSE]	1.10953	0.309504
P61957;D3Z794;G3UWI9;G3UWX9;G3UZ60;G3UZA7;G3UZX6;H7BWX9;Q9Z172	Small ubiquitin-related modifier 2 OS=Mus musculus GN=Sumo2 PE=1 SV=1 - [SUMO2_MOUSE]	1.30893	0.0963726
Q6P1B9;O08539	Bin1 protein OS=Mus musculus GN=Bin1 PE=1 SV=1 - [Q6P1B9_MOUSE]	1.20394	0.274823
Q8BKE6	Cytochrome P450 20A1 OS=Mus musculus GN=Cyp20a1 PE=1 SV=1 - [CP20A_MOUSE]	1.31823	0.134546
Q91VB8;A7M7S6;P01942;P06467	Alpha globin 1 OS=Mus musculus GN=Hba-a2 PE=1 SV=1 - [Q91VB8_MOUSE]	0.812547	0.327332
Q9D1P4	Cysteine and histidine-rich domain-containing protein 1 OS=Mus musculus GN=Chordc1 PE=1 SV=1 - [CHRD1_MOUSE]	1.26416	0.164061
Q9D880	Mitochondrial import inner membrane translocase subunit TIM50 OS=Mus musculus GN=Timm50 PE=1 SV=1 - [TIM50_MOUSE]	1.59078	0.0700446
Q9CQI3	Glia maturation factor beta OS=Mus musculus GN=Gmfb PE=1 SV=3 - [GMFB_MOUSE]	1.14861	0.131946
P62897;P00015	Cytochrome c, somatic OS=Mus musculus GN=Cycs PE=1 SV=2 - [CYC_MOUSE]	0.929981	0.61392
Q62425;A0A0N4SVQ1	Cytochrome c oxidase subunit NDUFA4 OS=Mus musculus GN=Ndufa4 PE=1 SV=2 - [NDUA4_MOUSE]	0.917531	0.41866
Q8WTY4;E0CYY1;F7BWP1;F8WIK0	Anamorsin OS=Mus musculus GN=Ciapin1 PE=1 SV=1 - [CPIN1_MOUSE]	1.10833	0.121861
Q06138;Q9DB16	Calcium-binding protein 39 OS=Mus musculus GN=Cab39 PE=1 SV=2 - [CAB39_MOUSE]	1.03281	0.676907
Q9WVE8	Protein kinase C and casein kinase substrate in neurons protein 2 OS=Mus musculus GN=Pacsin2 PE=1 SV=1 - [PACN2_MOUSE]	1.26177	0.0533961
Q9D4G5;Q8K205	Blood vessel epicardial substance OS=Mus musculus GN=Pop1 PE=1 SV=1 - [Q9D4G5_MOUSE]	1.24813	0.0710044
P84091;Q3TWV4	AP-2 complex subunit mu OS=Mus musculus GN=Ap2m1 PE=1 SV=1 - [AP2M1_MOUSE]	1.46002	0.164207
O88545;D3Z0F5;F6QK86	COP9 signalosome complex subunit 6 OS=Mus musculus GN=Cops6 PE=1 SV=1 - [CSN6_MOUSE]	1.12061	0.225807
Q921W4;D3YZD6;D3Z6I4;F7BGV1	Quinone oxidoreductase-like protein 1 OS=Mus musculus GN=Cryzl1 PE=1 SV=1 - [QORL1_MOUSE]	0.705835	0.186728
P10107;A2BH40;E9QAQ7	Annexin A1 OS=Mus musculus GN=Anxa1 PE=1 SV=2 - [ANXA1_MOUSE]	1.2365	0.0526141
Q3UZ39;A0A087WNU6;A0A087WPK3;E9Q9T1;G5E8E1	Leucine-rich repeat flightless-interacting protein 1 OS=Mus musculus GN=Lrrfip1 PE=1 SV=2 - [LRRF1_MOUSE]	1.63555	0.117515
P08775;A0A0R4J0V5	DNA-directed RNA polymerase II subunit RPB1 OS=Mus musculus GN=Polr2a PE=1 SV=3 - [RPB1_MOUSE]	1.00521	0.418612
Q9ET30	Transmembrane 9 superfamily member 3 OS=Mus musculus GN=Tm9sf3 PE=1 SV=1 - [TM9S3_MOUSE]	1.14464	0.103497
B1AU75;B1AU76;Q99MD9	Nuclear autoantigenic sperm protein OS=Mus musculus GN=Nasp PE=1 SV=1 - [B1AU75_MOUSE]	1.09227	0.20281
P61620;A2ATT9;Q9CYJ6;Q9JLR1	Protein transport protein Sec61 subunit alpha isoform 1 OS=Mus musculus GN=Sec61a1 PE=1 SV=2 - [S61A1_MOUSE]	1.0139	0.41699
Q9CT10	Ran-binding protein 3 OS=Mus musculus GN=Ranbp3 PE=1 SV=2 - [RANB3_MOUSE]	1.124	0.216784
Q02819;A0A1B0GR41;A0A1B0GR41;H3BK79;A0A1B0GR92;D3Z7D7;A0A1B0GS16;A0A1B0GT83;D3Z1N1	Nucleobindin-1 OS=Mus musculus GN=Nucb1 PE=1 SV=2 - [NUCB1_MOUSE]	0.574829	0.414636
P07901;A2A6A2;B7ZC49;B7ZC50	Heat shock protein HSP 90-alpha OS=Mus musculus GN=Hsp90aa1 PE=1 SV=4 - [HS90A_MOUSE]	0.922228	0.399468
Q9D8L3;Q62186	Signal sequence receptor, delta OS=Mus musculus GN=Ssr4 PE=1 SV=1 - [Q9D8L3_MOUSE]	0.959757	0.581163
F8VPK0	Protein Ttc37 OS=Mus musculus GN=Ttc37 PE=1 SV=1 - [F8VPK0_MOUSE]	0.90881	0.490131
Q9Z0J0	Epididymal secretory protein E1 OS=Mus musculus GN=Npc2 PE=1 SV=1 - [NPC2_MOUSE]	1.16617	0.776165
Q9QWT9;E9PUA5;G3UXN2	Kinesin-like protein KIFC1 OS=Mus musculus GN=Kifc1 PE=1 SV=2 - [KIFC1_MOUSE]	1.37314	0.151232
Q8BP92	Reticulocalbin-2 OS=Mus musculus GN=Rcn2 PE=1 SV=1 - [RCN2_MOUSE]	1.76924	0.10902
P07607;A0A0G2JF03;A0A0G2JF31;A0A0G2JGG2;D6RCW9	Thymidylate synthase OS=Mus musculus GN=Tyms PE=1 SV=1 - [TYSY_MOUSE]	1.14501	0.153975
P47856;D3YYD9;D3YYE0;Q9Z2Z9	Glutamine--fructose-6-phosphate aminotransferase [isomerizing] 1 OS=Mus musculus GN=Gfpt1 PE=1 SV=3 - [GFPT1_MOUSE]	1.24184	0.0828645
Q5SUF2	Luc7-like protein 3 OS=Mus musculus GN=Luc7l3 PE=1 SV=1 - [LC7L3_MOUSE]	1.36923	0.288185
F8VQC1;E9Q740	Signal recognition particle subunit SRP72 OS=Mus musculus GN=Srp72 PE=1 SV=1 - [F8VQC1_MOUSE]	1.89145	0.0516911
Q8C052	Microtubule-associated protein 1S OS=Mus musculus GN=Map1s PE=1 SV=2 - [MAP1S_MOUSE]	1.28154	0.0858385
Q810D6;A0A1B0GRR2;D6REU5;A0A1B0GSW5	Glutamate-rich WD repeat-containing protein 1 OS=Mus musculus GN=Grwd1 PE=1 SV=2 - [GRWD1_MOUSE]	0.373681	0.0556188
Q9CPP0	Nucleoplasmin-3 OS=Mus musculus GN=Npm3 PE=1 SV=3 - [NPM3_MOUSE]	1.3755	0.109567
G5E829;A2ALL9;E9Q828;F7AAP4;F8WHB1;Q0VF55;Q3UHH0;Q6Q477;Q8C048;Q9R0K7;S4R1C4	Plasma membrane calcium-transporting ATPase 1 OS=Mus musculus GN=Atp2b1 PE=1 SV=1 - [AT2B1_MOUSE]	1.42192	0.11348
Q9EPC1;Q3UF75	Alpha-parvin OS=Mus musculus GN=Parva PE=1 SV=1 - [PARVA_MOUSE]	1.69174	0.149949
Q80VJ3	2'-deoxynucleoside 5'-phosphate N-hydrolase 1 OS=Mus musculus GN=Dnph1 PE=1 SV=2 - [DNPH1_MOUSE]	0.889213	0.381483
Q9CSU0;A0A0R4J195;F6YB25	Regulation of nuclear pre-mRNA domain-containing protein 1B OS=Mus musculus GN=Rprd1b PE=1 SV=2 - [RPR1B_MOUSE]	1.1143	0.183298
Q8R3N1;A0A0J9YU38	Nucleolar protein 14 OS=Mus musculus GN=Nop14 PE=1 SV=2 - [NOP14_MOUSE]	0.911504	0.505656
Q9CRB1;D3Z141;O54974	Galectin OS=Mus musculus GN=Lgals7 PE=1 SV=1 - [Q9CRB1_MOUSE]	0.822565	0.164722
Q6NZD2;Q9WV80	Sorting nexin 1 OS=Mus musculus GN=Snx1 PE=1 SV=1 - [Q6NZD2_MOUSE]	1.27704	0.213993
Q9D8M4	60S ribosomal protein L7-like 1 OS=Mus musculus GN=Rpl7l1 PE=1 SV=1 - [RL7L_MOUSE]	1.09955	0.0891527
P00405	Cytochrome c oxidase subunit 2 OS=Mus musculus GN=Mtco2 PE=1 SV=1 - [COX2_MOUSE]	0.905202	0.981391
Q8BU03	Periodic tryptophan protein 2 homolog OS=Mus musculus GN=Pwp2 PE=1 SV=1 - [PWP2_MOUSE]	0.794878	0.964884
Q9Z2U1;A0A0G2JF97;D3YX79	Proteasome subunit alpha type-5 OS=Mus musculus GN=Psma5 PE=1 SV=1 - [PSA5_MOUSE]	1.32742	0.057006
P70336;F8VPK5	Rho-associated protein kinase 2 OS=Mus musculus GN=Rock2 PE=1 SV=1 - [ROCK2_MOUSE]	1.06173	0.344341
G3UYG6;E9Q2M5;G3UWR2;G3UYR9;G3UZW5;G3UZX7;Q6Y7W8	PERQ amino acid-rich with GYF domain-containing protein 2 OS=Mus musculus GN=Gigyf2 PE=1 SV=1 - [G3UYG6_MOUSE]	1.05767	0.348955
D3Z061;Q8C7R4	Ubiquitin-like modifier-activating enzyme 6 OS=Mus musculus GN=Uba6 PE=1 SV=1 - [D3Z061_MOUSE]	1.0803	0.878844
Q9JM76;A0A0G2JFK7;D3Z2F7;D3Z2F8;H7BWZ3	Actin-related protein 2/3 complex subunit 3 OS=Mus musculus GN=Arpc3 PE=1 SV=3 - [ARPC3_MOUSE]	1.14327	0.708543
Q3UDD3;F6VR84;Q8BG81	Polymerase delta-interacting protein 3 OS=Mus musculus GN=Poldip3 PE=1 SV=1 - [Q3UDD3_MOUSE]	1.43282	0.0577998
Q6NV83;A0A087WRG2	U2 snRNP-associated SURP motif-containing protein OS=Mus musculus GN=U2surp PE=1 SV=3 - [SR140_MOUSE]	1.37563	0.493856
A1L3S7;A0A0U1RNM2;Q8VHR5	Gatad2b protein OS=Mus musculus GN=Gatad2b PE=1 SV=1 - [A1L3S7_MOUSE]	1.44112	0.0943335
F8WIE5;Q69ZR2	E3 ubiquitin-protein ligase HECTD1 OS=Mus musculus GN=Hectd1 PE=1 SV=1 - [F8WIE5_MOUSE]	1.03854	0.792534
Q9CQM5	Thioredoxin domain-containing protein 17 OS=Mus musculus GN=Txndc17 PE=1 SV=1 - [TXD17_MOUSE]	1.36694	0.132927
Q76LS9	Ubiquitin carboxyl-terminal hydrolase MINDY-1 OS=Mus musculus GN=Fam63a PE=1 SV=1 - [FA63A_MOUSE]	1.38534	0.0733093
Q8C4J7;F6YAR3	Transducin beta-like protein 3 OS=Mus musculus GN=Tbl3 PE=2 SV=1 - [TBL3_MOUSE]	1.19175	0.309272
Q922H2	[Pyruvate dehydrogenase (acetyl-transferring)] kinase isozyme 3, mitochondrial OS=Mus musculus GN=Pdk3 PE=1 SV=1 - [PDK3_MOUSE]	1.43198	0.127362
P46061	Ran GTPase-activating protein 1 OS=Mus musculus GN=Rangap1 PE=1 SV=2 - [RAGP1_MOUSE]	1.05239	0.124153
Q8R5K4	Nucleolar protein 6 OS=Mus musculus GN=Nol6 PE=2 SV=2 - [NOL6_MOUSE]	0.770975	0.0667101
Q3TL72;Q8C878	NEDD8-activating enzyme E1 catalytic subunit OS=Mus musculus GN=Uba3 PE=1 SV=1 - [Q3TL72_MOUSE]	0.695326	0.18489
O70503	Very-long-chain 3-oxoacyl-CoA reductase OS=Mus musculus GN=Hsd17b12 PE=1 SV=1 - [DHB12_MOUSE]	1.40013	0.0454207
Q8BJ71	Nuclear pore complex protein Nup93 OS=Mus musculus GN=Nup93 PE=1 SV=1 - [NUP93_MOUSE]	1.40105	0.0299432
Q9EQU5;A2BE92;A2BE93	Protein SET OS=Mus musculus GN=Set PE=1 SV=1 - [SET_MOUSE]	1.40249	0.0229621
Q6P9P6	Kinesin-like protein KIF11 OS=Mus musculus GN=Kif11 PE=1 SV=1 - [KIF11_MOUSE]	0.924842	0.61762
Q8BMF4	Dihydrolipoyllysine-residue acetyltransferase component of pyruvate dehydrogenase complex, mitochondrial OS=Mus musculus GN=Dlat PE=1 SV=2 - [ODP2_MOUSE]	1.40339	0.0131804
Q8BT07	Centrosomal protein of 55 kDa OS=Mus musculus GN=Cep55 PE=1 SV=2 - [CEP55_MOUSE]	0.799766	0.769448
Q9DCT2	NADH dehydrogenase [ubiquinone] iron-sulfur protein 3, mitochondrial OS=Mus musculus GN=Ndufs3 PE=1 SV=2 - [NDUS3_MOUSE]	1.40725	0.00874272
D3Z5I1;G3X9X5;Q3UPF5	Zinc finger CCCH-type antiviral protein 1 OS=Mus musculus GN=Zc3hav1 PE=1 SV=1 - [D3Z5I1_MOUSE]	1.40728	0.0334181
O35295	Transcriptional activator protein Pur-beta OS=Mus musculus GN=Purb PE=1 SV=3 - [PURB_MOUSE]	1.22207	0.251495
Q9CQX2	Cytochrome b5 type B OS=Mus musculus GN=Cyb5b PE=1 SV=1 - [CYB5B_MOUSE]	0.868969	0.718716
Q9WVM1;E9Q9N9	Rac GTPase-activating protein 1 OS=Mus musculus GN=Racgap1 PE=1 SV=1 - [RGAP1_MOUSE]	1.40806	0.0139589
Q08093;D3Z7R6	Calponin-2 OS=Mus musculus GN=Cnn2 PE=1 SV=1 - [CNN2_MOUSE]	1.40069	0.251816
Q02248;D3YUH4;E9Q6A9;F6QZ47;F7BAC9;F7CRC6	Catenin beta-1 OS=Mus musculus GN=Ctnnb1 PE=1 SV=1 - [CTNB1_MOUSE]	0.961494	0.400002
Q8BKP1;A2AUD5;F6VQ81;Q3TAI4;Q3TUJ9;Q9CYZ2;V9GWU5	Tumor protein D52-like 2, isoform CRA_d OS=Mus musculus GN=Tpd52l2 PE=1 SV=1 - [Q8BKP1_MOUSE]	1.4265	0.0981494
P03995	Glial fibrillary acidic protein OS=Mus musculus GN=Gfap PE=1 SV=4 - [GFAP_MOUSE]	1.71972	0.5941
E9PXY1;A2A432;J3QJX0	Cullin-4B OS=Mus musculus GN=Cul4b PE=1 SV=2 - [E9PXY1_MOUSE]	1.72125	0.0714077
P14115	60S ribosomal protein L27a OS=Mus musculus GN=Rpl27a PE=1 SV=5 - [RL27A_MOUSE]	0.837895	0.414273
Q9CWU9	Nucleoporin Nup37 OS=Mus musculus GN=Nup37 PE=1 SV=2 - [NUP37_MOUSE]	1.40876	0.0111392
P15626;A2AE91;D3YVP5;D3YVP6;D3YVP8;D3YVP9;D3YX76;D3YZ29;E9PV63;E9PVM7;E9QAC8;F6Y363;G5E8M7;O35660;P19639;P48774;Q80W21;Q8R5I6	Glutathione S-transferase Mu 2 OS=Mus musculus GN=Gstm2 PE=1 SV=2 - [GSTM2_MOUSE]	1.33905	0.0808762
P63321	Ras-related protein Ral-A OS=Mus musculus GN=Rala PE=1 SV=1 - [RALA_MOUSE]	1.05911	0.803942
Q91YU8	Suppressor of SWI4 1 homolog OS=Mus musculus GN=Ppan PE=1 SV=2 - [SSF1_MOUSE]	1.38957	0.402988
Q9CPV4;E9Q055;E9Q197;E9Q2R6;F6ZTG3;F7BB55	Glyoxalase domain-containing protein 4 OS=Mus musculus GN=Glod4 PE=1 SV=1 - [GLOD4_MOUSE]	0.78637	0.494304
Q9WU78	Programmed cell death 6-interacting protein OS=Mus musculus GN=Pdcd6ip PE=1 SV=3 - [PDC6I_MOUSE]	1.40932	0.0194646
Q03145	Ephrin type-A receptor 2 OS=Mus musculus GN=Epha2 PE=1 SV=3 - [EPHA2_MOUSE]	1.41204	0.0329867
Q9QXK7	Cleavage and polyadenylation specificity factor subunit 3 OS=Mus musculus GN=Cpsf3 PE=1 SV=2 - [CPSF3_MOUSE]	1.03862	0.455626
Q7TSC1;G3UX48	Protein PRRC2A OS=Mus musculus GN=Prrc2a PE=1 SV=1 - [PRC2A_MOUSE]	1.27364	0.104655
Q80ZX0;F6VJC5;F6YIN5	Protein Sec24b OS=Mus musculus GN=Sec24b PE=1 SV=1 - [Q80ZX0_MOUSE]	1.41285	0.00538673
Q9R059;F2Z455	Four and a half LIM domains protein 3 OS=Mus musculus GN=Fhl3 PE=1 SV=2 - [FHL3_MOUSE]	1.41305	0.0409348
Q61881;D3Z0J6;D3Z2K9;D3Z335;D3Z6N3	DNA replication licensing factor MCM7 OS=Mus musculus GN=Mcm7 PE=1 SV=1 - [MCM7_MOUSE]	1.09258	0.0690752
Q9D8Y0;Q8C845;Q9D4J1	EF-hand domain-containing protein D2 OS=Mus musculus GN=Efhd2 PE=1 SV=1 - [EFHD2_MOUSE]	0.625964	0.201309
P05480;D3YZ57;F6UND7;P08103;P25911;P39688;Q04736;Q80XU2	Neuronal proto-oncogene tyrosine-protein kinase Src OS=Mus musculus GN=Src PE=1 SV=4 - [SRC_MOUSE]	1.69954	0.0582052
Q640M1;Q6EJB6	U3 small nucleolar RNA-associated protein 14 homolog A OS=Mus musculus GN=Utp14a PE=1 SV=1 - [UT14A_MOUSE]	0.844386	0.366084
Q99JB2;A2AG39;A2AG41;F6WI02	Stomatin-like protein 2, mitochondrial OS=Mus musculus GN=Stoml2 PE=1 SV=1 - [STML2_MOUSE]	0.748684	0.187444
Q9R0B9;E9Q718	Procollagen-lysine,2-oxoglutarate 5-dioxygenase 2 OS=Mus musculus GN=Plod2 PE=1 SV=2 - [PLOD2_MOUSE]	1.3485	0.0698237
Q9DBE7;A2A5R8;A2A5S3;Q9Z108;V9GX87	Double-stranded RNA-binding protein Staufen homolog 1 OS=Mus musculus GN=Stau1 PE=1 SV=1 - [Q9DBE7_MOUSE]	1.62568	0.0668848
Q61263;A0A087WNN8;A0A087WSJ5	Sterol O-acyltransferase 1 OS=Mus musculus GN=Soat1 PE=1 SV=2 - [SOAT1_MOUSE]	0.462437	0.106846
Q8BGW1;D3Z127;E9Q1E4	Alpha-ketoglutarate-dependent dioxygenase FTO OS=Mus musculus GN=Fto PE=1 SV=1 - [FTO_MOUSE]	1.23121	0.202444
Q9DBR0	A-kinase anchor protein 8 OS=Mus musculus GN=Akap8 PE=1 SV=1 - [AKAP8_MOUSE]	0.991648	0.359603
O70435;E0CX62;E0CYL6;E0CZ34;F8WH02	Proteasome subunit alpha type-3 OS=Mus musculus GN=Psma3 PE=1 SV=3 - [PSA3_MOUSE]	1.4151	0.0314782
E9PUW7;Q9EPK7	Exportin-7 OS=Mus musculus GN=Xpo7 PE=1 SV=1 - [E9PUW7_MOUSE]	1.41784	0.00642408
B1ATP7;B1ATP9;Q80Y81	Zinc phosphodiesterase ELAC protein 2 OS=Mus musculus GN=Elac2 PE=1 SV=1 - [B1ATP7_MOUSE]	1.19619	0.0956413
F7D5L2;Q99J09	Methylosome protein 50 (Fragment) OS=Mus musculus GN=Wdr77 PE=1 SV=1 - [F7D5L2_MOUSE]	1.42327	0.0375217
P58742	Aladin OS=Mus musculus GN=Aaas PE=1 SV=1 - [AAAS_MOUSE]	1.42384	0.0492427
J3QP56;D3YUG4;D3Z111;D3Z269;P97823	Acyl-protein thioesterase 1 OS=Mus musculus GN=Lypla1 PE=1 SV=1 - [J3QP56_MOUSE]	1.42521	0.0390617
D3YZ62;B8JK05;D3Z4J3;D6RFU0;E9Q1F5;F6TDE5;Q99104	Unconventional myosin-Va OS=Mus musculus GN=Myo5a PE=1 SV=1 - [D3YZ62_MOUSE]	1.05972	0.610649
Q6A026;A0A0J9YV33;E9QPI5	Sister chromatid cohesion protein PDS5 homolog A OS=Mus musculus GN=Pds5a PE=1 SV=3 - [PDS5A_MOUSE]	1.42577	0.049277
E9PUB7;D3YX87;Q2YDW2	Protein misato homolog 1 OS=Mus musculus GN=Msto1 PE=1 SV=1 - [E9PUB7_MOUSE]	1.06675	0.6551
Q9QYJ3	DnaJ homolog subfamily B member 1 OS=Mus musculus GN=Dnajb1 PE=1 SV=3 - [DNJB1_MOUSE]	1.4258	0.0472905
P63154	Crooked neck-like protein 1 OS=Mus musculus GN=Crnkl1 PE=1 SV=1 - [CRNL1_MOUSE]	1.73473	0.0528286
Q6NSR8;F6T2H5	Probable aminopeptidase NPEPL1 OS=Mus musculus GN=Npepl1 PE=1 SV=1 - [PEPL1_MOUSE]	1.42682	0.0128542
P61290;A2A4J1;A2A4J3	Proteasome activator complex subunit 3 OS=Mus musculus GN=Psme3 PE=1 SV=1 - [PSME3_MOUSE]	1.42725	0.0402916
Q91VM5;A2AFI3;A2AFI4;Q9DAE2;Q9WV02;S4R1F6	RNA binding motif protein, X-linked-like-1 OS=Mus musculus GN=Rbmxl1 PE=2 SV=1 - [RMXL1_MOUSE]	1.26744	0.0777783
Q9DBC3;D3Z491	Cap-specific mRNA (nucleoside-2'-O-)-methyltransferase 1 OS=Mus musculus GN=Cmtr1 PE=1 SV=1 - [CMTR1_MOUSE]	1.27741	0.338537
P19253;A0A140T8K2;A0A1B0GQW6;A0A1B0GRH1;A0A1B0GS68;A0A1B0GSB2;S4R281;A0A1B0GSC2;A0A1B0GSF0;A0A1B0GSJ2;A0A1B0GSL5;A0A1B0GSQ6;A0A1B0GT00;A0A1B0GTA1	60S ribosomal protein L13a OS=Mus musculus GN=Rpl13a PE=1 SV=4 - [RL13A_MOUSE]	1.05705	0.357048
Q8CJ26;A0A0G2JEW0;A0A0G2JH13	Death domain-containing membrane protein NRADD OS=Mus musculus GN=Nradd PE=1 SV=1 - [NRADD_MOUSE]	1.15905	0.72393
Q9CZW5	Mitochondrial import receptor subunit TOM70 OS=Mus musculus GN=Tomm70 PE=1 SV=2 - [TOM70_MOUSE]	1.42995	0.0210058
P56873;E0CYU9	Sjoegren syndrome/scleroderma autoantigen 1 homolog OS=Mus musculus GN=Sssca1 PE=1 SV=1 - [SSA27_MOUSE]	1.68526	0.0602042
Q9D0T1;E9PZS4	NHP2-like protein 1 OS=Mus musculus GN=Snu13 PE=1 SV=4 - [NH2L1_MOUSE]	1.43179	0.0459137
Q9DBD5;Q9D4T3	Proline-, glutamic acid- and leucine-rich protein 1 OS=Mus musculus GN=Pelp1 PE=1 SV=2 - [PELP1_MOUSE]	1.55827	0.108404
E9PWG6	Protein Ncapg OS=Mus musculus GN=Ncapg PE=1 SV=1 - [E9PWG6_MOUSE]	1.43445	0.0299539
Q99K30	Epidermal growth factor receptor kinase substrate 8-like protein 2 OS=Mus musculus GN=Eps8l2 PE=1 SV=1 - [ES8L2_MOUSE]	1.43556	0.0347036
P48428	Tubulin-specific chaperone A OS=Mus musculus GN=Tbca PE=1 SV=3 - [TBCA_MOUSE]	0.736685	0.726183
Q3U9G9;A0A0A6YW01;A0A0A6YWS3;A0A0A6YXT6;A0A0A6YXW3;A0A0A6YY12	Lamin-B receptor OS=Mus musculus GN=Lbr PE=1 SV=2 - [LBR_MOUSE]	1.0498	0.233723
Q9CYH6	Ribosome biogenesis regulatory protein homolog OS=Mus musculus GN=Rrs1 PE=1 SV=1 - [RRS1_MOUSE]	1.35339	0.331107
Q8BZA9;A0A0J9YV11	Fructose-2,6-bisphosphatase TIGAR OS=Mus musculus GN=Tigar PE=1 SV=1 - [TIGAR_MOUSE]	1.43646	0.0374717
E0CXB2;E0CY46;E9QKZ2;F6UT58;Q91YE6	Importin-9 OS=Mus musculus GN=Ipo9 PE=1 SV=1 - [E0CXB2_MOUSE]	1.28253	0.20671
O89079;D3Z315;E9Q6I5	Coatomer subunit epsilon OS=Mus musculus GN=Cope PE=1 SV=3 - [COPE_MOUSE]	1.2038	0.438145
Q00519	Xanthine dehydrogenase/oxidase OS=Mus musculus GN=Xdh PE=1 SV=5 - [XDH_MOUSE]	1.02453	0.663412
D3YZJ1;Q64337	Sequestosome-1 OS=Mus musculus GN=Sqstm1 PE=1 SV=1 - [D3YZJ1_MOUSE]	0.954918	0.29664
Q9DB73;G3UZG6	NADH-cytochrome b5 reductase 1 OS=Mus musculus GN=Cyb5r1 PE=1 SV=1 - [NB5R1_MOUSE]	0.729559	0.111696
Q9D706	RNA polymerase II-associated protein 3 OS=Mus musculus GN=Rpap3 PE=1 SV=1 - [RPAP3_MOUSE]	1.60285	0.0652208
Q9CQF9;A0A0N4SWD3;D3Z275;F7CIP8	Prenylcysteine oxidase OS=Mus musculus GN=Pcyox1 PE=1 SV=1 - [PCYOX_MOUSE]	0.42618	0.395634
Q3TMX0;A2AKJ5;A2AKJ6;A2AKJ9;H3BLG5;O08992	MCG4375, isoform CRA_b OS=Mus musculus GN=Sdcbp PE=1 SV=1 - [Q3TMX0_MOUSE]	0.967971	0.787496
Q9D0B6	Protein PBDC1 OS=Mus musculus GN=Pbdc1 PE=1 SV=1 - [PBDC1_MOUSE]	1.29309	0.494387
Q64310;E0CXD9;F7CH13	Surfeit locus protein 4 OS=Mus musculus GN=Surf4 PE=1 SV=1 - [SURF4_MOUSE]	0.500469	0.12848
Q9DAK9	14 kDa phosphohistidine phosphatase OS=Mus musculus GN=Phpt1 PE=1 SV=1 - [PHP14_MOUSE]	1.38217	0.206679
Q8BVQ5;A0A140LI84	Protein phosphatase methylesterase 1 OS=Mus musculus GN=Ppme1 PE=1 SV=5 - [PPME1_MOUSE]	1.03567	0.430268
Q921Y0;Q3UDM0;Q8BPB0	MOB kinase activator 1A OS=Mus musculus GN=Mob1a PE=2 SV=3 - [MOB1A_MOUSE]	1.43895	0.0429605
Q8BGS0	Protein MAK16 homolog OS=Mus musculus GN=Mak16 PE=1 SV=1 - [MAK16_MOUSE]	0.476844	0.0740505
A2AEK1;A2AEJ8;Q8BIQ5;Q8C7E9	AlphaCstF-64 variant 4 OS=Mus musculus GN=Cstf2 PE=1 SV=1 - [A2AEK1_MOUSE]	1.44002	0.0438381
Q9D1G1;Q3TYH2;Q8K386;Q9DD03;S4R1W7	Ras-related protein Rab-1B OS=Mus musculus GN=Rab1b PE=1 SV=1 - [RAB1B_MOUSE]	1.44065	0.0127686
Q9CY50	Translocon-associated protein subunit alpha OS=Mus musculus GN=Ssr1 PE=1 SV=1 - [SSRA_MOUSE]	1.07037	0.372042
Q3U6F1;A0A0J9YTV5;A0A0J9YVE0;E9Q7W0;P31266	Recombining-binding protein suppressor of hairless OS=Mus musculus GN=Rbpj PE=1 SV=1 - [Q3U6F1_MOUSE]	1.78046	0.0569756
P31786;D3Z563;M0QWU8;Q4VWZ5	Acyl-CoA-binding protein OS=Mus musculus GN=Dbi PE=1 SV=2 - [ACBP_MOUSE]	1.18	0.134952
Q62167;P16381;Q3V086;Q61496;Q62095	ATP-dependent RNA helicase DDX3X OS=Mus musculus GN=Ddx3x PE=1 SV=3 - [DDX3X_MOUSE]	1.16823	0.307549
O70152;A2BDX2;F8WII3	Dolichol-phosphate mannosyltransferase subunit 1 OS=Mus musculus GN=Dpm1 PE=1 SV=1 - [DPM1_MOUSE]	1.44197	0.0349562
Q9JKY0	Cell differentiation protein RCD1 homolog OS=Mus musculus GN=Rqcd1 PE=1 SV=1 - [RCD1_MOUSE]	1.19328	0.504928
Q99KW3;E9QMQ3;G5E8W1	TRIO and F-actin-binding protein OS=Mus musculus GN=Triobp PE=1 SV=3 - [TARA_MOUSE]	1.28138	0.414772
P47199;A0A0A6YVS7;A0A0A6YXR4;A0A0G2JFU5;D3YUG9;D3YWU6;D3Z2X0;D3Z4Q4;V9GXY8	Quinone oxidoreductase OS=Mus musculus GN=Cryz PE=1 SV=1 - [QOR_MOUSE]	0.809277	0.096575
Q8JZX4;A2AP40	Splicing factor 45 OS=Mus musculus GN=Rbm17 PE=1 SV=1 - [SPF45_MOUSE]	2.08848	0.0596851
D3YYD5;D3YW98;D3Z645;Q9QZ88	Vacuolar protein sorting-associated protein 29 (Fragment) OS=Mus musculus GN=Vps29 PE=1 SV=1 - [D3YYD5_MOUSE]	1.20733	0.231672
Q9ES97;A3QM89;Q7M6W1;Q8K0T0	Reticulon-3 OS=Mus musculus GN=Rtn3 PE=1 SV=2 - [RTN3_MOUSE]	1.44175	0.113829
P56812;D3Z7Q5	Programmed cell death protein 5 OS=Mus musculus GN=Pdcd5 PE=1 SV=3 - [PDCD5_MOUSE]	0.856798	0.56569
P97315	Cysteine and glycine-rich protein 1 OS=Mus musculus GN=Csrp1 PE=1 SV=3 - [CSRP1_MOUSE]	0.956003	0.0961515
Q5SUT0;Q5SUS9;Q61545	RNA-binding protein EWS OS=Mus musculus GN=Ewsr1 PE=1 SV=1 - [Q5SUT0_MOUSE]	1.16475	0.692274
F6X9I3;P26883	Peptidyl-prolyl cis-trans isomerase FKBP1A (Fragment) OS=Mus musculus GN=Fkbp1a PE=1 SV=1 - [F6X9I3_MOUSE]	1.08062	0.749739
P10922	Histone H1.0 OS=Mus musculus GN=H1f0 PE=2 SV=4 - [H10_MOUSE]	1.5619	0.0868706
D3Z7P3;D3Z7P4	Glutaminase kidney isoform, mitochondrial OS=Mus musculus GN=Gls PE=1 SV=1 - [GLSK_MOUSE]	1.44342	0.0469636
Q9Z127	Large neutral amino acids transporter small subunit 1 OS=Mus musculus GN=Slc7a5 PE=1 SV=2 - [LAT1_MOUSE]	1.22408	0.0648373
O08579;B7FAU5;I7HJS1;Q3THM8	Emerin OS=Mus musculus GN=Emd PE=1 SV=1 - [EMD_MOUSE]	0.817305	0.341638
D3Z6W2;Q06180	Tyrosine-protein phosphatase non-receptor type OS=Mus musculus GN=Ptpn2 PE=1 SV=1 - [D3Z6W2_MOUSE]	1.44526	0.0457387
Q64261;A0A0G2JGA8;A0A0G2JGH2;J3QPN4	Cyclin-dependent kinase 6 OS=Mus musculus GN=Cdk6 PE=1 SV=2 - [CDK6_MOUSE]	1.44574	0.0148184
P56135;F8WHP8	ATP synthase subunit f, mitochondrial OS=Mus musculus GN=Atp5j2 PE=1 SV=3 - [ATPK_MOUSE]	1.44658	0.0468815
Q60737;A2ANR6;Q6NSS6	Casein kinase II subunit alpha OS=Mus musculus GN=Csnk2a1 PE=1 SV=2 - [CSK21_MOUSE]	0.720185	0.267482
P47758;E9Q035	Signal recognition particle receptor subunit beta OS=Mus musculus GN=Srprb PE=1 SV=1 - [SRPRB_MOUSE]	1.04422	0.201165
Q9JLB0;E9PWC5	MAGUK p55 subfamily member 6 OS=Mus musculus GN=Mpp6 PE=1 SV=1 - [MPP6_MOUSE]	0.907157	0.676485
O35841	Apoptosis inhibitor 5 OS=Mus musculus GN=Api5 PE=1 SV=2 - [API5_MOUSE]	1.44675	0.0494571
Q9DCZ4;B1ASQ2	MICOS complex subunit Mic26 OS=Mus musculus GN=Apoo PE=1 SV=2 - [MIC26_MOUSE]	1.44758	0.0487406
A0A0N4SVC2;E9QP00;Q6PFR5	Transformer-2 protein homolog alpha OS=Mus musculus GN=Tra2a PE=1 SV=1 - [A0A0N4SVC2_MOUSE]	1.13725	0.187567
P34152;D3Z3P8;P70694;Q8VC77;Q9CZU0	Focal adhesion kinase 1 OS=Mus musculus GN=Ptk2 PE=1 SV=3 - [FAK1_MOUSE]	1.26137	0.253685
Q99PL5;A2AVJ7	Ribosome-binding protein 1 OS=Mus musculus GN=Rrbp1 PE=1 SV=2 - [RRBP1_MOUSE]	1.44937	0.0262993
Q9EP69	Phosphatidylinositide phosphatase SAC1 OS=Mus musculus GN=Sacm1l PE=1 SV=1 - [SAC1_MOUSE]	1.42583	0.0894985
Q61990;E9Q7D8;P57722	Poly(rC)-binding protein 2 OS=Mus musculus GN=Pcbp2 PE=1 SV=1 - [PCBP2_MOUSE]	1.45114	0.0461402
F6U2C2;E9QM77;F6V8M6;F7B6X4;O70305	Ataxin-2 (Fragment) OS=Mus musculus GN=Atxn2 PE=1 SV=1 - [F6U2C2_MOUSE]	1.33296	0.109433
E9Q9H2;E9Q9H3;P54103;Q3TRX6	DnaJ homolog subfamily C member 2 OS=Mus musculus GN=Dnajc2 PE=1 SV=1 - [E9Q9H2_MOUSE]	1.18206	0.0587531
O35864;A0A087WQA8	COP9 signalosome complex subunit 5 OS=Mus musculus GN=Cops5 PE=1 SV=3 - [CSN5_MOUSE]	1.56566	0.0885012
Q8BH74;E9Q4V9	Nuclear pore complex protein Nup107 OS=Mus musculus GN=Nup107 PE=1 SV=1 - [NU107_MOUSE]	1.22506	0.391382
Q3TIV5	Zinc finger CCCH domain-containing protein 15 OS=Mus musculus GN=Zc3h15 PE=1 SV=2 - [ZC3HF_MOUSE]	0.929342	0.421519
P17751;H7BXC3	Triosephosphate isomerase OS=Mus musculus GN=Tpi1 PE=1 SV=4 - [TPIS_MOUSE]	0.999515	0.42352
P12787	Cytochrome c oxidase subunit 5A, mitochondrial OS=Mus musculus GN=Cox5a PE=1 SV=2 - [COX5A_MOUSE]	0.926694	0.948138
Q9DBG3;H3BIY9;H3BJ06;H3BKM0;Q5SWR0	AP-2 complex subunit beta OS=Mus musculus GN=Ap2b1 PE=1 SV=1 - [AP2B1_MOUSE]	1.45122	0.0445032
G3XA66;D3YVW0;D3Z3F4;F7C846;G3UXB5;G3UXX9;G3UYJ5;G3XA75;P47802	Metaxin-1 (Fragment) OS=Mus musculus GN=Mtx1 PE=1 SV=1 - [G3XA66_MOUSE]	1.56835	0.0728152
G5E850;E0CY88;P56395	Cytochrome b-5, isoform CRA_a OS=Mus musculus GN=Cyb5a PE=1 SV=1 - [G5E850_MOUSE]	1.46894	0.34268
Q8BGH2	Sorting and assembly machinery component 50 homolog OS=Mus musculus GN=Samm50 PE=1 SV=1 - [SAM50_MOUSE]	1.11324	0.540664
Q99LB6;E0CYU5	Methionine adenosyltransferase 2 subunit beta OS=Mus musculus GN=Mat2b PE=1 SV=1 - [MAT2B_MOUSE]	1.6741	0.0909465
P70404	Isocitrate dehydrogenase [NAD] subunit gamma 1, mitochondrial OS=Mus musculus GN=Idh3g PE=1 SV=1 - [IDHG1_MOUSE]	0.929516	0.265076
Q9JJ80;G3X926;S4R1Y5;S4R2H5;S4R2R2	Ribosome production factor 2 homolog OS=Mus musculus GN=Rpf2 PE=2 SV=2 - [RPF2_MOUSE]	1.34129	0.0809572
P58871;Z4YJL4	182 kDa tankyrase-1-binding protein OS=Mus musculus GN=Tnks1bp1 PE=1 SV=2 - [TB182_MOUSE]	1.45357	0.0220383
P15379;A2APM1;A2APM2;A2APM3;A2APM4;A2APM5;E9QKM8;Q3U8S1;Q80X37	CD44 antigen OS=Mus musculus GN=Cd44 PE=1 SV=3 - [CD44_MOUSE]	1.10025	0.261235
Q8CIN4;G5E884;O88643;Q61036	Serine/threonine-protein kinase PAK 2 OS=Mus musculus GN=Pak2 PE=1 SV=1 - [PAK2_MOUSE]	1.45862	0.0410006
E9Q1G8;E9Q9F5;O55131	Septin-7 OS=Mus musculus GN=Sept7 PE=1 SV=2 - [E9Q1G8_MOUSE]	1.1884	0.0864141
P62852	40S ribosomal protein S25 OS=Mus musculus GN=Rps25 PE=1 SV=1 - [RS25_MOUSE]	1.14527	0.473581
Q921R2;A0A0U1RQ71;P62301	40S ribosomal protein S13 OS=Mus musculus GN=Rps13 PE=1 SV=1 - [Q921R2_MOUSE]	0.997891	0.538038
Q923G2	DNA-directed RNA polymerases I, II, and III subunit RPABC3 OS=Mus musculus GN=Polr2h PE=1 SV=3 - [RPAB3_MOUSE]	1.45787	0.399033
Q61655;Q8BZY3;Q8R3C7	ATP-dependent RNA helicase DDX19A OS=Mus musculus GN=Ddx19a PE=1 SV=2 - [DD19A_MOUSE]	1.25679	0.0700165
P62242	40S ribosomal protein S8 OS=Mus musculus GN=Rps8 PE=1 SV=2 - [RS8_MOUSE]	1.1411	0.197267
P17047	Lysosome-associated membrane glycoprotein 2 OS=Mus musculus GN=Lamp2 PE=1 SV=2 - [LAMP2_MOUSE]	1.28547	0.0653591
Q8BMP6;A0A0R4J079	Golgi resident protein GCP60 OS=Mus musculus GN=Acbd3 PE=1 SV=3 - [GCP60_MOUSE]	1.24594	0.152464
P10518	Delta-aminolevulinic acid dehydratase OS=Mus musculus GN=Alad PE=1 SV=1 - [HEM2_MOUSE]	1.4258	0.175338
Q9CZ04;D3YVI6;D3Z0S0;D3Z440	COP9 signalosome complex subunit 7a OS=Mus musculus GN=Cops7a PE=1 SV=2 - [CSN7A_MOUSE]	0.963778	0.817403
Q9DCT8;A0A0G2JF37	Cysteine-rich protein 2 OS=Mus musculus GN=Crip2 PE=1 SV=1 - [CRIP2_MOUSE]	1.17067	0.0641991
Q5SSZ5;A0A087WQ94;A0A087WQM0;A0A087WQS0;A0A087WRU0;E9Q0S6;Q8CGB6;Q9DBT6	Tensin-3 OS=Mus musculus GN=Tns3 PE=1 SV=1 - [TENS3_MOUSE]	1.35821	0.131224
P70677;A0A1B0GRX1;O08738	Caspase-3 OS=Mus musculus GN=Casp3 PE=1 SV=1 - [CASP3_MOUSE]	1.21664	0.137302
Q91WK2	Eukaryotic translation initiation factor 3 subunit H OS=Mus musculus GN=Eif3h PE=1 SV=1 - [EIF3H_MOUSE]	1.02988	0.364226
Q9R0P3;H3BJC6;H3BJL6;H3BJP2;H3BK43;H3BKH6;H3BL99;H3BLJ9	S-formylglutathione hydrolase OS=Mus musculus GN=Esd PE=1 SV=1 - [ESTD_MOUSE]	1.45996	0.0207258
Q8BJU0	Small glutamine-rich tetratricopeptide repeat-containing protein alpha OS=Mus musculus GN=Sgta PE=1 SV=2 - [SGTA_MOUSE]	1.35014	0.130161
Q9JM51	Prostaglandin E synthase OS=Mus musculus GN=Ptges PE=1 SV=1 - [PTGES_MOUSE]	1.46021	0.035546
Q9ERK4;D3Z393;E9Q1T9;E9QAX7;F6ZEW4;F7D1H9	Exportin-2 OS=Mus musculus GN=Cse1l PE=1 SV=1 - [XPO2_MOUSE]	1.46337	0.0384268
O88543;D3Z036;F6YCA7	COP9 signalosome complex subunit 3 OS=Mus musculus GN=Cops3 PE=1 SV=3 - [CSN3_MOUSE]	1.46574	0.0396745
Q78IK4;B1AV14	MICOS complex subunit Mic27 OS=Mus musculus GN=Apool PE=1 SV=1 - [MIC27_MOUSE]	1.32206	0.131461
Q60749;A0A087WR32;A0A087WSL3;Q9WU01	KH domain-containing, RNA-binding, signal transduction-associated protein 1 OS=Mus musculus GN=Khdrbs1 PE=1 SV=2 - [KHDR1_MOUSE]	1.46688	0.00684666
P19096;A0A0U1RNJ1	Fatty acid synthase OS=Mus musculus GN=Fasn PE=1 SV=2 - [FAS_MOUSE]	0.973951	0.135956
Q11136;G3UXC5	Xaa-Pro dipeptidase OS=Mus musculus GN=Pepd PE=1 SV=3 - [PEPD_MOUSE]	1.34061	0.0677994
Q6P4T2	U5 small nuclear ribonucleoprotein 200 kDa helicase OS=Mus musculus GN=Snrnp200 PE=1 SV=1 - [U520_MOUSE]	1.10121	0.716578
Q6P9R2	Serine/threonine-protein kinase OSR1 OS=Mus musculus GN=Oxsr1 PE=1 SV=1 - [OXSR1_MOUSE]	1.18957	0.0597812
Q9ERF3;D6RDC7;D6RJ72;Q8BVQ0	WD repeat-containing protein 61 OS=Mus musculus GN=Wdr61 PE=1 SV=1 - [WDR61_MOUSE]	1.44806	0.103044
Q8R2U4;A0A0A6YVQ9;A0A0A6YX97;A0A0A6YXY1;A2APZ2;A2APZ3	N-terminal Xaa-Pro-Lys N-methyltransferase 1 OS=Mus musculus GN=Ntmt1 PE=1 SV=3 - [NTM1A_MOUSE]	1.72022	0.0558909
Q8C2T6;P33611	DNA polymerase alpha subunit B OS=Mus musculus GN=Pola2 PE=1 SV=1 - [Q8C2T6_MOUSE]	1.46726	0.00426118
Q61249;A0A0B4J1F7;Q9QZ29	Immunoglobulin-binding protein 1 OS=Mus musculus GN=Igbp1 PE=1 SV=1 - [IGBP1_MOUSE]	1.3803	0.121319
G3X928;Q6NZC7	SEC23-interacting protein OS=Mus musculus GN=Sec23ip PE=1 SV=1 - [G3X928_MOUSE]	0.989337	0.478924
Q8BVI4;A0A0G2JGJ1;A0A0G2JGY0;D3YWR7;D3Z099;D3Z1A1	Dihydropteridine reductase OS=Mus musculus GN=Qdpr PE=1 SV=2 - [DHPR_MOUSE]	0.94009	0.3977
Q8CE96	tRNA (adenine(58)-N(1))-methyltransferase non-catalytic subunit TRM6 OS=Mus musculus GN=Trmt6 PE=1 SV=1 - [TRM6_MOUSE]	0.71501	0.398828
Q62384;F8WHU9;F8WIG4	Zinc finger protein ZPR1 OS=Mus musculus GN=Zpr1 PE=1 SV=1 - [ZPR1_MOUSE]	1.02762	0.735696
O08582	GTP-binding protein 1 OS=Mus musculus GN=Gtpbp1 PE=1 SV=2 - [GTPB1_MOUSE]	0.826503	0.411128
Q8R323	Replication factor C subunit 3 OS=Mus musculus GN=Rfc3 PE=1 SV=1 - [RFC3_MOUSE]	1.66629	0.0922499
Q3TPM3;A0A0N4SUW1;D3Z2H3;Q9WTX6	Cullin-1 (Fragment) OS=Mus musculus GN=Cul1 PE=1 SV=1 - [Q3TPM3_MOUSE]	0.930414	0.0697901
Q99L13	3-hydroxyisobutyrate dehydrogenase, mitochondrial OS=Mus musculus GN=Hibadh PE=1 SV=1 - [3HIDH_MOUSE]	1.58571	0.0711812
Q6PAR5;E9Q0D1;F6X819;F7ADQ2;F7ADS7;F7ADT6	GTPase-activating protein and VPS9 domain-containing protein 1 OS=Mus musculus GN=Gapvd1 PE=1 SV=2 - [GAPD1_MOUSE]	1.20949	0.134813
Q8K273	Membrane magnesium transporter 1 OS=Mus musculus GN=Mmgt1 PE=1 SV=1 - [MMGT1_MOUSE]	1.46808	0.020673
P52479	Ubiquitin carboxyl-terminal hydrolase 10 OS=Mus musculus GN=Usp10 PE=1 SV=3 - [UBP10_MOUSE]	2.00129	0.0514472
Q9JI10;Q9JI11	Serine/threonine-protein kinase 3 OS=Mus musculus GN=Stk3 PE=1 SV=1 - [STK3_MOUSE]	1.46846	0.0117183
Q9Z0U1;Q921G9;Q9QXY1	Tight junction protein ZO-2 OS=Mus musculus GN=Tjp2 PE=1 SV=2 - [ZO2_MOUSE]	0.733257	0.439108
Q9QYC0;A0A0J9YVI4;E9Q1K3;F6RDR0;F8WGR0;F8WHZ9	Alpha-adducin OS=Mus musculus GN=Add1 PE=1 SV=2 - [ADDA_MOUSE]	1.99193	0.0952325
Q8CFE2	Histone PARylation factor 1 OS=Mus musculus GN=Hpf1 PE=1 SV=1 - [HPF1_MOUSE]	1.46901	0.0170356
P28271	Cytoplasmic aconitate hydratase OS=Mus musculus GN=Aco1 PE=1 SV=3 - [ACOC_MOUSE]	1.11334	0.731757
Q9Z1B5	Mitotic spindle assembly checkpoint protein MAD2A OS=Mus musculus GN=Mad2l1 PE=1 SV=2 - [MD2L1_MOUSE]	1.47042	0.0199313
A0A0G2JG95;Q8BX10;Q920Q2	Serine/threonine-protein phosphatase PGAM5, mitochondrial (Fragment) OS=Mus musculus GN=Pgam5 PE=1 SV=1 - [A0A0G2JG95_MOUSE]	1.77294	0.0920244
P47811;A0A0G2JG69;A0A0G2JGL2;B1B1A8;B2KF34;B2KF35;D3Z630;D6RG58;E9QN59;F8WIP5;O08911;Q3TQZ7;Q3UIZ8;Q5SUV5;Q61831;Q6PDN3;Q80W80;Q80W82;Q8C9D4;Q8VCR8;Q9WUI1;Q9Z1B7	Mitogen-activated protein kinase 14 OS=Mus musculus GN=Mapk14 PE=1 SV=3 - [MK14_MOUSE]	0.529657	0.155176
P46978;D3YZN5	Dolichyl-diphosphooligosaccharide--protein glycosyltransferase subunit STT3A OS=Mus musculus GN=Stt3a PE=1 SV=1 - [STT3A_MOUSE]	1.35645	0.146487
B1AZI6	THO complex subunit 2 OS=Mus musculus GN=Thoc2 PE=1 SV=1 - [THOC2_MOUSE]	1.47098	0.0117124
Q99J36	THUMP domain-containing protein 1 OS=Mus musculus GN=Thumpd1 PE=1 SV=1 - [THUM1_MOUSE]	1.33192	0.0981533
Q80W54;I7HIP5	CAAX prenyl protease 1 homolog OS=Mus musculus GN=Zmpste24 PE=1 SV=2 - [FACE1_MOUSE]	1.05472	0.411631
P27773;F6Q404	Protein disulfide-isomerase A3 OS=Mus musculus GN=Pdia3 PE=1 SV=2 - [PDIA3_MOUSE]	1.47546	0.030952
B1AXN9;A2CEE5;A2CEE6;A2CEE7;B1AXN5;B1AXN8;B1AXP0;B2GVN8;E9PUP0;E9PWV3;E9QK39;F6Q8A4;F6RQA2;F6UG16;P18653;P18654;Q505N6;Q7TPS0	Ribosomal protein S6 kinase alpha-3 OS=Mus musculus GN=Rps6ka3 PE=1 SV=1 - [B1AXN9_MOUSE]	1.13024	0.202744
P45591	Cofilin-2 OS=Mus musculus GN=Cfl2 PE=1 SV=1 - [COF2_MOUSE]	1.03703	0.230726
A0A0R4J1G5;A0A1B0GQZ0;A0A1B0GRG7;A0A1B0GRQ1;A0A1B0GSD8;A0A1B0GT43;A0A1B0GT70;E9PUH5;Q8BFZ9;Q91X78	Erlin-1 OS=Mus musculus GN=Erlin1 PE=1 SV=1 - [A0A0R4J1G5_MOUSE]	1.0315	0.922923
E9Q310;E9PUR6;E9PYV1;E9Q8A6;P06537	Glucocorticoid receptor (Fragment) OS=Mus musculus GN=Nr3c1 PE=1 SV=1 - [E9Q310_MOUSE]	0.817438	0.950612
Q61599;A0A0N4SVH4;D3YWL7	Rho GDP-dissociation inhibitor 2 OS=Mus musculus GN=Arhgdib PE=1 SV=3 - [GDIR2_MOUSE]	1.47617	0.0352022
O09110;A0A0R4J1Q6	Dual specificity mitogen-activated protein kinase kinase 3 OS=Mus musculus GN=Map2k3 PE=1 SV=2 - [MP2K3_MOUSE]	1.08571	0.969205
Q91VY9	Zinc finger protein 622 OS=Mus musculus GN=Znf622 PE=1 SV=1 - [ZN622_MOUSE]	1.24117	0.0784375
Q91Z50;P39749	Flap endonuclease 1 OS=Mus musculus GN=Fen1 PE=1 SV=1 - [Q91Z50_MOUSE]	1.01128	0.678173
Q59J78	Mimitin, mitochondrial OS=Mus musculus GN=Ndufaf2 PE=1 SV=1 - [MIMIT_MOUSE]	1.09609	0.889956
O35134;A0A0U1RPM9;A0A0U1RPX8	DNA-directed RNA polymerase I subunit RPA1 OS=Mus musculus GN=Polr1a PE=1 SV=2 - [RPA1_MOUSE]	1.47656	0.0242897
D3Z7B5;Q8BWY9	Protein C330027C09Rik OS=Mus musculus GN=C330027C09Rik PE=1 SV=1 - [D3Z7B5_MOUSE]	1.47826	0.0437927
P70290;A2AN84;B7ZCL8;B7ZCL9;B7ZCM0	55 kDa erythrocyte membrane protein OS=Mus musculus GN=Mpp1 PE=1 SV=1 - [EM55_MOUSE]	1.47973	0.0239627
P35505;D3Z2R9	Fumarylacetoacetase OS=Mus musculus GN=Fah PE=1 SV=2 - [FAAA_MOUSE]	1.48614	0.0182804
Q8BU14	Translocation protein SEC62 OS=Mus musculus GN=Sec62 PE=1 SV=1 - [SEC62_MOUSE]	1.49041	0.0108139
O88696	ATP-dependent Clp protease proteolytic subunit, mitochondrial OS=Mus musculus GN=Clpp PE=1 SV=1 - [CLPP_MOUSE]	1.09904	0.410243
Q8R3V5;A2AWI7;A2AWI9	Endophilin-B2 OS=Mus musculus GN=Sh3glb2 PE=1 SV=2 - [SHLB2_MOUSE]	1.56295	0.089566
Q99NH0;A0A0G2JDZ9;E9PUR0;E9Q1M6;E9Q804;E9QKG6;F6SI14;F7C545	Ankyrin repeat domain-containing protein 17 OS=Mus musculus GN=Ankrd17 PE=1 SV=2 - [ANR17_MOUSE]	1.29029	0.437233
Q9CQD1	Ras-related protein Rab-5A OS=Mus musculus GN=Rab5a PE=1 SV=1 - [RAB5A_MOUSE]	0.912062	0.153192
Q9EQH3	Vacuolar protein sorting-associated protein 35 OS=Mus musculus GN=Vps35 PE=1 SV=1 - [VPS35_MOUSE]	1.49051	0.0149305
Q9CX00	IST1 homolog OS=Mus musculus GN=Ist1 PE=1 SV=1 - [IST1_MOUSE]	1.83794	0.361196
Q9JII5;D3Z4J1;Q3UGB5	DAZ-associated protein 1 OS=Mus musculus GN=Dazap1 PE=1 SV=2 - [DAZP1_MOUSE]	1.83392	0.0749752
P59235	Nucleoporin Nup43 OS=Mus musculus GN=Nup43 PE=1 SV=2 - [NUP43_MOUSE]	0.987305	0.452606
O09106;A0A0R4J008;D3YYI8;P70288;Q8BQ10	Histone deacetylase 1 OS=Mus musculus GN=Hdac1 PE=1 SV=1 - [HDAC1_MOUSE]	0.858373	0.466546
A0A0A0MQN4;Q9D906;S4R1N8;S4R1T0;S4R1U3;S4R1W9;S4R2D5;S4R2P7;S4R2T5	Ubiquitin-like modifier-activating enzyme ATG7 OS=Mus musculus GN=Atg7 PE=1 SV=1 - [A0A0A0MQN4_MOUSE]	1.29914	0.832177
O88844;A0A087WPT4;A0A087WRM4;A0A087WRS9;D3YVY3	Isocitrate dehydrogenase [NADP] cytoplasmic OS=Mus musculus GN=Idh1 PE=1 SV=2 - [IDHC_MOUSE]	0.746721	0.0860639
Q3TZX8;A0A0U1RPV7;A2AUA2;Q7TQZ3	Polynucleotide 5'-hydroxyl-kinase NOL9 OS=Mus musculus GN=Nol9 PE=1 SV=1 - [NOL9_MOUSE]	0.709474	0.581716
P40142;E0CY51	Transketolase OS=Mus musculus GN=Tkt PE=1 SV=1 - [TKT_MOUSE]	1.31008	0.249283
P45377;P21300	Aldose reductase-related protein 2 OS=Mus musculus GN=Akr1b8 PE=1 SV=2 - [ALD2_MOUSE]	1.4717	0.0689273
Q9CPW4;E9Q2K4;Q3UA72	Actin-related protein 2/3 complex subunit 5 OS=Mus musculus GN=Arpc5 PE=1 SV=3 - [ARPC5_MOUSE]	1.2503	0.0928117
Q3U1J4	DNA damage-binding protein 1 OS=Mus musculus GN=Ddb1 PE=1 SV=2 - [DDB1_MOUSE]	1.15904	0.842088
Q8CIG8;A0A0R4J049;F6QQQ6	Protein arginine N-methyltransferase 5 OS=Mus musculus GN=Prmt5 PE=1 SV=3 - [ANM5_MOUSE]	1.49169	0.0319544
P83917;Q7TPM0;Q9CYJ8	Chromobox protein homolog 1 OS=Mus musculus GN=Cbx1 PE=1 SV=1 - [CBX1_MOUSE]	1.18783	0.225844
Q9D8U8	Sorting nexin-5 OS=Mus musculus GN=Snx5 PE=1 SV=1 - [SNX5_MOUSE]	1.49546	0.0210703
Q9QXT0	Protein canopy homolog 2 OS=Mus musculus GN=Cnpy2 PE=1 SV=1 - [CNPY2_MOUSE]	1.63265	0.0569719
Q14C51;A0A0U1RQ61	Pentatricopeptide repeat domain-containing protein 3, mitochondrial OS=Mus musculus GN=Ptcd3 PE=1 SV=2 - [PTCD3_MOUSE]	1.39166	0.12534
Q02257	Junction plakoglobin OS=Mus musculus GN=Jup PE=1 SV=3 - [PLAK_MOUSE]	0.415206	0.667836
Q3TCH7;E9PXT5;F6UV36	Cullin-4A OS=Mus musculus GN=Cul4a PE=1 SV=1 - [CUL4A_MOUSE]	1.33994	0.225382
P62071;A0A1B0GRG1;A0A1B0GRT5	Ras-related protein R-Ras2 OS=Mus musculus GN=Rras2 PE=1 SV=1 - [RRAS2_MOUSE]	1.44434	0.200258
Q9QZQ8;Q8CCK0	Core histone macro-H2A.1 OS=Mus musculus GN=H2afy PE=1 SV=3 - [H2AY_MOUSE]	1.05471	0.368837
Q923T9;P28652;Q5SVI0;Q5SVI1;Q5SVI2;Q5SVI3;Q5SVI9;Q5SVJ0;Q5SVJ1;Q68EG2	Calcium/calmodulin-dependent protein kinase type II subunit gamma OS=Mus musculus GN=Camk2g PE=1 SV=1 - [KCC2G_MOUSE]	2.14336	0.0709002
Q6PB44	Tyrosine-protein phosphatase non-receptor type 23 OS=Mus musculus GN=Ptpn23 PE=1 SV=2 - [PTN23_MOUSE]	1.44662	0.122542
Q642K5;P62862	40S ribosomal protein S30 OS=Mus musculus GN=Fau PE=1 SV=1 - [Q642K5_MOUSE]	0.86271	0.366406
Q8VCF0	Mitochondrial antiviral-signaling protein OS=Mus musculus GN=Mavs PE=1 SV=1 - [MAVS_MOUSE]	1.25896	0.114505
A0A0R4J233;Q8C650	Septin-10 OS=Mus musculus GN=Sept10 PE=1 SV=1 - [A0A0R4J233_MOUSE]	2.00438	0.172311
Q3UWL8;E9Q4Q8;E9Q6U4;E9Q8R1;Q6P0X1	Prefoldin subunit 4 OS=Mus musculus GN=Pfdn4 PE=1 SV=1 - [Q3UWL8_MOUSE]	1.26553	0.0805556
P05132	cAMP-dependent protein kinase catalytic subunit alpha OS=Mus musculus GN=Prkaca PE=1 SV=3 - [KAPCA_MOUSE]	0.934514	0.0723109
A0A0G2JFJ6;Q7TPD0	Integrator complex subunit 3 OS=Mus musculus GN=Ints3 PE=1 SV=1 - [A0A0G2JFJ6_MOUSE]	1.49767	0.0236601
Q9Z1X4;Q45VK5	Interleukin enhancer-binding factor 3 OS=Mus musculus GN=Ilf3 PE=1 SV=2 - [ILF3_MOUSE]	1.49793	0.0474668
[truncated: 629 more rows]

## Sheet: APLN vs APLN DM
Accession	Description	Ratio DM / WT	pvalue DM / WT
[truncated: 1,985 more rows]

## Sheet: Variations
Accession	Peptide count	Unique peptides	Confidence score	Description	Ratio APLN/ Control	pvalue APLN / Control	Ratio APLN DM / APLN	pvalue APLN DM / APLN	Ratio APLN DM / Control	pvalue APLN DM / Control
[truncated: 2,135 more rows]
