# Supplementary material for: Repression of apelin Furin cleavage sites provides antimetastatic strategy in colorectal cancer
Source: EMBO Mol Med. 2025 Feb 17;17(3):504–34. doi: 10.1038/s44321-025-00196-5 (PMC11904221; doi:10.1038/s44321-025-00196-5)
Supplement: Supplementary file 4 — Source data Fig. 1 [file 44321_2025_196_MOESM4_ESM.zip]

Archive with 53 entries (49 files):
- MM-2024-19448_SourceDataForFig 1/EMM-2024-19448_SourceDataForFig 1E/
- MM-2024-19448_SourceDataForFig 1/EMM-2024-19448_SourceDataForFig 1E/CRC Apelin.png
- MM-2024-19448_SourceDataForFig 1/EMM-2024-19448_SourceDataForFig 1E/CRC Dapi.png
- MM-2024-19448_SourceDataForFig 1/EMM-2024-19448_SourceDataForFig 1E/CRC Furin.png
- MM-2024-19448_SourceDataForFig 1/EMM-2024-19448_SourceDataForFig 1E/CRC Merge.png
- MM-2024-19448_SourceDataForFig 1/EMM-2024-19448_SourceDataForFig 1E/Normal apelin.png
- MM-2024-19448_SourceDataForFig 1/EMM-2024-19448_SourceDataForFig 1E/Normal Dapi.png
- MM-2024-19448_SourceDataForFig 1/EMM-2024-19448_SourceDataForFig 1E/Normal Furin.png
- MM-2024-19448_SourceDataForFig 1/EMM-2024-19448_SourceDataForFig 1E/Normal Merge.png
- MM-2024-19448_SourceDataForFig 1/Fig MM-2024-19448_SourceDataForFig 1F/
- MM-2024-19448_SourceDataForFig 1/Fig MM-2024-19448_SourceDataForFig 1F/CRC  Dapi.png
- MM-2024-19448_SourceDataForFig 1/Fig MM-2024-19448_SourceDataForFig 1F/CRC Apelin.png
- MM-2024-19448_SourceDataForFig 1/Fig MM-2024-19448_SourceDataForFig 1F/CRC Furin.png
- MM-2024-19448_SourceDataForFig 1/Fig MM-2024-19448_SourceDataForFig 1F/CRC Merge.png
- MM-2024-19448_SourceDataForFig 1/Fig MM-2024-19448_SourceDataForFig 1F/Normal Apelin receptor.png
- MM-2024-19448_SourceDataForFig 1/Fig MM-2024-19448_SourceDataForFig 1F/Normal Dapi.png
- MM-2024-19448_SourceDataForFig 1/Fig MM-2024-19448_SourceDataForFig 1F/Normal Furin.png
- MM-2024-19448_SourceDataForFig 1/Fig MM-2024-19448_SourceDataForFig 1F/Normal Merge.png
- MM-2024-19448_SourceDataForFig 1/MM-2024-19448_SourceDataForFig 1B.tif
- MM-2024-19448_SourceDataForFig 1/MM-2024-19448_SourceDataForFig 1C.tif
- MM-2024-19448_SourceDataForFig 1/MM-2024-19448_SourceDataForFig 1D.tif
- MM-2024-19448_SourceDataForFig 1/MM-2024-19448_SourceDataForFig 1G/
- MM-2024-19448_SourceDataForFig 1/MM-2024-19448_SourceDataForFig 1G/CRC Apelin.TIF
- MM-2024-19448_SourceDataForFig 1/MM-2024-19448_SourceDataForFig 1G/CRC Dapi.TIF
- MM-2024-19448_SourceDataForFig 1/MM-2024-19448_SourceDataForFig 1G/CRC KI-67.TIF
- MM-2024-19448_SourceDataForFig 1/MM-2024-19448_SourceDataForFig 1G/CRC Merge.TIF
- MM-2024-19448_SourceDataForFig 1/MM-2024-19448_SourceDataForFig 1G/mCRC Apelin.TIF
- MM-2024-19448_SourceDataForFig 1/MM-2024-19448_SourceDataForFig 1G/mCRC Dapi.TIF
- MM-2024-19448_SourceDataForFig 1/MM-2024-19448_SourceDataForFig 1G/mCRC KI-67.TIF
- MM-2024-19448_SourceDataForFig 1/MM-2024-19448_SourceDataForFig 1G/mCRC Merge.TIF
- MM-2024-19448_SourceDataForFig 1/MM-2024-19448_SourceDataForFig 1G/Normal Apelin.TIF
- MM-2024-19448_SourceDataForFig 1/MM-2024-19448_SourceDataForFig 1G/Normal Dapi.TIF
- MM-2024-19448_SourceDataForFig 1/MM-2024-19448_SourceDataForFig 1G/Normal KI67.TIF
- MM-2024-19448_SourceDataForFig 1/MM-2024-19448_SourceDataForFig 1G/Normal Merge.TIF
- MM-2024-19448_SourceDataForFig 1/MM-2024-19448_SourceDataForFig 1H/
- MM-2024-19448_SourceDataForFig 1/MM-2024-19448_SourceDataForFig 1H/CRC Apelin receptor.TIF
- MM-2024-19448_SourceDataForFig 1/MM-2024-19448_SourceDataForFig 1H/CRC Dapi.TIF
- MM-2024-19448_SourceDataForFig 1/MM-2024-19448_SourceDataForFig 1H/CRC Furin.TIF
- MM-2024-19448_SourceDataForFig 1/MM-2024-19448_SourceDataForFig 1H/CRC Merge.TIF
- MM-2024-19448_SourceDataForFig 1/MM-2024-19448_SourceDataForFig 1H/mCRC Apelin receptor.TIF
- MM-2024-19448_SourceDataForFig 1/MM-2024-19448_SourceDataForFig 1H/mCRC Dapi.TIF
- MM-2024-19448_SourceDataForFig 1/MM-2024-19448_SourceDataForFig 1H/mCRC Furin.TIF
- MM-2024-19448_SourceDataForFig 1/MM-2024-19448_SourceDataForFig 1H/mCRC Merge.TIF
- MM-2024-19448_SourceDataForFig 1/MM-2024-19448_SourceDataForFig 1H/Normal Apelin Receptor.TIF
- MM-2024-19448_SourceDataForFig 1/MM-2024-19448_SourceDataForFig 1H/Normal Dapi.TIF
- MM-2024-19448_SourceDataForFig 1/MM-2024-19448_SourceDataForFig 1H/Normal Furin.TIF
- MM-2024-19448_SourceDataForFig 1/MM-2024-19448_SourceDataForFig 1H/Normal Merge.TIF
- MM-2024-19448_SourceDataForFig 1/MM-2024-19448_SourceDataForFig 1I.xlsx
- MM-2024-19448_SourceDataForFig 1/MM-2024-19448_SourceDataForFig 1J.xlsx
- MM-2024-19448_SourceDataForFig 1/MM-2024-19448_SourceDataForFig 1K.xlsx
- MM-2024-19448_SourceDataForFig 1/MM-2024-19448_SourceDataForFig 1L.xlsx
- MM-2024-19448_SourceDataForFig 1/MM-2024-19448_SourceDataForFig 1M.xlsx
- MM-2024-19448_SourceDataForFig 1/MM-2024-19448_SourceDataForFig 1N.xlsx
