# Supplementary material for: Repression of apelin Furin cleavage sites provides antimetastatic strategy in colorectal cancer
Source: EMBO Mol Med. 2025 Feb 17;17(3):504–34. doi: 10.1038/s44321-025-00196-5 (PMC11904221; doi:10.1038/s44321-025-00196-5)
Supplement: Supplementary file 4 — Source data Fig. 1 [file 44321_2025_196_MOESM4_ESM.zip › MM-2024-19448_SourceDataForFig 1/MM-2024-19448_SourceDataForFig 1I.xlsx]

## Sheet: Sheet1
CRC	KI-67	Apelin		KI-67	Apelin receptor		Furin		KI-67
	11	13		11	20		11		11
	23	32		23	25		25		23
	11	23		13	33		25		11
	26	33		26	23		33		26
	28	36		28	48		20		28
	27	45		27	23		44		27
	16	26		16	53		42		16
	19	26		19	36		20		19
	12	33		19	29		33		19
	23	45		23	36		11		23
	35	36		35	56		10		35
	22	33		22	44		22		22
	39	32		39	23		11		39
	29	33		29	33		33		29
	10	26		10	20		10		10
	11	33		11	10		13		11
	55	33		55	62		33		55
	12	18		12	45		26		12
	45	66		45	44		20		45
	33	56		33	23		44		33
	29	10		29	39		44		29
	10	25		10	22		52		60
	44	55		44	65		33		44
	42	52		42	36		23		42
	11	60		11	15		20		11
	25	44		25	19		10		25
	12	33		12	33		10		12
	26	66		26	51		33		26
	36	44		36	33		23		36
	19	22		19	25		23		19
	44	56		44	69		32		44
	23	29		23	45		28		23
	55	66		55	66		55		55
	20	30		20	29		23		20
	49	56		49	66		44		49
	56	66		12	36		12		12
	33	11		33	45		34		33
	23	10		23	10		25		23
	12	33		12	60		13		12
