# Supplementary material for: Repression of apelin Furin cleavage sites provides antimetastatic strategy in colorectal cancer
Source: EMBO Mol Med. 2025 Feb 17;17(3):504–34. doi: 10.1038/s44321-025-00196-5 (PMC11904221; doi:10.1038/s44321-025-00196-5)
Supplement: Supplementary file 4 — Source data Fig. 1 [file 44321_2025_196_MOESM4_ESM.zip › MM-2024-19448_SourceDataForFig 1/MM-2024-19448_SourceDataForFig 1J.xlsx]

## Sheet: Sheet1
mCRC	KI-67	Apelin		KI-67	Apelin receptor			KI-67	FURIN
	5	11		5	11			5	10
	6	3		6	33			6	29
	52	23		52	52			52	44
	33	23		33	36			33	20
	11	22		11	25			11	20
	36	11		36	25			36	33
	8	20		8	12			8	9
	9	26		9	19			9	12
	4	12		4	25			4	20
	13	23		13	55			13	33
	33	12		33	20			33	11
	15	3		15	22			15	33
	25	22		25	33			25	15
	3	44		3	23			3	10
	6	16		6	10			6	22
	12	22		12	9			12	33
	58	25		58	12			58	44
	45	45		45	22			45	45
	23	25		23	3			23	22
	66	77		66	55			66	50
	75	36		75	45			75	30
	86	22		86	56			86	30
	65	56		65	56			65	78
	34	25		34	33			34	45
	66	33		66	56			66	36
	42	44		42	47			42	56
	85	45		85	39			85	55
	45	66		45	20			45	78
	62	36		62	45			62	66
	39	75		39	36			39	44
	44	23		44	53			44	20
	52	55		52	20			52	89
	65	54		65	33			65	46
	12	25		12	11			12	36
	45	33		45	33			45	11
	36	23		36	45			36	49
	75	52		75	22			75	36
	44	33		44	38			44	81
	72	23		72	27			72	55
