# Supplementary material for: Repression of apelin Furin cleavage sites provides antimetastatic strategy in colorectal cancer
Source: EMBO Mol Med. 2025 Feb 17;17(3):504–34. doi: 10.1038/s44321-025-00196-5 (PMC11904221; doi:10.1038/s44321-025-00196-5)
Supplement: Supplementary file 4 — Source data Fig. 1 [file 44321_2025_196_MOESM4_ESM.zip › MM-2024-19448_SourceDataForFig 1/MM-2024-19448_SourceDataForFig 1K.xlsx]

## Sheet: Sheet1
N Colon	CRC	mCRC		APLN
0.000115	0.000836	0.000712
0.000791	0.00106	0.000387
0.000208	0.000752	0.000372
0.000444	0.00093	0.00045
0.000266	0.000893	0.003
9.03e-05	0.00117	0.00131
0.000386	6.93e-05	0.00517
0.000101	0.00227	0.000885
0.000626	0.000485	0.0014
0.000249		0.00157
0.000394	0.000224	0.000102
5.26e-05	0.000194	0.000924
0.000314	0.000437	0.0011
0.000317		0.000213
2.44e-05	0.000448	0.00217
4.91e-05	0.00071	0.00164
7.67e-05	0.000923	0.00215
0.000236	0.0041	0.00495
0.000155	0.000133	0.0014
0.000104	0.00068	0.000329
0.000211	0.00172	0.000765
0.000423	0.000123
9.67e-05
6.67e-05	0.00149
2.51e-05	0.00376
0.000158	0.00617
3.11e-05	0.00173
8.89e-05	0.00216
0.000131	0.00105
0.000226
3.4e-05
8.73e-06	0.00307
9.33e-05	0.00327
0.000151	0.000713
0.000354	0.000925
7.15e-05	0.00667
4.93e-05	0.000224
0.000207	0.000143
0.000655	0.000214
0.000296	0.00179
0.000277	0.00318
	0.00365
0.000277	0.000121
5.22e-06	0.00043
0.000199	0.000338
0.000122	0.000555
4.18e-05	0.000685
8.77e-05	0.00014
9.5e-05	0.000821
9.32e-05	5.16e-05
	5.45e-05
