# Supplementary material for: Repression of apelin Furin cleavage sites provides antimetastatic strategy in colorectal cancer
Source: EMBO Mol Med. 2025 Feb 17;17(3):504–34. doi: 10.1038/s44321-025-00196-5 (PMC11904221; doi:10.1038/s44321-025-00196-5)
Supplement: Supplementary file 4 — Source data Fig. 1 [file 44321_2025_196_MOESM4_ESM.zip › MM-2024-19448_SourceDataForFig 1/MM-2024-19448_SourceDataForFig 1M.xlsx]

## Sheet: Sheet1
N Colon	CRC	mCRC		Furin
0.411		0.0639
0.033		0.456
0.595		0.0423
		0.219
		0.0949
0.538		0.116
0.422		0.083
0.125		0.0463
0.444		0.0721
0.325		0.508
0.0322		0.761
0.0713		1.08
0.144	0.027	0.301
0.03
		0.0109
		0.0175
	0.0342	0.0132
0.088	0.0303
0.0732
		0.0263
0.00834	0.00349
0.00889
	0.256	0.121
0.224
		0.0227
		0.0543
0.14
		0.316
	0.124	0.327
0.0596
		0.0368
		0.321
		0.158
		0.269
		0.68
		0.761
		1.08
		0.196
		0.301
	0.0121
0.0204	0.0221
0.0171	0.00731
0.0132	0.00645
0.00691	0.0259
0.0179	0.0508
0.0827	0.041
0.0391
0.0626
0.0635
0.0311
0.0828	0.0495
0.0588
0.105
0.0676	0.0197
0.071
0.121	0.0764
0.232
0.309
0.0234
0.0131
0.0147
0.0191
0.0287	0.0238
0.0108	0.0176
0.0298
0.0119
	0.0398
	0.0458
	0.0893
	0.0151
	0.123
	0.0782
	0.0808
	0.0615
	0.023
	0.08
	0.0854
	0.0556
	0.188
	0.322
	0.215
	0.0356
	0.016
	0.0342
	0.043
	0.0432
	0.117
	0.097
	0.0301
	0.00863
	0.00922
	0.0149
	0.0112
	0.0346
	0.0185
