# Supplementary material for: Repression of apelin Furin cleavage sites provides antimetastatic strategy in colorectal cancer
Source: EMBO Mol Med. 2025 Feb 17;17(3):504–34. doi: 10.1038/s44321-025-00196-5 (PMC11904221; doi:10.1038/s44321-025-00196-5)
Supplement: Supplementary file 4 — Source data Fig. 1 [file 44321_2025_196_MOESM4_ESM.zip › MM-2024-19448_SourceDataForFig 1/MM-2024-19448_SourceDataForFig 1N.xlsx]

## Sheet: Sheet1
0	4	8	12	24	time (h)
100	250	452	562	598
110	203	488	625	620
115	299	399	580	688
