# Supplementary material for: Repression of apelin Furin cleavage sites provides antimetastatic strategy in colorectal cancer
Source: EMBO Mol Med. 2025 Feb 17;17(3):504–34. doi: 10.1038/s44321-025-00196-5 (PMC11904221; doi:10.1038/s44321-025-00196-5)
Supplement: Supplementary file 5 — Source data Fig. 2 [file 44321_2025_196_MOESM5_ESM.zip]

Archive with 15 entries (14 files):
- MM-2024-19448_SourceDataForFig 2/MM-2024-19448_SourceDataForFig 2A.tif
- MM-2024-19448_SourceDataForFig 2/MM-2024-19448_SourceDataForFig 2C.xlsx
- MM-2024-19448_SourceDataForFig 2/MM-2024-19448_SourceDataForFig 2D.xlsx
- MM-2024-19448_SourceDataForFig 2/MM-2024-19448_SourceDataForFig 2E.xlsx
- MM-2024-19448_SourceDataForFig 2/MM-2024-19448_SourceDataForFig 2F.tif
- MM-2024-19448_SourceDataForFig 2/MM-2024-19448_SourceDataForFig 2H/
- MM-2024-19448_SourceDataForFig 2/MM-2024-19448_SourceDataForFig 2H/Apelin CD31.TIF
- MM-2024-19448_SourceDataForFig 2/MM-2024-19448_SourceDataForFig 2H/Apelin KI-67.TIF
- MM-2024-19448_SourceDataForFig 2/MM-2024-19448_SourceDataForFig 2H/Apelin-dm CD31.TIF
- MM-2024-19448_SourceDataForFig 2/MM-2024-19448_SourceDataForFig 2H/Apelin-dm KI-67.TIF
- MM-2024-19448_SourceDataForFig 2/MM-2024-19448_SourceDataForFig 2H/Control CD31.TIF
- MM-2024-19448_SourceDataForFig 2/MM-2024-19448_SourceDataForFig 2H/Control KI-67.TIF
- MM-2024-19448_SourceDataForFig 2/MM-2024-19448_SourceDataForFig 2I.xlsx
- MM-2024-19448_SourceDataForFig 2/MM-2024-19448_SourceDataForFig 2J.xlsx
- MM-2024-19448_SourceDataForFig 2/MM-2024-19448_SourceDataForFig 2K.xlsx
