# Supplementary material for: Repression of apelin Furin cleavage sites provides antimetastatic strategy in colorectal cancer
Source: EMBO Mol Med. 2025 Feb 17;17(3):504–34. doi: 10.1038/s44321-025-00196-5 (PMC11904221; doi:10.1038/s44321-025-00196-5)
Supplement: Supplementary file 5 — Source data Fig. 2 [file 44321_2025_196_MOESM5_ESM.zip › MM-2024-19448_SourceDataForFig 2/MM-2024-19448_SourceDataForFig 2C.xlsx]

## Sheet: Sheet1
	control	APLN	APLN DM
7	38.75	39.12	40.02
8	60.45	180.48	56.9
11	142	571	136
13	583.25	974.2	275.24
15	887.52	1295.1	505.92
18	1263.6	2221	831
20	2040.04	2868	1086
