# Supplementary material for: Repression of apelin Furin cleavage sites provides antimetastatic strategy in colorectal cancer
Source: EMBO Mol Med. 2025 Feb 17;17(3):504–34. doi: 10.1038/s44321-025-00196-5 (PMC11904221; doi:10.1038/s44321-025-00196-5)
Supplement: Supplementary file 5 — Source data Fig. 2 [file 44321_2025_196_MOESM5_ESM.zip › MM-2024-19448_SourceDataForFig 2/MM-2024-19448_SourceDataForFig 2D.xlsx]

## Sheet: Sheet1
	control	APLN DM
0	0	0
9	85.62	45.13
12	189.33	20.38
14	206.57	32
16	392.67	45
19	540.23	135
21	829.64	160
