# Supplementary material for: Repression of apelin Furin cleavage sites provides antimetastatic strategy in colorectal cancer
Source: EMBO Mol Med. 2025 Feb 17;17(3):504–34. doi: 10.1038/s44321-025-00196-5 (PMC11904221; doi:10.1038/s44321-025-00196-5)
Supplement: Supplementary file 5 — Source data Fig. 2 [file 44321_2025_196_MOESM5_ESM.zip › MM-2024-19448_SourceDataForFig 2/MM-2024-19448_SourceDataForFig 2I.xlsx]

## Sheet: Sheet1
Control	apln	aplndm
99	178	56
100	167	32
112	190	67
123	188	52
88	189	45
102	189	61
109	167	63
121	231	54
111	198	75
126	178	86
