# Supplementary material for: Repression of apelin Furin cleavage sites provides antimetastatic strategy in colorectal cancer
Source: EMBO Mol Med. 2025 Feb 17;17(3):504–34. doi: 10.1038/s44321-025-00196-5 (PMC11904221; doi:10.1038/s44321-025-00196-5)
Supplement: Supplementary file 5 — Source data Fig. 2 [file 44321_2025_196_MOESM5_ESM.zip › MM-2024-19448_SourceDataForFig 2/MM-2024-19448_SourceDataForFig 2J.xlsx]

## Sheet: Sheet1
Control	apln+/+	aplndm
123	123	44
100	234	34
87	198	67
89	223	78
99	197	99
112	145	23
111	123	87
108	222	100
87	296	56
99	201	23
