# Supplementary material for: Repression of apelin Furin cleavage sites provides antimetastatic strategy in colorectal cancer
Source: EMBO Mol Med. 2025 Feb 17;17(3):504–34. doi: 10.1038/s44321-025-00196-5 (PMC11904221; doi:10.1038/s44321-025-00196-5)
Supplement: Supplementary file 5 — Source data Fig. 2 [file 44321_2025_196_MOESM5_ESM.zip › MM-2024-19448_SourceDataForFig 2/MM-2024-19448_SourceDataForFig 2K.xlsx]

## Sheet: Variations
Accession	Peptide count	Unique peptides	Confidence score	Description	Ratio APLN/ Control	pvalue APLN / Control	Ratio APLN DM / APLN	pvalue APLN DM / APLN	Ratio APLN DM / Control	pvalue APLN DM / Control
Q9QXS1;A0A0R4J218;A0A0R4J221;A0A0R4J223;B1ARU1;B1ARU4;E9PVY8;E9PW24;E9Q3W4;E9Q9J6;E9QA63;F6R059;Q9QXZ0	289	278	12040.8	Plectin OS=Mus musculus GN=Plec PE=1 SV=3 - [PLEC_MOUSE]	0.91073	0.109066	0.914844	0.293272	0.833176	0.293272
E9Q616;G5E8K8	270	256	10185.5	Protein Ahnak OS=Mus musculus GN=Ahnak PE=1 SV=1 - [E9Q616_MOUSE]	0.902045	0.306146	1.18718	0.214751	1.07089	0.214751
Q8VDD5;E9QPE7;F2Z494;O08638	167	135	7059.88	Myosin-9 OS=Mus musculus GN=Myh9 PE=1 SV=4 - [MYH9_MOUSE]	0.80463	0.101182	1.06437	0.587475	0.856426	0.587475
P20152;A0A0A6YWC8;A2AKJ2;G3X981;G5E846;P08551;P15331;P46660	158	140	7238.73	Vimentin OS=Mus musculus GN=Vim PE=1 SV=3 - [VIME_MOUSE]	0.917163	0.119851	1.38736	0.0832029	1.27243	0.0832029
B7FAU9;B7FAV1;F6XC15;F6Z2C0;F7AVL7;J3JS91;Q8BTM8	150	135	6174.87	Filamin, alpha OS=Mus musculus GN=Flna PE=1 SV=1 - [B7FAU9_MOUSE]	0.902435	0.189613	1.28943	0.0821847	1.16363	0.0821847
P11499;D3Z1R1;E9PX27;E9Q0C3;E9Q3D6;H3BLM8;Q9D5S7	146	84	5729.52	Heat shock protein HSP 90-beta OS=Mus musculus GN=Hsp90ab1 PE=1 SV=3 - [HS90B_MOUSE]	0.862774	0.0829023	0.989964	0.869064	0.854115	0.869064
O35640;Q921D0	3	3	124.06	Annexin A8 OS=Mus musculus GN=Anxa8 PE=1 SV=2 - [ANXA8_MOUSE]	0.217178	0.00544137	0.960186	0.913311	0.208532	0.913311
P08730	12	2	306.166	Keratin, type I cytoskeletal 13 OS=Mus musculus GN=Krt13 PE=1 SV=2 - [K1C13_MOUSE]	0.295484	0.417263	0.25007	0.00142986	0.0738914	0.00142986
Q8R127	2	2	52.55	Saccharopine dehydrogenase-like oxidoreductase OS=Mus musculus GN=Sccpdh PE=1 SV=1 - [SCPDL_MOUSE]	0.783799	0.770011	0.168966	0.0333847	0.132436	0.0333847
P60710;E9Q1F2;E9Q2D1;E9Q3M9;E9Q5F4;E9Q606;F6WX90;F8WGM8;G3UZ07;V9GXQ2	116	9	5428	Actin, cytoplasmic 1 OS=Mus musculus GN=Actb PE=1 SV=1 - [ACTB_MOUSE]	0.855835	0.817269	1.06294	0.915914	0.909702	0.915914
P63260;B1ATY1;G3UYG0	115	8	5411.53	Actin, cytoplasmic 2 OS=Mus musculus GN=Actg1 PE=1 SV=1 - [ACTG_MOUSE]	0.908792	0.875574	0.755116	0.618714	0.686244	0.618714
P58252	110	105	4622.33	Elongation factor 2 OS=Mus musculus GN=Eef2 PE=1 SV=2 - [EF2_MOUSE]	1.07088	0.295336	1.14325	0.203311	1.22428	0.203311
Q8JZN5;A0A0G2JDY4	2	2	52.16	Acyl-CoA dehydrogenase family member 9, mitochondrial OS=Mus musculus GN=Acad9 PE=1 SV=2 - [ACAD9_MOUSE]	0.74672	0.436218	0.17957	0.0071093	0.134089	0.0071093
A0A0G2JGM2;A0A0G2JE25;A0A0G2JGP4;A0A0N4SVY1;B2KGV5;C0H5X4;E9PVD5;E9Q8V2;P08556;P32883;Q61411;Q9D091	3	3	35.3256	GTPase NRas (Fragment) OS=Mus musculus GN=Nras PE=4 SV=1 - [A0A0G2JGM2_MOUSE]	0.847695	0.254652	0.17442	0.00100767	0.147855	0.00100767
P16858;A0A0A0MQF6;A0A0R4J0X7;Q64467;S4R1N5;S4R1W1;S4R1W8;S4R257;S4R2G5;V9GX06;V9GXA7	98	36	3736.34	Glyceraldehyde-3-phosphate dehydrogenase OS=Mus musculus GN=Gapdh PE=1 SV=2 - [G3P_MOUSE]	0.933266	0.185981	1.27459	0.0700007	1.18953	0.0700007
Q80X90	97	85	4033.67	Filamin-B OS=Mus musculus GN=Flnb PE=1 SV=3 - [FLNB_MOUSE]	0.995116	0.92817	1.01529	0.864608	1.01033	0.864608
P63017;D3YW43;D3Z5E2;Q504P4	97	60	5036.32	Heat shock cognate 71 kDa protein OS=Mus musculus GN=Hspa8 PE=1 SV=1 - [HSP7C_MOUSE]	0.88231	0.377515	1.23352	0.262069	1.08835	0.262069
P52480;E9Q509;G3X925;P53657	93	91	4517.06	Pyruvate kinase PKM OS=Mus musculus GN=Pkm PE=1 SV=4 - [KPYM_MOUSE]	0.880053	0.191485	0.999027	0.989299	0.879197	0.989299
Q9JHU4	90	75	3306.8	Cytoplasmic dynein 1 heavy chain 1 OS=Mus musculus GN=Dync1h1 PE=1 SV=2 - [DYHC1_MOUSE]	1.04685	0.482465	1.1491	0.134989	1.20293	0.134989
P57780;D3Z0L8;D3Z761;E9PX29;E9Q2W9;Q91ZE6	88	56	4090.16	Alpha-actinin-4 OS=Mus musculus GN=Actn4 PE=1 SV=1 - [ACTN4_MOUSE]	0.912227	0.523809	1.10223	0.278035	1.00549	0.278035
Q6IFZ6	9	2	481.11	Keratin, type II cytoskeletal 1b OS=Mus musculus GN=Krt77 PE=1 SV=1 - [K2C1B_MOUSE]	0.571826	0.523477	0.308213	0.0353794	0.176244	0.0353794
P68372	85	2	3236.49	Tubulin beta-4B chain OS=Mus musculus GN=Tubb4b PE=1 SV=1 - [TBB4B_MOUSE]	0.910724	0.503955	1.78234	0.0668879	1.62322	0.0668879
Q921Q7	3	3	140.9	Ras and Rab interactor 1 OS=Mus musculus GN=Rin1 PE=1 SV=1 - [RIN1_MOUSE]	1.45596	0.250811	0.126246	0.00130338	0.183809	0.00130338
Q9CQK7	3	2	87.71	RWD domain-containing protein 1 OS=Mus musculus GN=Rwdd1 PE=1 SV=1 - [RWDD1_MOUSE]	1.77914	0.262088	0.104197	0.000660027	0.185381	0.000660027
Q9D6K9;H3BJ49;H3BJQ0	3	3	93.18	Ceramide synthase 5 OS=Mus musculus GN=Cers5 PE=1 SV=1 - [CERS5_MOUSE]	1.69758	0.130826	0.112534	0.00106002	0.191036	0.00106002
Q7TPV4	75	72	3555.23	Myb-binding protein 1A OS=Mus musculus GN=Mybbp1a PE=1 SV=2 - [MBB1A_MOUSE]	0.990004	0.798621	1.25923	0.080029	1.24664	0.080029
Q3TCN2	2	2	59.5239	Putative phospholipase B-like 2 OS=Mus musculus GN=Plbd2 PE=1 SV=2 - [PLBL2_MOUSE]	1.19536	0.334455	0.188739	0.012605	0.225611	0.012605
P10126;D3YZ68;D3Z3I8	75	53	2809.66	Elongation factor 1-alpha 1 OS=Mus musculus GN=Eef1a1 PE=1 SV=3 - [EF1A1_MOUSE]	1.05353	0.778121	0.892271	0.519179	0.940032	0.519179
F6WYR6;F6WST0;F7BI63	2	2	2.04186	Cyclin-L1 OS=Mus musculus GN=Ccnl1 PE=1 SV=1 - [F6WYR6_MOUSE]	0.868894	0.279046	0.280734	0.00992814	0.243928	0.00992814
P38647	68	64	3355.84	Stress-70 protein, mitochondrial OS=Mus musculus GN=Hspa9 PE=1 SV=3 - [GRP75_MOUSE]	0.896503	0.195052	1.37702	0.172629	1.2345	0.172629
Q7TMM9	68	2	3097.82	Tubulin beta-2A chain OS=Mus musculus GN=Tubb2a PE=1 SV=1 - [TBB2A_MOUSE]	1.01362	0.88502	1.06616	0.753893	1.08067	0.753893
Q68FD5;F6Z1R4;Q5SXR6	67	65	2942.73	Clathrin heavy chain 1 OS=Mus musculus GN=Cltc PE=1 SV=3 - [CLH1_MOUSE]	1.06409	0.219468	0.929986	0.102178	0.989588	0.102178
Q8CBB6;P10853;P10854;P70696;Q64475;Q64478;Q64524;Q64525;Q6ZWY9;Q8CGP0;Q8CGP1;Q8CGP2;Q9D2U9	67	36	2770.39	Histone H2B OS=Mus musculus GN=Hist1h2bq PE=2 SV=1 - [Q8CBB6_MOUSE]	1.01601	0.78225	1.25448	0.25191	1.27456	0.25191
Q9D8S4	3	3	179.58	Oligoribonuclease, mitochondrial OS=Mus musculus GN=Rexo2 PE=1 SV=2 - [ORN_MOUSE]	1.02773	0.800741	0.240807	0.0055826	0.247484	0.0055826
Q99P69;A0A0A6YVY5;A0A0A6YW74	2	2	50.5799	Kinetochore protein Nuf2 OS=Mus musculus GN=Nuf2 PE=1 SV=2 - [NUF2_MOUSE]	0.963723	0.851707	0.267768	0.0224572	0.258054	0.0224572
Q9JKF1;A0A0U1RNG5;A0A0U1RPU3;Q3UQ44	63	60	2541.52	Ras GTPase-activating-like protein IQGAP1 OS=Mus musculus GN=Iqgap1 PE=1 SV=2 - [IQGA1_MOUSE]	1.01036	0.901998	1.01636	0.813537	1.02688	0.813537
Q7TPR4;A1BN54	62	28	2683.9	Alpha-actinin-1 OS=Mus musculus GN=Actn1 PE=1 SV=1 - [ACTN1_MOUSE]	0.858584	0.201091	1.08269	0.126592	0.929583	0.126592
P68033;A0A0U1RQ96;D3YZY0;D3Z2K3;P62737;P63268;P68134	60	10	2231.78	Actin, alpha cardiac muscle 1 OS=Mus musculus GN=Actc1 PE=1 SV=1 - [ACTC_MOUSE]	0.96062	0.965745	0.473632	0.408517	0.45498	0.408517
Q8CGC7;A0A0A6YWA4;A0A0A6YWH3	59	59	2595.3	Bifunctional glutamate/proline--tRNA ligase OS=Mus musculus GN=Eprs PE=1 SV=4 - [SYEP_MOUSE]	0.903575	0.0564173	1.25809	0.0950983	1.13678	0.0950983
P07356;B0V2N5;B0V2N7;B0V2N8	59	58	2700.49	Annexin A2 OS=Mus musculus GN=Anxa2 PE=1 SV=2 - [ANXA2_MOUSE]	0.963328	0.513489	0.975501	0.802927	0.939727	0.802927
P09411;E9PZ22;G3X8W1;H3BLA6;P09041;S4R2M7	59	57	2726.28	Phosphoglycerate kinase 1 OS=Mus musculus GN=Pgk1 PE=1 SV=4 - [PGK1_MOUSE]	0.821061	0.0879256	1.12831	0.384298	0.926414	0.384298
Q69ZN7;E9Q390	59	54	2346.04	Myoferlin OS=Mus musculus GN=Myof PE=1 SV=2 - [MYOF_MOUSE]	0.965756	0.54971	1.2183	0.0793486	1.17658	0.0793486
Q9D8E6	57	57	1956.33	60S ribosomal protein L4 OS=Mus musculus GN=Rpl4 PE=1 SV=3 - [RL4_MOUSE]	0.920396	0.234985	1.00973	0.894215	0.92935	0.894215
O54962	4	4	157.207	Barrier-to-autointegration factor OS=Mus musculus GN=Banf1 PE=1 SV=1 - [BAF_MOUSE]	1.75241	0.0962385	0.159309	0.00279074	0.279175	0.00279074
P80318;E9Q133;F6Q609;F6ZVG8;P60334;Q3U0I3	56	50	1898.13	T-complex protein 1 subunit gamma OS=Mus musculus GN=Cct3 PE=1 SV=1 - [TCPG_MOUSE]	0.899074	0.439948	1.04321	0.628053	0.937921	0.628053
D3Z7D2;Q9Z120	2	2	127.39	tRNA (guanine-N(7)-)-methyltransferase OS=Mus musculus GN=Mettl1 PE=1 SV=1 - [D3Z7D2_MOUSE]	1.67818	0.0143796	0.168832	0.00540167	0.28333	0.00540167
P11983;F2Z483	55	54	2395.32	T-complex protein 1 subunit alpha OS=Mus musculus GN=Tcp1 PE=1 SV=3 - [TCPA_MOUSE]	0.930239	0.247383	1.16489	0.24304	1.08362	0.24304
Q791T5;D3YXC2	2	2	49.3007	Mitochondrial carrier homolog 1 OS=Mus musculus GN=Mtch1 PE=1 SV=1 - [MTCH1_MOUSE]	1.46679	0.059597	0.196943	0.00267623	0.288873	0.00267623
Q8VEK3;G3XA10	55	50	2137.79	Heterogeneous nuclear ribonucleoprotein U OS=Mus musculus GN=Hnrnpu PE=1 SV=1 - [HNRPU_MOUSE]	0.881004	0.198235	1.37655	0.124559	1.21275	0.124559
P68373;Q9JJZ2	54	4	2819.49	Tubulin alpha-1C chain OS=Mus musculus GN=Tuba1c PE=1 SV=1 - [TBA1C_MOUSE]	0.966328	0.947924	0.629312	0.363291	0.608121	0.363291
Q03265;D3Z6F5;D6RJ16	53	50	2434.35	ATP synthase subunit alpha, mitochondrial OS=Mus musculus GN=Atp5a1 PE=1 SV=1 - [ATPA_MOUSE]	0.948959	0.204664	1.43153	0.0740358	1.35846	0.0740358
P03921;Q9MD82	2	2	60.09	NADH-ubiquinone oxidoreductase chain 5 OS=Mus musculus GN=Mtnd5 PE=1 SV=3 - [NU5M_MOUSE]	1.20642	0.775227	0.245702	0.0239588	0.296421	0.0239588
P62806	53	49	2298.34	Histone H4 OS=Mus musculus GN=Hist1h4a PE=1 SV=2 - [H4_MOUSE]	0.954075	0.253741	1.28051	0.169579	1.22171	0.169579
P80314	53	47	2645.59	T-complex protein 1 subunit beta OS=Mus musculus GN=Cct2 PE=1 SV=4 - [TCPB_MOUSE]	0.982382	0.894102	1.08986	0.582639	1.07066	0.582639
Q6ZQH8;A2AWI5;F2Z4A7;F7BCN9;J3JSA4	3	3	110.06	Nucleoporin NUP188 homolog OS=Mus musculus GN=Nup188 PE=1 SV=2 - [NU188_MOUSE]	1.49122	0.308245	0.201591	0.026129	0.300617	0.026129
P80315;G3UXF3;G3UXG2;G3UYW5;G5E839	52	42	2331.12	T-complex protein 1 subunit delta OS=Mus musculus GN=Cct4 PE=1 SV=3 - [TCPD_MOUSE]	0.967772	0.660838	1.25298	0.155572	1.2126	0.155572
O09005	2	2	32.15	Sphingolipid delta(4)-desaturase DES1 OS=Mus musculus GN=Degs1 PE=1 SV=1 - [DEGS1_MOUSE]	0.976355	0.855639	0.3253	0.0238131	0.317609	0.0238131
P60843;D6RJ11;D6RJ60;E9Q561;P10630;Q8BTU6	51	39	2263.79	Eukaryotic initiation factor 4A-I OS=Mus musculus GN=Eif4a1 PE=1 SV=1 - [IF4A1_MOUSE]	0.964586	0.88413	1.10976	0.619734	1.07046	0.619734
P61979;B2M1R6;H3BJ43;H3BJS9;H3BK96;H3BKD0;H3BKI8;H3BLL4;H3BLP7;Q8BT23	50	47	2182.09	Heterogeneous nuclear ribonucleoprotein K OS=Mus musculus GN=Hnrnpk PE=1 SV=1 - [HNRPK_MOUSE]	0.949549	0.340286	1.13611	0.304336	1.0788	0.304336
P56480	50	47	2649.78	ATP synthase subunit beta, mitochondrial OS=Mus musculus GN=Atp5b PE=1 SV=2 - [ATPB_MOUSE]	0.945233	0.614929	1.22121	0.228215	1.15433	0.228215
Q9CQZ5	2	2	2.66726	NADH dehydrogenase [ubiquinone] 1 alpha subcomplex subunit 6 OS=Mus musculus GN=Ndufa6 PE=1 SV=1 - [NDUA6_MOUSE]	1.29969	0.505413	0.245752	0.0352455	0.319401	0.0352455
Q8BKC5	49	44	2296.5	Importin-5 OS=Mus musculus GN=Ipo5 PE=1 SV=3 - [IPO5_MOUSE]	1.01984	0.819553	1.05308	0.467277	1.07397	0.467277
Q9Z1Q9;G3UY93;G3UYW2;G3UZ22;G3UZX1	48	47	2004.31	Valine--tRNA ligase OS=Mus musculus GN=Vars PE=1 SV=1 - [SYVC_MOUSE]	0.968447	0.527242	1.17082	0.235243	1.13387	0.235243
Q3U2G2;Q61316	47	44	1875.75	Heat shock 70 kDa protein 4 OS=Mus musculus GN=Hspa4 PE=1 SV=1 - [Q3U2G2_MOUSE]	0.966336	0.26911	1.34022	0.0962765	1.2951	0.0962765
P16546;A3KGU4;A3KGU5;A3KGU7;A3KGU9;E9Q447	47	43	1823.3	Spectrin alpha chain, non-erythrocytic 1 OS=Mus musculus GN=Sptan1 PE=1 SV=4 - [SPTN1_MOUSE]	1.02065	0.774277	0.977295	0.723024	0.997474	0.723024
P29341;A2A5N3;F6ZAX1;Q62029;Q8C7D3;Q9D4E6	47	32	2047.93	Polyadenylate-binding protein 1 OS=Mus musculus GN=Pabpc1 PE=1 SV=2 - [PABP1_MOUSE]	0.927495	0.389662	1.185	0.162501	1.09908	0.162501
Q922F4	47	8	2064.52	Tubulin beta-6 chain OS=Mus musculus GN=Tubb6 PE=1 SV=1 - [TBB6_MOUSE]	1.10072	0.515089	0.921582	0.656504	1.0144	0.656504
Q9DBJ1;O70250	46	42	1758.07	Phosphoglycerate mutase 1 OS=Mus musculus GN=Pgam1 PE=1 SV=3 - [PGAM1_MOUSE]	0.842679	0.303155	1.20779	0.195743	1.01778	0.195743
Q5EBP8;P49312;V9GXF8	46	36	1634.92	Heterogeneous nuclear ribonucleoprotein A1 OS=Mus musculus GN=Hnrnpa1 PE=1 SV=1 - [Q5EBP8_MOUSE]	1.00905	0.547426	0.975284	0.820636	0.984111	0.820636
J3QNY1;B2RXM2	46	4	1260.96	Protein Gm9242 OS=Mus musculus GN=Gm9242 PE=4 SV=1 - [J3QNY1_MOUSE]	0.801276	0.653283	1.52601	0.280817	1.22275	0.280817
D3YTR5;D3YTR4;F6WZH1;Q9Z2D8	2	2	113.54	Methyl-CpG-binding domain protein 3 OS=Mus musculus GN=Mbd3 PE=1 SV=1 - [D3YTR5_MOUSE]	1.10987	0.295964	0.307796	0.0411282	0.341614	0.0411282
P09103;E9Q8G8	45	43	1704.59	Protein disulfide-isomerase OS=Mus musculus GN=P4hb PE=1 SV=2 - [PDIA1_MOUSE]	0.904289	0.0686452	1.12017	0.438693	1.01296	0.438693
P42932;H3BJB6;H3BKG2;H3BKR8;H3BL49;H3BLL1	45	42	2151.86	T-complex protein 1 subunit theta OS=Mus musculus GN=Cct8 PE=1 SV=3 - [TCPQ_MOUSE]	0.960209	0.404292	1.31369	0.129021	1.26142	0.129021
P80317;B1AT05;Q61390	45	35	1722.37	T-complex protein 1 subunit zeta OS=Mus musculus GN=Cct6a PE=1 SV=3 - [TCPZ_MOUSE]	0.918137	0.131252	1.17502	0.270942	1.07883	0.270942
E9Q7Q3;D3YVR0;D3Z6I8	45	5	1698.36	Tropomyosin alpha-3 chain OS=Mus musculus GN=Tpm3 PE=1 SV=1 - [E9Q7Q3_MOUSE]	0.824534	0.106561	1.40075	0.100933	1.15497	0.100933
P62908;A0A140LI77;D3YV43	44	41	1672.12	40S ribosomal protein S3 OS=Mus musculus GN=Rps3 PE=1 SV=1 - [RS3_MOUSE]	0.969109	0.673911	1.14733	0.208606	1.11189	0.208606
Q9CPR5	2	2	82.23	39S ribosomal protein L15, mitochondrial OS=Mus musculus GN=Mrpl15 PE=1 SV=1 - [RM15_MOUSE]	1.03086	0.736716	0.334235	0.0376089	0.344551	0.0376089
Q8BG05;A2AL12;A2AL13;V9GX38	44	3	1181.01	Heterogeneous nuclear ribonucleoprotein A3 OS=Mus musculus GN=Hnrnpa3 PE=1 SV=1 - [ROA3_MOUSE]	0.943108	0.548549	1.33411	0.174419	1.25821	0.174419
Q8CJ53	2	2	83.72	Cdc42-interacting protein 4 OS=Mus musculus GN=Trip10 PE=1 SV=2 - [CIP4_MOUSE]	0.976811	0.949265	0.354634	0.0218247	0.34641	0.0218247
Q9D0E1;B8JK32;B8JK33;F6W322;F7C9U3	43	42	1647.22	Heterogeneous nuclear ribonucleoprotein M OS=Mus musculus GN=Hnrnpm PE=1 SV=3 - [HNRPM_MOUSE]	0.945125	0.606832	1.19543	0.194219	1.12983	0.194219
O35639;A0A0G2JDV9;A0A0G2JGL7;Q3TET3	43	41	1959	Annexin A3 OS=Mus musculus GN=Anxa3 PE=1 SV=4 - [ANXA3_MOUSE]	0.953638	0.0993596	1.20333	0.161479	1.14754	0.161479
O88569;A0A0N4SUM2	43	38	1493.1	Heterogeneous nuclear ribonucleoproteins A2/B1 OS=Mus musculus GN=Hnrnpa2b1 PE=1 SV=2 - [ROA2_MOUSE]	0.691535	0.375476	1.33337	0.106314	0.922069	0.106314
P63101;D3YW45;D3YXF4;D3YXN6	43	33	1964.35	14-3-3 protein zeta/delta OS=Mus musculus GN=Ywhaz PE=1 SV=1 - [1433Z_MOUSE]	0.868271	0.224386	1.35865	0.165828	1.17967	0.165828
Q01320	43	30	1432.15	DNA topoisomerase 2-alpha OS=Mus musculus GN=Top2a PE=1 SV=2 - [TOP2A_MOUSE]	1.08335	0.0759349	0.864662	0.0600207	0.936729	0.0600207
A0A0A0MQA5;A0A087WQS4;A0A087WRB4;A0A087WS35;A0A087WSB0;A0A087WSL5;P68368	43	4	2236.52	Tubulin alpha chain (Fragment) OS=Mus musculus GN=Tuba4a PE=1 SV=1 - [A0A0A0MQA5_MOUSE]	0.849908	0.158886	1.4782	0.058789	1.25633	0.058789
P53569;A0A0R4J046	5	5	207.1	CCAAT/enhancer-binding protein zeta OS=Mus musculus GN=Cebpz PE=1 SV=2 - [CEBPZ_MOUSE]	1.06459	0.521396	0.332614	0.00884392	0.354097	0.00884392
P17742;F8VPN3;V9GX31;V9GXC1	42	41	2304.84	Peptidyl-prolyl cis-trans isomerase A OS=Mus musculus GN=Ppia PE=1 SV=2 - [PPIA_MOUSE]	0.898499	0.374915	0.885959	0.398871	0.796033	0.398871
Q02053;P31254	42	40	2140.99	Ubiquitin-like modifier-activating enzyme 1 OS=Mus musculus GN=Uba1 PE=1 SV=1 - [UBA1_MOUSE]	0.837572	0.188343	1.27805	0.114476	1.07046	0.114476
P23116	42	39	1306.04	Eukaryotic translation initiation factor 3 subunit A OS=Mus musculus GN=Eif3a PE=1 SV=5 - [EIF3A_MOUSE]	1.0074	0.842808	1.0146	0.790136	1.0221	0.790136
A2AAN2;Q8BMA6	4	4	203	Signal recognition particle subunit SRP68 OS=Mus musculus GN=Srp68 PE=1 SV=1 - [A2AAN2_MOUSE]	1.12493	0.508945	0.328915	0.0201865	0.370007	0.0201865
P80316;E0CZA1	42	36	1667.53	T-complex protein 1 subunit epsilon OS=Mus musculus GN=Cct5 PE=1 SV=1 - [TCPE_MOUSE]	0.986367	0.833483	1.1311	0.271202	1.11568	0.271202
E9PVC6;A0A0J9YTV0;A0A0J9YU44;A0A0J9YUC1;A0A0J9YUL1;A0A0J9YUS5;A0A0J9YVC1;A0A0N4SVL0;A0A0R4J112;A2AMI2;A2AMI7;D3YWM1;D3YWY7;D3Z439;E9PVC5;E9Q770;E9Q9E1;Q6NZJ6;Q80XI3;Z4YKC4	42	36	1409.21	Eukaryotic translation initiation factor 4 gamma 1 OS=Mus musculus GN=Eif4g1 PE=1 SV=1 - [E9PVC6_MOUSE]	0.968468	0.607449	1.27765	0.105841	1.23736	0.105841
Q9D0I9	41	41	1496.42	Arginine--tRNA ligase, cytoplasmic OS=Mus musculus GN=Rars PE=1 SV=2 - [SYRC_MOUSE]	0.912439	0.272793	1.09608	0.351594	1.0001	0.351594
E9QNN1;A0A087WPL5;A0A0R4J2C3;O70133;Q3UR42	41	36	1535.2	ATP-dependent RNA helicase A OS=Mus musculus GN=Dhx9 PE=1 SV=1 - [E9QNN1_MOUSE]	0.987256	0.864862	1.23933	0.0935169	1.22354	0.0935169
Q8BFZ3	41	6	1475	Beta-actin-like protein 2 OS=Mus musculus GN=Actbl2 PE=1 SV=1 - [ACTBL_MOUSE]	0.514033	0.453869	0.582913	0.460421	0.299637	0.460421
P56391;A0A140LIU3	3	3	7.10027	Cytochrome c oxidase subunit 6B1 OS=Mus musculus GN=Cox6b1 PE=1 SV=2 - [CX6B1_MOUSE]	0.87389	0.599977	0.436205	0.0176069	0.381195	0.0176069
Q6A4J8;E9PXY8;F8VPX1;G3UWR8	6	6	207.1	Ubiquitin carboxyl-terminal hydrolase 7 OS=Mus musculus GN=Usp7 PE=1 SV=1 - [UBP7_MOUSE]	1.20227	0.394639	0.319207	0.00921635	0.383774	0.00921635
Q9CQA1	2	2	52.88	Trafficking protein particle complex subunit 5 OS=Mus musculus GN=Trappc5 PE=1 SV=1 - [TPPC5_MOUSE]	1.43633	0.177282	0.268671	0.0203268	0.3859	0.0203268
Q99K85;E9Q6P1;Q3U6K9	39	36	1619.17	Phosphoserine aminotransferase OS=Mus musculus GN=Psat1 PE=1 SV=1 - [SERC_MOUSE]	1.04115	0.616623	1.08261	0.567954	1.12716	0.567954
Q9CQI7;A2CES4	5	3	150.27	U2 small nuclear ribonucleoprotein B'' OS=Mus musculus GN=Snrpb2 PE=1 SV=1 - [RU2B_MOUSE]	0.883361	0.383726	0.442907	0.00567105	0.391246	0.00567105
P27659;A0A087WNS0;A0A087WQK0	39	31	1405.93	60S ribosomal protein L3 OS=Mus musculus GN=Rpl3 PE=1 SV=3 - [RL3_MOUSE]	0.946694	0.697537	0.880602	0.326782	0.833661	0.326782
P21550;J3QPZ9;Q5SX59;Q5SX60;Q5SX61	39	12	2557.61	Beta-enolase OS=Mus musculus GN=Eno3 PE=1 SV=3 - [ENOB_MOUSE]	0.824208	0.0607613	1.26765	0.240986	1.04481	0.240986
P68040	38	35	1955.3	Receptor of activated protein C kinase 1 OS=Mus musculus GN=Rack1 PE=1 SV=3 - [RACK1_MOUSE]	1.1066	0.358135	1.08492	0.589918	1.20057	0.589918
P80313;A0A0N4SUI8;A0A0N4SV00;A0A0N4SV22	38	35	1831.5	T-complex protein 1 subunit eta OS=Mus musculus GN=Cct7 PE=1 SV=1 - [TCPH_MOUSE]	0.948197	0.389032	1.11098	0.436457	1.05343	0.436457
Q8C6G8;E0CYH4;F7DFQ2	2	2	77.59	WD repeat-containing protein 26 OS=Mus musculus GN=Wdr26 PE=1 SV=3 - [WDR26_MOUSE]	1.31627	0.454447	0.303843	0.00926903	0.39994	0.00926903
P51881;Q3V132	38	17	1627.36	ADP/ATP translocase 2 OS=Mus musculus GN=Slc25a5 PE=1 SV=3 - [ADT2_MOUSE]	1.05554	0.583149	1.0985	0.382253	1.15951	0.382253
Q6PB66;F6V2A3	37	37	1355.57	Leucine-rich PPR motif-containing protein, mitochondrial OS=Mus musculus GN=Lrpprc PE=1 SV=2 - [LPPRC_MOUSE]	0.976402	0.631509	0.955334	0.57244	0.932789	0.57244
P16045	37	37	1807.52	Galectin-1 OS=Mus musculus GN=Lgals1 PE=1 SV=3 - [LEG1_MOUSE]	0.924674	0.564195	1.07862	0.587126	0.997368	0.587126
P97351	37	35	1651.8	40S ribosomal protein S3a OS=Mus musculus GN=Rps3a PE=1 SV=3 - [RS3A_MOUSE]	0.928467	0.563148	1.18217	0.344126	1.0976	0.344126
Q8BGQ7	37	35	1667.67	Alanine--tRNA ligase, cytoplasmic OS=Mus musculus GN=Aars PE=1 SV=1 - [SYAC_MOUSE]	0.860335	0.133919	1.22008	0.214406	1.04968	0.214406
P47738;A0A0G2JEU1;A0A0G2JF60;A0A0G2JFQ0;D3YYF3;G3UWP3;O35945;P24549;Q9JHW9	37	33	1588.67	Aldehyde dehydrogenase, mitochondrial OS=Mus musculus GN=Aldh2 PE=1 SV=1 - [ALDH2_MOUSE]	1.04115	0.614307	1.33735	0.073647	1.39238	0.073647
Q9CQ80;A2A4J8;A2A4K0;A8XY17;E9PXS9	5	5	123.279	Vacuolar protein-sorting-associated protein 25 OS=Mus musculus GN=Vps25 PE=1 SV=1 - [VPS25_MOUSE]	1.05488	0.754453	0.390242	0.0207525	0.411659	0.0207525
P25206	36	35	1407.89	DNA replication licensing factor MCM3 OS=Mus musculus GN=Mcm3 PE=1 SV=2 - [MCM3_MOUSE]	0.961028	0.406046	1.11453	0.24052	1.07109	0.24052
Q99PV0;B7ZC27	36	33	1058.39	Pre-mRNA-processing-splicing factor 8 OS=Mus musculus GN=Prpf8 PE=1 SV=2 - [PRP8_MOUSE]	0.981422	0.928351	0.854383	0.294216	0.83851	0.294216
Q61656;B1ARB9;B1ARC0;Q8BTS0;S4R1E3;S4R1I6	36	29	1434.03	Probable ATP-dependent RNA helicase DDX5 OS=Mus musculus GN=Ddx5 PE=1 SV=2 - [DDX5_MOUSE]	0.90628	0.239139	1.26385	0.104278	1.1454	0.104278
Q9Z0R9	2	2	50.68	Fatty acid desaturase 2 OS=Mus musculus GN=Fads2 PE=1 SV=1 - [FADS2_MOUSE]	1.39606	0.222338	0.295019	0.00441313	0.411866	0.00441313
Q60864	35	35	1523.23	Stress-induced-phosphoprotein 1 OS=Mus musculus GN=Stip1 PE=1 SV=1 - [STIP1_MOUSE]	0.959811	0.780475	1.11848	0.438091	1.07353	0.438091
P32067;A2AR07;D6RI87;F6SXM5	35	34	1302.22	Lupus La protein homolog OS=Mus musculus GN=Ssb PE=1 SV=1 - [LA_MOUSE]	0.912016	0.260226	1.18376	0.101537	1.07961	0.101537
Q9EQG9	2	2	52.6846	Collagen type IV alpha-3-binding protein OS=Mus musculus GN=Col4a3bp PE=1 SV=1 - [C43BP_MOUSE]	1.10021	0.71295	0.387316	0.00285693	0.426131	0.00285693
P63158;A0A0J9YUD8;A0A0J9YUZ4;D3YVC6;D3YZ18	35	25	992.293	High mobility group protein B1 OS=Mus musculus GN=Hmgb1 PE=1 SV=2 - [HMGB1_MOUSE]	1.0957	0.522914	0.937781	0.671495	1.02752	0.671495
O54879;A2AP78	5	4	135.56	High mobility group protein B3 OS=Mus musculus GN=Hmgb3 PE=1 SV=3 - [HMGB3_MOUSE]	0.842691	0.626558	0.508402	0.00545677	0.428426	0.00545677
Q61024;D3YYR0;D3Z028;D3Z0C2	34	34	1452.21	Asparagine synthetase [glutamine-hydrolyzing] OS=Mus musculus GN=Asns PE=1 SV=3 - [ASNS_MOUSE]	0.964501	0.735433	0.942536	0.583756	0.909077	0.583756
Q8VDP6;A0A0U1RP13	3	3	78.95	CDP-diacylglycerol--inositol 3-phosphatidyltransferase OS=Mus musculus GN=Cdipt PE=1 SV=1 - [CDIPT_MOUSE]	1.67345	0.0559688	0.257597	0.0155132	0.431074	0.0155132
Q91ZJ5	2	2	69.56	UTP--glucose-1-phosphate uridylyltransferase OS=Mus musculus GN=Ugp2 PE=1 SV=3 - [UGPA_MOUSE]	1.278	0.0817092	0.337857	0.0263109	0.431782	0.0263109
P30416;F6S2D5;F7CAT1	34	33	1269.21	Peptidyl-prolyl cis-trans isomerase FKBP4 OS=Mus musculus GN=Fkbp4 PE=1 SV=5 - [FKBP4_MOUSE]	0.91199	0.54077	1.21525	0.261331	1.1083	0.261331
A0A0N4SV66;G3UWL7;P22752;Q8BFU2;Q8CGP4;Q8CGP5;Q8CGP6;Q8CGP7;Q8R1M2	22	6	1000.6	Histone H2A OS=Mus musculus GN=H2afj PE=1 SV=1 - [A0A0N4SV66_MOUSE]	1.00035	0.999133	0.439858	0.00644589	0.440013	0.00644589
P62702;V9GWY0	34	33	1462.05	40S ribosomal protein S4, X isoform OS=Mus musculus GN=Rps4x PE=1 SV=2 - [RS4X_MOUSE]	1.003	0.960104	1.097	0.477101	1.10029	0.477101
Q64727	34	31	1391.96	Vinculin OS=Mus musculus GN=Vcl PE=1 SV=4 - [VINC_MOUSE]	0.939187	0.331003	1.52166	0.0698672	1.42912	0.0698672
O70475;D3YXP9	34	30	1661.31	UDP-glucose 6-dehydrogenase OS=Mus musculus GN=Ugdh PE=1 SV=1 - [UGDH_MOUSE]	0.965356	0.312311	1.30221	0.0761797	1.2571	0.0761797
A0A0R3P9C8;Q9DC69	5	5	229.44	NADH dehydrogenase [ubiquinone] 1 alpha subcomplex subunit 9, mitochondrial OS=Mus musculus GN=Ndufa9 PE=1 SV=1 - [A0A0R3P9C8_MOUSE]	1.21375	0.35025	0.367978	0.0183034	0.446633	0.0183034
Q99KI0	34	28	1521.36	Aconitate hydratase, mitochondrial OS=Mus musculus GN=Aco2 PE=1 SV=1 - [ACON_MOUSE]	0.878802	0.122902	1.46594	0.0784157	1.28827	0.0784157
Q8K4F6;A0A0J9YTU6;E9QAY1	3	3	109.45	Probable 28S rRNA (cytosine-C(5))-methyltransferase OS=Mus musculus GN=Nsun5 PE=2 SV=2 - [NSUN5_MOUSE]	1.44393	0.0141149	0.315094	0.0299341	0.454973	0.0299341
P40124;B1ARS0	33	33	1373.49	Adenylyl cyclase-associated protein 1 OS=Mus musculus GN=Cap1 PE=1 SV=4 - [CAP1_MOUSE]	0.85001	0.0543449	1.20645	0.155714	1.0255	0.155714
Q99JZ4;P36536	4	4	121.76	GTP-binding protein SAR1a OS=Mus musculus GN=Sar1a PE=1 SV=1 - [Q99JZ4_MOUSE]	1.3787	0.113065	0.335601	0.00186474	0.462694	0.00186474
P26638;A2AFS0;A2AFS1;Q8C483	33	32	1139.59	Serine--tRNA ligase, cytoplasmic OS=Mus musculus GN=Sars PE=1 SV=3 - [SYSC_MOUSE]	0.868366	0.350969	1.16701	0.20026	1.01339	0.20026
Q91Z31;A0A0G2JGW0;Q3V328	7	6	272.129	Polypyrimidine tract-binding protein 2 OS=Mus musculus GN=Ptbp2 PE=1 SV=2 - [PTBP2_MOUSE]	0.417476	0.0138808	1.33449	0.220575	0.557116	0.220575
Q9Z110;D3Z0B4;H3BKJ8;H3BLE8	33	31	1188.34	Delta-1-pyrroline-5-carboxylate synthase OS=Mus musculus GN=Aldh18a1 PE=1 SV=2 - [P5CS_MOUSE]	0.997981	0.965149	0.947227	0.342453	0.945314	0.342453
P08249;A0A0G2JF23;A0A0G2JGY4	33	30	1785.91	Malate dehydrogenase, mitochondrial OS=Mus musculus GN=Mdh2 PE=1 SV=3 - [MDHM_MOUSE]	0.963844	0.587402	1.55242	0.0537399	1.49629	0.0537399
P14206	33	30	1452.22	40S ribosomal protein SA OS=Mus musculus GN=Rpsa PE=1 SV=4 - [RSSA_MOUSE]	0.922216	0.111808	1.09933	0.0751733	1.01382	0.0751733
E9PZF0;Q01768;Q5NC79	33	16	1276.99	Nucleoside diphosphate kinase OS=Mus musculus GN=Gm20390 PE=3 SV=1 - [E9PZF0_MOUSE]	1.26061	0.365973	0.714506	0.0747254	0.90071	0.0747254
P48962	33	10	1449.53	ADP/ATP translocase 1 OS=Mus musculus GN=Slc25a4 PE=1 SV=4 - [ADT1_MOUSE]	1.04966	0.689585	1.22355	0.262716	1.28432	0.262716
P47962;D3YYV8	32	32	1412.69	60S ribosomal protein L5 OS=Mus musculus GN=Rpl5 PE=1 SV=3 - [RL5_MOUSE]	0.91746	0.26139	1.20666	0.233862	1.10706	0.233862
O88342;A0A0J9YU05	32	32	1236.53	WD repeat-containing protein 1 OS=Mus musculus GN=Wdr1 PE=1 SV=3 - [WDR1_MOUSE]	0.983114	0.749437	1.06685	0.178239	1.04884	0.178239
Q922D8	32	31	1382.99	C-1-tetrahydrofolate synthase, cytoplasmic OS=Mus musculus GN=Mthfd1 PE=1 SV=4 - [C1TC_MOUSE]	0.846113	0.0773563	1.55893	0.0630022	1.31903	0.0630022
P33610	2	2	119.37	DNA primase large subunit OS=Mus musculus GN=Prim2 PE=1 SV=1 - [PRI2_MOUSE]	1.43709	0.211241	0.328174	0.0476371	0.471616	0.0476371
P17918;A0A140T8V5	32	31	1334.58	Proliferating cell nuclear antigen OS=Mus musculus GN=Pcna PE=1 SV=2 - [PCNA_MOUSE]	0.937453	0.529174	1.32828	0.250804	1.2452	0.250804
Q04692	2	2	88.03	SWI/SNF-related matrix-associated actin-dependent regulator of chromatin subfamily A containing DEAD/H box 1 OS=Mus musculus GN=Smarcad1 PE=1 SV=2 - [SMRCD_MOUSE]	1.91278	0.00466899	0.249262	0.0428146	0.476784	0.0428146
Q8BQ46;F6QCI0	6	5	154.67	Protein Taf15 OS=Mus musculus GN=Taf15 PE=1 SV=1 - [Q8BQ46_MOUSE]	1.1353	0.512257	0.423603	0.00341475	0.480917	0.00341475
A0A0N4SUH4;Q8BKS9	13	13	435.754	Pumilio homolog 3 OS=Mus musculus GN=Pum3 PE=1 SV=1 - [A0A0N4SUH4_MOUSE]	1.08915	0.690455	0.4436	0.00097481	0.483146	0.00097481
O54825	6	6	246.1	Bystin OS=Mus musculus GN=Bysl PE=1 SV=3 - [BYST_MOUSE]	0.931929	0.739914	0.530874	0.024965	0.494737	0.024965
Q8BHB4	8	8	333.299	WD repeat-containing protein 3 OS=Mus musculus GN=Wdr3 PE=1 SV=1 - [WDR3_MOUSE]	1.14442	0.333787	0.448938	0.00496634	0.513772	0.00496634
P47911;A0A0J9YU32;E9PUX4	31	31	1168.34	60S ribosomal protein L6 OS=Mus musculus GN=Rpl6 PE=1 SV=3 - [RL6_MOUSE]	0.958258	0.354791	1.08899	0.32555	1.04354	0.32555
Q8R2M2	3	3	88.85	Deoxynucleotidyltransferase terminal-interacting protein 2 OS=Mus musculus GN=Dnttip2 PE=1 SV=1 - [TDIF2_MOUSE]	1.01014	0.933517	0.513266	0.0132134	0.518469	0.0132134
P12970;A0A140T8L1;A0A140T8L3;F6VBB8;V9GX35	31	30	1291.63	60S ribosomal protein L7a OS=Mus musculus GN=Rpl7a PE=1 SV=2 - [RL7A_MOUSE]	0.887572	0.0741104	1.21076	0.175104	1.07464	0.175104
Q8K411	8	7	139.864	Presequence protease, mitochondrial OS=Mus musculus GN=Pitrm1 PE=1 SV=1 - [PREP_MOUSE]	1.05839	0.248847	0.49912	0.00859334	0.528263	0.00859334
O08810;A2AH85;G3UXK8;G3UZ34	31	29	1276.24	116 kDa U5 small nuclear ribonucleoprotein component OS=Mus musculus GN=Eftud2 PE=1 SV=1 - [U5S1_MOUSE]	0.969224	0.504105	1.21113	0.0834833	1.17385	0.0834833
Q91YJ2	2	2	83.06	Sorting nexin-4 OS=Mus musculus GN=Snx4 PE=1 SV=1 - [SNX4_MOUSE]	0.94186	0.565259	0.568677	0.0494882	0.535614	0.0494882
Q6GSS7;F8WIX8;Q64523	24	8	935.646	Histone H2A type 2-A OS=Mus musculus GN=Hist2h2aa1 PE=1 SV=3 - [H2A2A_MOUSE]	0.802674	0.468912	0.672788	0.0434695	0.540029	0.0434695
P70168	31	28	1386.29	Importin subunit beta-1 OS=Mus musculus GN=Kpnb1 PE=1 SV=2 - [IMB1_MOUSE]	0.969568	0.549748	1.38866	0.0640025	1.3464	0.0640025
Q8BGJ5;B2RU80;E9Q0W3;E9Q279;E9QMW9;F7AXP1;F7DCW4;P17225;Q8CB58;Q922I7	31	26	1585.41	MCG13402, isoform CRA_a OS=Mus musculus GN=Ptbp1 PE=1 SV=1 - [Q8BGJ5_MOUSE]	1.07765	0.284591	1.28116	0.120013	1.38063	0.120013
Q76MZ3;G3UWL2;G3UXQ1;H3BIV7;H3BJ83;H3BK50	31	24	1390.36	Serine/threonine-protein phosphatase 2A 65 kDa regulatory subunit A alpha isoform OS=Mus musculus GN=Ppp2r1a PE=1 SV=3 - [2AAA_MOUSE]	0.992945	0.97141	0.906952	0.47781	0.900554	0.47781
Q61937;Q5SQB0;Q5SQB5;Q9DAY9	31	10	1498.96	Nucleophosmin OS=Mus musculus GN=Npm1 PE=1 SV=1 - [NPM_MOUSE]	1.0021	0.993212	0.516239	0.0664584	0.517322	0.0664584
Q8JZQ9;A0A0G2JG48	30	30	1005.62	Eukaryotic translation initiation factor 3 subunit B OS=Mus musculus GN=Eif3b PE=1 SV=1 - [EIF3B_MOUSE]	0.93093	0.201869	1.16716	0.0999491	1.08654	0.0999491
Q99LC3;A0A087WR38	5	4	205.04	NADH dehydrogenase [ubiquinone] 1 alpha subcomplex subunit 10, mitochondrial OS=Mus musculus GN=Ndufa10 PE=1 SV=1 - [NDUAA_MOUSE]	1.07917	0.630042	0.501162	0.0135862	0.540839	0.0135862
Q9D0R4;Q5SVX2	4	4	73.7892	Probable ATP-dependent RNA helicase DDX56 OS=Mus musculus GN=Ddx56 PE=2 SV=1 - [DDX56_MOUSE]	1.07669	0.39787	0.50428	0.00602683	0.542955	0.00602683
Q8BMJ2	30	29	1233.46	Leucine--tRNA ligase, cytoplasmic OS=Mus musculus GN=Lars PE=1 SV=2 - [SYLC_MOUSE]	0.959254	0.617784	1.05354	0.63363	1.01061	0.63363
Q61598;B7FAU8;D6RI86	30	20	1141.4	Rab GDP dissociation inhibitor beta OS=Mus musculus GN=Gdi2 PE=1 SV=1 - [GDIB_MOUSE]	1.11371	0.593441	0.680166	0.0660802	0.757505	0.0660802
P17156	30	3	1520.34	Heat shock-related 70 kDa protein 2 OS=Mus musculus GN=Hspa2 PE=1 SV=2 - [HSP72_MOUSE]	1.01104	0.90238	0.896295	0.437712	0.906189	0.437712
Q9DBC7;D3Z0V6;P12849	6	6	177.42	cAMP-dependent protein kinase type I-alpha regulatory subunit OS=Mus musculus GN=Prkar1a PE=1 SV=3 - [KAP0_MOUSE]	0.779838	0.0893612	0.701252	0.0089608	0.546863	0.0089608
Q99LB4;D3YTL5;D3YU77;D3YZN3;D3Z014;D3Z4K5;J3QJU7;P24452	29	28	1240.1	Capping protein (Actin filament), gelsolin-like OS=Mus musculus GN=Capg PE=1 SV=1 - [Q99LB4_MOUSE]	0.876197	0.230147	1.49897	0.116529	1.31339	0.116529
E9PYT3;Q8BH66;Q91YH5	7	6	454.65	Atlastin-3 OS=Mus musculus GN=Atl3 PE=1 SV=1 - [E9PYT3_MOUSE]	1.04763	0.821321	0.525348	0.0416566	0.550371	0.0416566
O88796	4	4	74.6901	Ribonuclease P protein subunit p30 OS=Mus musculus GN=Rpp30 PE=1 SV=1 - [RPP30_MOUSE]	1.37491	0.0381158	0.403842	0.028965	0.555248	0.028965
Q9JJI8	9	9	450.99	60S ribosomal protein L38 OS=Mus musculus GN=Rpl38 PE=1 SV=3 - [RL38_MOUSE]	0.98915	0.930304	0.567906	0.0183225	0.561744	0.0183225
Q8BHN3	28	28	1035.92	Neutral alpha-glucosidase AB OS=Mus musculus GN=Ganab PE=1 SV=1 - [GANAB_MOUSE]	1.01831	0.396821	1.06907	0.0896994	1.08865	0.0896994
P05202	28	28	988.297	Aspartate aminotransferase, mitochondrial OS=Mus musculus GN=Got2 PE=1 SV=1 - [AATM_MOUSE]	0.954453	0.227281	1.06657	0.087065	1.01799	0.087065
O35286;A0A0G2JG10;A0A0G2JGQ5;A2A4N9;A2A4P0;G3X8X0;Q05BH3;Q497W9	28	28	1252.87	Pre-mRNA-splicing factor ATP-dependent RNA helicase DHX15 OS=Mus musculus GN=Dhx15 PE=1 SV=2 - [DHX15_MOUSE]	0.895969	0.208127	1.14807	0.214435	1.02864	0.214435
Q9Z1Q5	28	28	1251.07	Chloride intracellular channel protein 1 OS=Mus musculus GN=Clic1 PE=1 SV=3 - [CLIC1_MOUSE]	0.976528	0.808952	1.3089	0.145939	1.27818	0.145939
P50580;D3YVH7	28	27	1345.17	Proliferation-associated protein 2G4 OS=Mus musculus GN=Pa2g4 PE=1 SV=3 - [PA2G4_MOUSE]	1.12986	0.226388	1.55527	0.05559	1.75724	0.05559
P63242;A0A0A0MQM0;J3QPS8;Q8BGY2	28	26	1005.59	Eukaryotic translation initiation factor 5A-1 OS=Mus musculus GN=Eif5a PE=1 SV=2 - [IF5A1_MOUSE]	0.958295	0.876788	0.785833	0.270566	0.75306	0.270566
P27546;A0A0G2JDN7;A0A0G2JDY5;A0A0G2JFH2;A0A0G2JFK3;A0A0G2JFT4;A0A0G2JG35;A0A140T8T5;E9PZ43;Q78TF3	28	26	821.884	Microtubule-associated protein 4 OS=Mus musculus GN=Map4 PE=1 SV=3 - [MAP4_MOUSE]	0.931083	0.614929	1.26287	0.201803	1.17583	0.201803
Q9D0R2	28	25	1044.65	Threonine--tRNA ligase, cytoplasmic OS=Mus musculus GN=Tars PE=1 SV=2 - [SYTC_MOUSE]	0.92046	0.188188	0.884399	0.134954	0.814054	0.134954
P62259;D6REF3;F6WA09	28	24	1201.04	14-3-3 protein epsilon OS=Mus musculus GN=Ywhae PE=1 SV=1 - [1433E_MOUSE]	0.935327	0.768	1.35634	0.163598	1.26862	0.163598
Q9CZR8	5	5	111.276	Elongation factor Ts, mitochondrial OS=Mus musculus GN=Tsfm PE=1 SV=1 - [EFTS_MOUSE]	0.978672	0.924747	0.575273	0.0287087	0.563004	0.0287087
Q60932	28	7	1454.09	Voltage-dependent anion-selective channel protein 1 OS=Mus musculus GN=Vdac1 PE=1 SV=3 - [VDAC1_MOUSE]	0.908766	0.21906	1.20563	0.119579	1.09564	0.119579
E9PVA8;O88689	27	27	1113.61	eIF-2-alpha kinase activator GCN1 OS=Mus musculus GN=Gcn1 PE=1 SV=1 - [GCN1_MOUSE]	1.03464	0.572822	1.07402	0.184373	1.11123	0.184373
Q6ZWV3;A0A0A6YYP7;A0A1B0GXC3;A0A0A6YYP7;I7HLV2;P86048	27	27	1077.76	60S ribosomal protein L10 OS=Mus musculus GN=Rpl10 PE=1 SV=3 - [RL10_MOUSE]	0.915415	0.713742	1.05678	0.766844	0.967389	0.766844
Q8QZY1	27	27	1243.59	Eukaryotic translation initiation factor 3 subunit L OS=Mus musculus GN=Eif3l PE=1 SV=1 - [EIF3L_MOUSE]	1.02029	0.614043	1.36014	0.0700798	1.38774	0.0700798
Q8CAQ8;A0A0U1RP81;A0A0U1RQ14;A0A1B0GX08;A0A0A6YYP1;E9PVS5;E9Q800;E9QAY6	27	26	1066.85	MICOS complex subunit Mic60 OS=Mus musculus GN=Immt PE=1 SV=1 - [MIC60_MOUSE]	0.891964	0.107595	1.47054	0.0543593	1.31167	0.0543593
Q60854;E9PYY0;E9PZQ9;E9Q0P9;E9Q108;E9Q3Y1;E9Q4R2;E9Q5Q5;E9Q6X2;F8WIV2;K7E6F1;O08804;Q3UWK8;Q6P6K7;W4VSP4	27	26	1241.26	Serpin B6 OS=Mus musculus GN=Serpinb6 PE=1 SV=1 - [SPB6_MOUSE]	1.06636	0.746645	0.689974	0.113158	0.735764	0.113158
Q3U0V1;A0A0G2JE55;A0A0G2JGT1	27	25	1032.62	Far upstream element-binding protein 2 OS=Mus musculus GN=Khsrp PE=1 SV=2 - [FUBP2_MOUSE]	0.904434	0.139272	1.31935	0.131462	1.19326	0.131462
Q8VEM8;G5E902	27	24	1353.07	Phosphate carrier protein, mitochondrial OS=Mus musculus GN=Slc25a3 PE=1 SV=1 - [MPCP_MOUSE]	1.15113	0.20674	1.08619	0.552148	1.25035	0.552148
O55143	27	21	924.174	Sarcoplasmic/endoplasmic reticulum calcium ATPase 2 OS=Mus musculus GN=Atp2a2 PE=1 SV=2 - [AT2A2_MOUSE]	0.86348	0.104043	1.18283	0.190047	1.02135	0.190047
P50247;A2ALT5	27	20	1057.76	Adenosylhomocysteinase OS=Mus musculus GN=Ahcy PE=1 SV=3 - [SAHH_MOUSE]	1.00811	0.89984	1.38779	0.0709222	1.39905	0.0709222
P30681;A0A1B0GQX9	27	17	824.42	High mobility group protein B2 OS=Mus musculus GN=Hmgb2 PE=1 SV=3 - [HMGB2_MOUSE]	0.862506	0.150433	0.950384	0.477591	0.819712	0.477591
P12815	8	8	247.627	Programmed cell death protein 6 OS=Mus musculus GN=Pdcd6 PE=1 SV=2 - [PDCD6_MOUSE]	0.964098	0.406921	0.587897	0.00456879	0.56679	0.00456879
P62204;G3UX57;P20801;Q3UKW2;Q9D6P8	12	10	553.53	Calmodulin OS=Mus musculus GN=Calm1 PE=1 SV=2 - [CALM_MOUSE]	1.22029	0.469887	0.466428	0.0148333	0.569178	0.0148333
Q91ZW3;F6Z6F4;Q6PGB8;Q8BS67	26	26	797.748	SWI/SNF-related matrix-associated actin-dependent regulator of chromatin subfamily A member 5 OS=Mus musculus GN=Smarca5 PE=1 SV=1 - [SMCA5_MOUSE]	0.911928	0.0601855	1.32129	0.0555683	1.20492	0.0555683
Q922B2;Q8BJY7	26	26	1146.29	Aspartate--tRNA ligase, cytoplasmic OS=Mus musculus GN=Dars PE=1 SV=2 - [SYDC_MOUSE]	0.898165	0.192808	1.42208	0.0747426	1.27727	0.0747426
Q9D6Z1;A2APD7;E0CXZ0;F6U250;F6USW7;F6V095;F7CHP9;F7CHQ7	26	25	1076.05	Nucleolar protein 56 OS=Mus musculus GN=Nop56 PE=1 SV=2 - [NOP56_MOUSE]	1.0047	0.888327	1.21612	0.1317	1.22184	0.1317
P99024;A2AQ07;G3UZR1	87	14	4097.87	Tubulin beta-5 chain OS=Mus musculus GN=Tubb5 PE=1 SV=1 - [TBB5_MOUSE]	1.05412	0.717543	0.540173	0.0027934	0.569406	0.0027934
G3X9B1	11	11	459.094	HEAT repeat containing 1 OS=Mus musculus GN=Heatr1 PE=1 SV=1 - [G3X9B1_MOUSE]	1.0954	0.362209	0.521244	0.000333813	0.570973	0.000333813
Q6ZWN5;D3YUV6;D3YWH9;D3Z673;F7CJS8;Q9CXW7	26	25	770.637	40S ribosomal protein S9 OS=Mus musculus GN=Rps9 PE=1 SV=3 - [RS9_MOUSE]	0.966547	0.521342	1.17524	0.186439	1.13592	0.186439
Q8BMK4	26	25	1165.7	Cytoskeleton-associated protein 4 OS=Mus musculus GN=Ckap4 PE=1 SV=2 - [CKAP4_MOUSE]	1.1035	0.246499	1.44255	0.0664913	1.59185	0.0664913
E9QB02;F6W0G8;Q68FL6	26	24	1092.2	Methionine--tRNA ligase, cytoplasmic OS=Mus musculus GN=Mars PE=1 SV=1 - [E9QB02_MOUSE]	1.04909	0.756397	1.07417	0.511202	1.1269	0.511202
E9Q450;A2AIM4;A2AIM5;B7ZNL3;E9Q448;E9Q452;E9Q454;F8WID5;P58771;P58774;Q8BP43;Q8BSH3;S4R2U0	29	5	1112.19	Tropomyosin alpha-1 chain OS=Mus musculus GN=Tpm1 PE=1 SV=1 - [E9Q450_MOUSE]	0.547552	0.0147844	2.36232	0.0543275	1.29349	0.0543275
O54724	26	21	1260.04	Polymerase I and transcript release factor OS=Mus musculus GN=Ptrf PE=1 SV=1 - [PTRF_MOUSE]	0.94514	0.720309	1.2672	0.240279	1.19768	0.240279
Q9WVK4	26	17	825.491	EH domain-containing protein 1 OS=Mus musculus GN=Ehd1 PE=1 SV=1 - [EHD1_MOUSE]	0.981419	0.915858	0.83016	0.231664	0.814735	0.231664
G5E8R2;E9Q453;E9Q455;E9Q456;G5E8R0;G5E8R1;S4R261	26	2	938.019	Tropomyosin 1, alpha, isoform CRA_k OS=Mus musculus GN=Tpm1 PE=1 SV=1 - [G5E8R2_MOUSE]	0.895694	0.242034	1.9127	0.0644051	1.71319	0.0644051
P62754	25	25	1224.9	40S ribosomal protein S6 OS=Mus musculus GN=Rps6 PE=1 SV=1 - [RS6_MOUSE]	0.941626	0.552447	1.04799	0.755064	0.986818	0.755064
Q6ZWZ6;P63323	25	25	1540.06	40S ribosomal protein S12 OS=Mus musculus GN=Rps12 PE=1 SV=1 - [Q6ZWZ6_MOUSE]	0.977974	0.69311	1.14961	0.218962	1.12429	0.218962
Q9WVA4;A0A0A6YXG6;Q9R1Q8	25	25	1021.2	Transgelin-2 OS=Mus musculus GN=Tagln2 PE=1 SV=4 - [TAGL2_MOUSE]	1.00878	0.943058	1.12466	0.520688	1.13454	0.520688
Q8BK63;E9PWB2;E9Q3W1;E9Q4G7;F6YBC9;H7BXB1	2	2	61.19	Casein kinase I isoform alpha OS=Mus musculus GN=Csnk1a1 PE=1 SV=2 - [KC1A_MOUSE]	1.39817	0.165461	0.409869	0.0238153	0.573068	0.0238153
Q9DCL9;D3Z6P1;D6RCU8	25	25	1303.13	Multifunctional protein ADE2 OS=Mus musculus GN=Paics PE=1 SV=4 - [PUR6_MOUSE]	0.929455	0.417088	0.982976	0.844972	0.913632	0.844972
G5E866;A0A087WNS2;Q99NB9	25	24	993.37	Splicing factor 3B subunit 1 OS=Mus musculus GN=Sf3b1 PE=1 SV=1 - [G5E866_MOUSE]	1.11823	0.205984	1.06323	0.542508	1.18894	0.542508
P62962;J3QMC2;Q5SX49	25	24	1119.76	Profilin-1 OS=Mus musculus GN=Pfn1 PE=1 SV=2 - [PROF1_MOUSE]	1.01172	0.897864	1.06589	0.619119	1.07837	0.619119
P62334	25	24	964.01	26S protease regulatory subunit 10B OS=Mus musculus GN=Psmc6 PE=1 SV=1 - [PRS10_MOUSE]	0.863739	0.216291	1.23745	0.150891	1.06884	0.150891
P52293;A2A600;A2A601;A2A602;A6PW68;F2Z431	25	23	1166.81	Importin subunit alpha-1 OS=Mus musculus GN=Kpna2 PE=1 SV=2 - [IMA1_MOUSE]	1.00567	0.890088	1.06609	0.410627	1.07214	0.410627
P97311;Q3ULG5	25	23	1064.52	DNA replication licensing factor MCM6 OS=Mus musculus GN=Mcm6 PE=1 SV=1 - [MCM6_MOUSE]	0.906261	0.0613293	1.2402	0.153551	1.12394	0.153551
Q8VIJ6	25	23	939.653	Splicing factor, proline- and glutamine-rich OS=Mus musculus GN=Sfpq PE=1 SV=1 - [SFPQ_MOUSE]	0.891402	0.231246	1.25254	0.0932869	1.11651	0.0932869
Q9CQN1	25	22	1120.68	Heat shock protein 75 kDa, mitochondrial OS=Mus musculus GN=Trap1 PE=1 SV=1 - [TRAP1_MOUSE]	0.965943	0.51069	1.29514	0.0639132	1.25103	0.0639132
Q9R1J0	6	5	183.02	Sterol-4-alpha-carboxylate 3-dehydrogenase, decarboxylating OS=Mus musculus GN=Nsdhl PE=1 SV=1 - [NSDHL_MOUSE]	1.19372	0.152536	0.493758	0.0143579	0.589407	0.0143579
Q6IRU2	25	21	736.299	Tropomyosin alpha-4 chain OS=Mus musculus GN=Tpm4 PE=1 SV=3 - [TPM4_MOUSE]	0.898812	0.53004	1.31722	0.0678954	1.18394	0.0678954
P35700;B1AXW4;B1AXW5;B1AXW6	25	20	803.156	Peroxiredoxin-1 OS=Mus musculus GN=Prdx1 PE=1 SV=1 - [PRDX1_MOUSE]	0.877764	0.284385	1.22981	0.184084	1.07948	0.184084
P18155;A0A0N4SVS2;A0A0N4SVW2	7	6	154.37	Bifunctional methylenetetrahydrofolate dehydrogenase/cyclohydrolase, mitochondrial OS=Mus musculus GN=Mthfd2 PE=1 SV=1 - [MTDC_MOUSE]	0.966178	0.723274	0.614696	0.0448804	0.593905	0.0448804
A0A0A0MQG7;P70697	2	2	91.08	Uroporphyrinogen decarboxylase (Fragment) OS=Mus musculus GN=Urod PE=1 SV=1 - [A0A0A0MQG7_MOUSE]	1.14835	0.520585	0.521706	0.00192626	0.599099	0.00192626
P49717	24	24	948.384	DNA replication licensing factor MCM4 OS=Mus musculus GN=Mcm4 PE=1 SV=1 - [MCM4_MOUSE]	0.961745	0.478614	1.14413	0.199964	1.10036	0.199964
P11276;A0A087WR50;A0A087WS56;A0A087WSN6;B7ZNJ1;B9EHT6;Q3UHL6	2	2	90.27	Fibronectin OS=Mus musculus GN=Fn1 PE=1 SV=4 - [FINC_MOUSE]	0.813297	0.425062	0.736648	0.0176062	0.599113	0.0176062
Q62419	3	3	96.97	Endophilin-A2 OS=Mus musculus GN=Sh3gl1 PE=1 SV=1 - [SH3G1_MOUSE]	1.27227	0.0306386	0.471378	0.0159753	0.599723	0.0159753
Q9CPY7;A0A0G2JEM7	24	24	1029.01	Cytosol aminopeptidase OS=Mus musculus GN=Lap3 PE=1 SV=3 - [AMPL_MOUSE]	0.893228	0.359786	1.11306	0.354497	0.994221	0.354497
P26443;F7CFA5	24	23	1132.08	Glutamate dehydrogenase 1, mitochondrial OS=Mus musculus GN=Glud1 PE=1 SV=1 - [DHE3_MOUSE]	0.960243	0.551428	1.44694	0.0619723	1.38941	0.0619723
P10852;A0A0U1RP32;A0A0U1RP98;A0A0U1RPG5;A0A0U1RPK4;A0A0U1RPL8;A0A0U1RPQ7	24	23	1011.33	4F2 cell-surface antigen heavy chain OS=Mus musculus GN=Slc3a2 PE=1 SV=1 - [4F2_MOUSE]	0.876479	0.0549422	1.44207	0.0603775	1.26395	0.0603775
Q9Z2W0;A0A087WS31;A0A087WSE6;Q3TVK3;Q8BPW9	4	3	112.035	Aspartyl aminopeptidase OS=Mus musculus GN=Dnpep PE=1 SV=2 - [DNPEP_MOUSE]	1.17088	0.383489	0.512596	0.0192194	0.600188	0.0192194
Q91YQ5;A0A0N4SUJ8	24	23	924.742	Dolichyl-diphosphooligosaccharide--protein glycosyltransferase subunit 1 OS=Mus musculus GN=Rpn1 PE=1 SV=1 - [RPN1_MOUSE]	1.06356	0.20802	0.991236	0.848214	1.05424	0.848214
Q9CX86	12	9	444.928	Heterogeneous nuclear ribonucleoprotein A0 OS=Mus musculus GN=Hnrnpa0 PE=1 SV=1 - [ROA0_MOUSE]	1.14186	0.0294272	0.528357	0.000310258	0.60331	0.000310258
O70194	24	22	1057.61	Eukaryotic translation initiation factor 3 subunit D OS=Mus musculus GN=Eif3d PE=1 SV=2 - [EIF3D_MOUSE]	0.898672	0.189837	1.12472	0.373618	1.01075	0.373618
Q3V117;Q3TS02;Q91V92	24	21	931.215	ATP-citrate synthase OS=Mus musculus GN=Acly PE=1 SV=1 - [Q3V117_MOUSE]	0.946168	0.406057	1.05764	0.417159	1.00071	0.417159
E9QN31;A0A0N4SW16;Q922K7	24	21	896.986	Probable 28S rRNA (cytosine-C(5))-methyltransferase OS=Mus musculus GN=Nop2 PE=1 SV=1 - [E9QN31_MOUSE]	0.959033	0.633464	1.41692	0.0628904	1.35887	0.0628904
D3YU17;Q8VCM8	4	4	175.78	Nicalin OS=Mus musculus GN=Ncln PE=1 SV=1 - [D3YU17_MOUSE]	1.27684	0.247471	0.483396	0.0368732	0.617217	0.0368732
Q91VC3;A0A0N4SVM5;A0A0N4SVP8;A2AFK7;E9PV04	24	18	1117.46	Eukaryotic initiation factor 4A-III OS=Mus musculus GN=Eif4a3 PE=1 SV=3 - [IF4A3_MOUSE]	1.03855	0.655429	1.01822	0.881543	1.05747	0.881543
P26043;P26041;Q7TSG6	24	13	948.471	Radixin OS=Mus musculus GN=Rdx PE=1 SV=3 - [RADI_MOUSE]	0.978684	0.759944	1.23174	0.285253	1.20548	0.285253
Q9Z1N5;G3UXI6	24	10	846.57	Spliceosome RNA helicase Ddx39b OS=Mus musculus GN=Ddx39b PE=1 SV=1 - [DX39B_MOUSE]	0.978288	0.844323	1.0582	0.734748	1.03522	0.734748
Q8VDW0;D6RHT5	24	10	788.76	ATP-dependent RNA helicase DDX39A OS=Mus musculus GN=Ddx39a PE=1 SV=1 - [DX39A_MOUSE]	0.939885	0.581893	1.27014	0.262721	1.19378	0.262721
O55106;F8WH41	2	2	59.969	Striatin OS=Mus musculus GN=Strn PE=1 SV=2 - [STRN_MOUSE]	0.600928	0.00828379	2.17854	0.132835	1.30915	0.132835
P62631	24	5	904.667	Elongation factor 1-alpha 2 OS=Mus musculus GN=Eef1a2 PE=1 SV=1 - [EF1A2_MOUSE]	0.884098	0.767917	1.4762	0.413189	1.30511	0.413189
P70349;B0R1E3	4	3	122.861	Histidine triad nucleotide-binding protein 1 OS=Mus musculus GN=Hint1 PE=1 SV=3 - [HINT1_MOUSE]	1.02441	0.929646	0.603172	0.00398867	0.617896	0.00398867
Q99KP6	23	23	747.106	Pre-mRNA-processing factor 19 OS=Mus musculus GN=Prpf19 PE=1 SV=1 - [PRP19_MOUSE]	1.05342	0.198287	1.01187	0.700711	1.06593	0.700711
Q3TXS7;J3QN38	23	23	749.832	26S proteasome non-ATPase regulatory subunit 1 OS=Mus musculus GN=Psmd1 PE=1 SV=1 - [PSMD1_MOUSE]	1.01666	0.869646	1.00369	0.95922	1.0204	0.95922
Q6DFW4;A0A087WNW0;A0A087WP00;A0A087WQ46;A0A087WSL8;A0A087WSU5;A0A0A0MQ76	23	23	1110.34	Nucleolar protein 58 OS=Mus musculus GN=Nop58 PE=1 SV=1 - [NOP58_MOUSE]	0.947217	0.386297	1.24515	0.0814974	1.17943	0.0814974
Q9JIF0;A0A140LHF7;A0A140LHS4;A0A140LI33;A0A140LIF7;A0A140LJ68;A0A140LJ70;A0A140LJF4;A0A171KXD3;D3Z0A2;Q6PAK3	23	22	1058.98	Protein arginine N-methyltransferase 1 OS=Mus musculus GN=Prmt1 PE=1 SV=1 - [ANM1_MOUSE]	1.04783	0.690701	0.963446	0.693512	1.00953	0.693512
P61255;A0A0A0MQD7;A3KGS3;B1ARA3;B1ARA5;F7CGP0	23	21	570.969	60S ribosomal protein L26 OS=Mus musculus GN=Rpl26 PE=1 SV=1 - [RL26_MOUSE]	0.966072	0.792757	1.19726	0.383881	1.15664	0.383881
Q9Z2I0	4	3	89.91	LETM1 and EF-hand domain-containing protein 1, mitochondrial OS=Mus musculus GN=Letm1 PE=1 SV=1 - [LETM1_MOUSE]	1.07339	0.251814	0.584451	0.0370085	0.627343	0.0370085
D3YYM6;D3Z1S8;P97461;Q91V55	23	21	1147.25	40S ribosomal protein S5 (Fragment) OS=Mus musculus GN=Rps5 PE=1 SV=1 - [D3YYM6_MOUSE]	0.900864	0.246334	1.21066	0.202857	1.09064	0.202857
P67778;Q5SQG5	23	21	1118.56	Prohibitin OS=Mus musculus GN=Phb PE=1 SV=1 - [PHB_MOUSE]	0.919251	0.119379	1.15068	0.249893	1.05776	0.249893
P25444;A0A140T8L5;D3YVC1;D3YWJ3;D3Z536;E9Q1N8;F6YTZ4;J3QMG5	23	19	1085.63	40S ribosomal protein S2 OS=Mus musculus GN=Rps2 PE=1 SV=3 - [RS2_MOUSE]	0.944931	0.0726099	1.27942	0.0865041	1.20897	0.0865041
P28656;A0A140LJB5;E9PW66	23	18	947.968	Nucleosome assembly protein 1-like 1 OS=Mus musculus GN=Nap1l1 PE=1 SV=2 - [NP1L1_MOUSE]	1.14546	0.399996	0.899581	0.3985	1.03043	0.3985
Q3TXV4;Q921E2	2	2	140.67	Rab22B OS=Mus musculus GN=Rab31 PE=1 SV=1 - [Q3TXV4_MOUSE]	0.957661	0.650389	0.661019	0.00491366	0.633032	0.00491366
Q8JZK9	3	3	221.733	Hydroxymethylglutaryl-CoA synthase, cytoplasmic OS=Mus musculus GN=Hmgcs1 PE=1 SV=1 - [HMCS1_MOUSE]	1.09746	0.359308	0.57842	0.00437473	0.634792	0.00437473
P35550;A0A140LIR6;Q80WS3	22	22	860.655	rRNA 2'-O-methyltransferase fibrillarin OS=Mus musculus GN=Fbl PE=1 SV=2 - [FBRL_MOUSE]	1.02089	0.440916	1.20362	0.0659335	1.22877	0.0659335
Q8K2Z4;A0A087WNQ1;A0A0R4J0H7	22	22	655.86	Condensin complex subunit 1 OS=Mus musculus GN=Ncapd2 PE=1 SV=2 - [CND1_MOUSE]	0.982961	0.780867	1.3815	0.0505711	1.35796	0.0505711
G5E924;G3UY38;G3UY56;Q8R081	22	22	797.734	Heterogeneous nuclear ribonucleoprotein L (Fragment) OS=Mus musculus GN=Hnrnpl PE=1 SV=1 - [G5E924_MOUSE]	0.918823	0.0962917	1.32721	0.05199	1.21947	0.05199
P14685;F7B7L8	22	22	760.79	26S proteasome non-ATPase regulatory subunit 3 OS=Mus musculus GN=Psmd3 PE=1 SV=3 - [PSMD3_MOUSE]	0.943984	0.604038	1.12311	0.156579	1.0602	0.156579
P07742;A0A1B0GSB1	22	22	716.266	Ribonucleoside-diphosphate reductase large subunit OS=Mus musculus GN=Rrm1 PE=1 SV=2 - [RIR1_MOUSE]	1.06115	0.185749	0.958567	0.580418	1.01718	0.580418
Q9ER72;A0A140LIB6;A0A140LII7	22	22	750.585	Cysteine--tRNA ligase, cytoplasmic OS=Mus musculus GN=Cars PE=1 SV=2 - [SYCC_MOUSE]	0.933849	0.268072	1.48754	0.0778903	1.38914	0.0778903
P30412	3	3	153.59	Peptidyl-prolyl cis-trans isomerase C OS=Mus musculus GN=Ppic PE=1 SV=1 - [PPIC_MOUSE]	0.913993	0.304894	0.700055	0.00939211	0.639845	0.00939211
B1ARD6;A0A0A0MQG0;A0A0A0MQG6;B1ARD8;F6RTS1	22	21	790.77	Protein Slfn9 OS=Mus musculus GN=Slfn9 PE=1 SV=1 - [B1ARD6_MOUSE]	0.951607	0.599037	1.11787	0.19211	1.06377	0.19211
P54775;A0A140LIZ5	22	20	545.369	26S protease regulatory subunit 6B OS=Mus musculus GN=Psmc4 PE=1 SV=2 - [PRS6B_MOUSE]	0.886421	0.0700602	0.939035	0.534348	0.832381	0.534348
Q99PT1	22	18	662.23	Rho GDP-dissociation inhibitor 1 OS=Mus musculus GN=Arhgdia PE=1 SV=3 - [GDIR1_MOUSE]	0.926496	0.500852	1.19484	0.264981	1.10702	0.264981
Q8K094	2	2	24.2389	Nectin-2 OS=Mus musculus GN=Pvr PE=1 SV=1 - [Q8K094_MOUSE]	0.803527	0.345335	0.798528	0.0123905	0.641639	0.0123905
P61982	22	12	814.723	14-3-3 protein gamma OS=Mus musculus GN=Ywhag PE=1 SV=2 - [1433G_MOUSE]	0.959881	0.48223	1.51889	0.0934531	1.45795	0.0934531
P62960;A0A0A0MQD2;A2BGG7;B2RUF0;Q9Z2C8	22	12	691.168	Nuclease-sensitive element-binding protein 1 OS=Mus musculus GN=Ybx1 PE=1 SV=3 - [YBOX1_MOUSE]	0.851913	0.1743	1.8369	0.0602835	1.56488	0.0602835
Q9CR68	4	3	87.04	Cytochrome b-c1 complex subunit Rieske, mitochondrial OS=Mus musculus GN=Uqcrfs1 PE=1 SV=1 - [UCRI_MOUSE]	0.79845	0.0262393	0.809052	0.00743374	0.645988	0.00743374
P14873	15	15	558.258	Microtubule-associated protein 1B OS=Mus musculus GN=Map1b PE=1 SV=2 - [MAP1B_MOUSE]	1.05789	0.469894	0.61594	0.00116244	0.651599	0.00116244
P62918	21	21	688.732	60S ribosomal protein L8 OS=Mus musculus GN=Rpl8 PE=1 SV=2 - [RL8_MOUSE]	0.904301	0.102091	1.16999	0.247276	1.05802	0.247276
O35129;F6Q8V7;F6QPR1	21	21	975.712	Prohibitin-2 OS=Mus musculus GN=Phb2 PE=1 SV=1 - [PHB2_MOUSE]	0.943131	0.527593	1.18459	0.173973	1.11723	0.173973
P26039;A2AIM2;F6S1V7;F6SX70	102	92	5065.76	Talin-1 OS=Mus musculus GN=Tln1 PE=1 SV=2 - [TLN1_MOUSE]	0.884134	0.137978	0.740468	0.00472287	0.654672	0.00472287
Q9WV32;D3Z6S0;F6THG2;F6VVE6;Q91Z25	21	20	682.668	Actin-related protein 2/3 complex subunit 1B OS=Mus musculus GN=Arpc1b PE=1 SV=4 - [ARC1B_MOUSE]	1.0098	0.835045	1.23177	0.103067	1.24384	0.103067
P16254;A2AUM6	2	2	124.4	Signal recognition particle 14 kDa protein OS=Mus musculus GN=Srp14 PE=1 SV=1 - [SRP14_MOUSE]	1.02398	0.872351	0.641514	0.0270265	0.656898	0.0270265
P14131	21	20	867.46	40S ribosomal protein S16 OS=Mus musculus GN=Rps16 PE=1 SV=4 - [RS16_MOUSE]	1.02654	0.815007	1.03029	0.773158	1.05764	0.773158
A0A0R4J0I9;A2API5;E9Q202;Q3U5J2;Q91ZX7;Q9JI18	21	20	854.148	Low density lipoprotein receptor-related protein 1 OS=Mus musculus GN=Lrp1 PE=1 SV=1 - [A0A0R4J0I9_MOUSE]	1.23553	0.159591	0.882767	0.186144	1.09068	0.186144
Q9DBH5	5	5	187.38	Vesicular integral-membrane protein VIP36 OS=Mus musculus GN=Lman2 PE=1 SV=2 - [LMAN2_MOUSE]	1.20418	0.171689	0.548778	0.008829	0.660825	0.008829
P62983;A0A0A6YW67;D3YYZ2;E9Q4P0;E9Q5F6;E9Q9J0;E9QNP0;J3QK04;P0CG49;P0CG50;P62984;Q5SX22	21	20	926.577	Ubiquitin-40S ribosomal protein S27a OS=Mus musculus GN=Rps27a PE=1 SV=2 - [RS27A_MOUSE]	0.921465	0.38334	1.47416	0.0675331	1.35839	0.0675331
P14869;D3YVM5;S4R1N1	21	20	786.786	60S acidic ribosomal protein P0 OS=Mus musculus GN=Rplp0 PE=1 SV=3 - [RLA0_MOUSE]	0.973541	0.657982	1.35502	0.101765	1.31917	0.101765
Q93092;A0A1B0GR11	21	20	847.91	Transaldolase OS=Mus musculus GN=Taldo1 PE=1 SV=2 - [TALDO_MOUSE]	0.980894	0.734121	1.30715	0.142747	1.28217	0.142747
Q99JF8;A2BI12;F6RB63	7	5	179.093	PC4 and SFRS1-interacting protein OS=Mus musculus GN=Psip1 PE=1 SV=1 - [PSIP1_MOUSE]	0.888434	0.520922	0.746202	0.0125134	0.662951	0.0125134
Q61550;A2AU37;R4GML2	3	3	69.97	Double-strand-break repair protein rad21 homolog OS=Mus musculus GN=Rad21 PE=1 SV=3 - [RAD21_MOUSE]	1.39819	0.063603	0.475366	0.0404929	0.664652	0.0404929
Q9CQE8	8	8	464.694	UPF0568 protein C14orf166 homolog OS=Mus musculus PE=1 SV=1 - [CN166_MOUSE]	1.09487	0.485682	0.609516	0.0127431	0.667339	0.0127431
P62274;D3YYL7	4	4	115.62	40S ribosomal protein S29 OS=Mus musculus GN=Rps29 PE=2 SV=2 - [RS29_MOUSE]	1.0729	0.385409	0.622841	0.038988	0.668246	0.038988
P14733	21	16	690.396	Lamin-B1 OS=Mus musculus GN=Lmnb1 PE=1 SV=3 - [LMNB1_MOUSE]	0.912205	0.165594	1.41963	0.124022	1.29499	0.124022
P68254;F6VW30;F6YY69	21	15	918.22	14-3-3 protein theta OS=Mus musculus GN=Ywhaq PE=1 SV=1 - [1433T_MOUSE]	0.921993	0.334167	1.70659	0.081645	1.57346	0.081645
O88685;A2AGN7;B7ZCF1;F6Q2E3	21	7	847.83	26S protease regulatory subunit 6A OS=Mus musculus GN=Psmc3 PE=1 SV=2 - [PRS6A_MOUSE]	0.831937	0.382519	0.787142	0.304084	0.654853	0.304084
Q9DCA5;E9Q2V8;F6QAG4;F6WEP7	6	6	168.999	Ribosome biogenesis protein BRX1 homolog OS=Mus musculus GN=Brix1 PE=1 SV=3 - [BRX1_MOUSE]	0.906975	0.367394	0.739839	0.00769806	0.671016	0.00769806
A0A0R4J1L2;D3Z7N2;F6ZFU0	21	2	982.536	Elongation factor 1-delta OS=Mus musculus GN=Eef1d PE=1 SV=1 - [A0A0R4J1L2_MOUSE]	0.870133	0.461441	2.17571	0.0525163	1.89315	0.0525163
Q9CY58;A0A0N4SUN8;A0A0N4SUQ1;A0A0N4SV32;A0A0N4SV40;A0A0N4SVK5;A0A0N4SWH2;Q3UMP4	20	20	666.453	Plasminogen activator inhibitor 1 RNA-binding protein OS=Mus musculus GN=Serbp1 PE=1 SV=2 - [PAIRB_MOUSE]	0.896866	0.526272	1.35682	0.206117	1.21689	0.206117
P68037;A2AP88;D3YZS3;Q8BYK8	7	6	193.915	Ubiquitin-conjugating enzyme E2 L3 OS=Mus musculus GN=Ube2l3 PE=1 SV=1 - [UB2L3_MOUSE]	1.04186	0.77515	0.649259	0.0126975	0.676436	0.0126975
Q9QZD8	3	3	113.935	Mitochondrial dicarboxylate carrier OS=Mus musculus GN=Slc25a10 PE=1 SV=2 - [DIC_MOUSE]	1.31466	0.0116197	0.518254	0.0127873	0.681328	0.0127873
Q91W50;A0A0G2JDJ7;A0A0G2JE62;A0A0G2JF72;Q8JZN2	20	20	663.125	Cold shock domain-containing protein E1 OS=Mus musculus GN=Csde1 PE=1 SV=1 - [CSDE1_MOUSE]	0.924876	0.254831	1.2854	0.0822399	1.18883	0.0822399
Q8BVY0	20	20	1024.83	Ribosomal L1 domain-containing protein 1 OS=Mus musculus GN=Rsl1d1 PE=1 SV=1 - [RL1D1_MOUSE]	0.893513	0.202514	1.33891	0.126989	1.19634	0.126989
Q6ZWZ7;B2RY53;Q9CPR4	16	15	607.17	60S ribosomal protein L17 OS=Mus musculus GN=Rpl17 PE=1 SV=1 - [Q6ZWZ7_MOUSE]	0.997547	0.973416	0.694991	0.00525765	0.693286	0.00525765
P97310	20	20	905.56	DNA replication licensing factor MCM2 OS=Mus musculus GN=Mcm2 PE=1 SV=3 - [MCM2_MOUSE]	0.924301	0.116115	1.102	0.159514	1.01858	0.159514
Q6P5F9;F6YA11	20	20	806.903	Exportin-1 OS=Mus musculus GN=Xpo1 PE=1 SV=1 - [XPO1_MOUSE]	0.999659	0.988715	0.934568	0.114872	0.934249	0.114872
P83887;Q8VCK3	2	2	24.0698	Tubulin gamma-1 chain OS=Mus musculus GN=Tubg1 PE=1 SV=1 - [TBG1_MOUSE]	1.14611	0.260083	0.612904	0.0108312	0.702456	0.0108312
Q9WTM5;A0A1B0GR89;A0A1B0GRT1;A0A1B0GRW3;A0A1B0GSR4;D3YXQ8;A0A1B0GT54	20	20	978.94	RuvB-like 2 OS=Mus musculus GN=Ruvbl2 PE=1 SV=3 - [RUVB2_MOUSE]	1.06177	0.0613923	1.15298	0.0955999	1.22421	0.0955999
Q8CGK3	13	13	541.319	Lon protease homolog, mitochondrial OS=Mus musculus GN=Lonp1 PE=1 SV=2 - [LONM_MOUSE]	1.13692	0.0575187	0.621138	0.00685456	0.706186	0.00685456
P61222	20	19	814.032	ATP-binding cassette sub-family E member 1 OS=Mus musculus GN=Abce1 PE=1 SV=1 - [ABCE1_MOUSE]	0.935044	0.402508	1.26328	0.0784776	1.18122	0.0784776
Q921M3	20	19	723.233	Splicing factor 3B subunit 3 OS=Mus musculus GN=Sf3b3 PE=1 SV=1 - [SF3B3_MOUSE]	0.929314	0.308245	1.32172	0.0857975	1.22829	0.0857975
Q1HFZ0;H3BJF3;H3BKN0	22	22	772.664	tRNA (cytosine(34)-C(5))-methyltransferase OS=Mus musculus GN=Nsun2 PE=1 SV=2 - [NSUN2_MOUSE]	0.885978	0.127599	0.801825	0.00752483	0.7104	0.00752483
Q8BHC4;B0QZX9	3	3	39.6833	Dephospho-CoA kinase domain-containing protein OS=Mus musculus GN=Dcakd PE=1 SV=1 - [DCAKD_MOUSE]	1.02965	0.79322	0.704914	0.0245484	0.725813	0.0245484
Q8R086	4	4	185.42	Sulfite oxidase, mitochondrial OS=Mus musculus GN=Suox PE=1 SV=2 - [SUOX_MOUSE]	1.70204	0.0074067	0.428636	0.000411555	0.729554	0.000411555
Q9CXW3;A0A0A6YY29	20	17	636.181	Calcyclin-binding protein OS=Mus musculus GN=Cacybp PE=1 SV=1 - [CYBP_MOUSE]	1.05776	0.678448	0.904202	0.393623	0.956429	0.393623
Q8BG32;G3UWV7;G3UWW7;G3UX15;G3UX67;G3UXL5;G3UYH2;G3UYI4;G3UYL3;G3UYL8;G3UZ28;G3UZ33	20	17	604.27	26S proteasome non-ATPase regulatory subunit 11 OS=Mus musculus GN=Psmd11 PE=1 SV=3 - [PSD11_MOUSE]	0.98399	0.708631	1.12748	0.113867	1.10943	0.113867
Q9D0F6;D3Z1Y6	3	3	66.2445	Replication factor C subunit 5 OS=Mus musculus GN=Rfc5 PE=1 SV=1 - [RFC5_MOUSE]	1.11653	0.747529	0.661315	0.0347827	0.738379	0.0347827
Q8R1B4;M0QWV3	20	16	999.004	Eukaryotic translation initiation factor 3 subunit C OS=Mus musculus GN=Eif3c PE=1 SV=1 - [EIF3C_MOUSE]	0.938304	0.278131	1.39523	0.0921593	1.30915	0.0921593
O08553	20	16	1040.73	Dihydropyrimidinase-related protein 2 OS=Mus musculus GN=Dpysl2 PE=1 SV=2 - [DPYL2_MOUSE]	0.887851	0.0705542	1.25187	0.209702	1.11147	0.209702
A2AFJ1;A2AFI9;F6U539;F6ZLC6;Q60973	20	11	723.32	Histone-binding protein RBBP7 OS=Mus musculus GN=Rbbp7 PE=1 SV=1 - [A2AFJ1_MOUSE]	0.883678	0.494795	0.920552	0.546756	0.813471	0.546756
Q9JJT0	5	5	119.492	RNA 3'-terminal phosphate cyclase-like protein OS=Mus musculus GN=Rcl1 PE=2 SV=1 - [RCL1_MOUSE]	1.18517	0.0817719	0.623406	0.0031516	0.738845	0.0031516
D3Z158;A0A0A6YY08;A0A140LHB3;A0A140LHC3;A0A140LHJ3;A0A140LHZ5;A0A140LID3;A0A140LII8;A0A140LIN2;A0A140LIR0;A0A140LIS6;A0A140LIZ4;A0A140LJH1;A0A140LJH2;A0A140LJK5;F6TDS3;Q8BML9	19	19	603.791	Protein Qars OS=Mus musculus GN=Qars PE=1 SV=2 - [D3Z158_MOUSE]	1.11509	0.220057	1.11059	0.483623	1.2384	0.483623
Q9CXW4;A2BH06;E9PYL9;E9PZB3	19	19	727.511	60S ribosomal protein L11 OS=Mus musculus GN=Rpl11 PE=1 SV=4 - [RL11_MOUSE]	0.900962	0.353306	1.31618	0.292724	1.18583	0.292724
Q99MN1;B0QZP7;Q3TYD6;Q3UHD3;Q7TN58;Q8R2P8	19	19	763.079	Lysine--tRNA ligase OS=Mus musculus GN=Kars PE=1 SV=1 - [SYK_MOUSE]	0.894363	0.221558	1.43065	0.0519101	1.27952	0.0519101
Q62351;Q8C872	19	19	910.68	Transferrin receptor protein 1 OS=Mus musculus GN=Tfrc PE=1 SV=1 - [TFR1_MOUSE]	1.0209	0.893307	0.937044	0.425768	0.95663	0.425768
Q6NS46	19	19	609.323	Protein RRP5 homolog OS=Mus musculus GN=Pdcd11 PE=1 SV=2 - [RRP5_MOUSE]	1.03148	0.715621	0.918426	0.176577	0.947335	0.176577
P97855	19	19	641.678	Ras GTPase-activating protein-binding protein 1 OS=Mus musculus GN=G3bp1 PE=1 SV=1 - [G3BP1_MOUSE]	0.929329	0.50468	1.36206	0.0783927	1.2658	0.0783927
Q3U821	3	3	85.8776	WD repeat-containing protein 75 OS=Mus musculus GN=Wdr75 PE=1 SV=1 - [WDR75_MOUSE]	1.04402	0.632234	0.711545	0.0399981	0.742871	0.0399981
Q8K298	19	18	899.864	Actin-binding protein anillin OS=Mus musculus GN=Anln PE=1 SV=2 - [ANLN_MOUSE]	1.13268	0.0920461	1.01013	0.928933	1.14415	0.928933
A0A0R4J0G0;Q8BH04;Q9Z2V4	19	18	776.748	Phosphoenolpyruvate carboxykinase [GTP], mitochondrial OS=Mus musculus GN=Pck2 PE=1 SV=1 - [A0A0R4J0G0_MOUSE]	0.986359	0.792909	1.02034	0.792653	1.00642	0.792653
P62245;D3YVB4;D3Z712;F8WJ41	19	18	740.265	40S ribosomal protein S15a OS=Mus musculus GN=Rps15a PE=1 SV=2 - [RS15A_MOUSE]	1.14908	0.363935	0.782269	0.083756	0.898893	0.083756
Q9WUM4;E9PVJ1;E9PX03;E9PZJ0	8	7	359.18	Coronin-1C OS=Mus musculus GN=Coro1c PE=1 SV=2 - [COR1C_MOUSE]	1.02243	0.826879	0.745845	0.0127611	0.762575	0.0127611
Q91Z53;B1AXQ0;D6REG4	2	2	41.18	Glyoxylate reductase/hydroxypyruvate reductase OS=Mus musculus GN=Grhpr PE=1 SV=1 - [GRHPR_MOUSE]	0.641169	0.0357147	0.732662	0.180633	0.469761	0.180633
Q9CQM8;A0A140T8K5;O09167	19	18	470.185	60S ribosomal protein L21 OS=Mus musculus GN=Rpl21 PE=1 SV=1 - [Q9CQM8_MOUSE]	1.02443	0.911621	0.857897	0.377276	0.878858	0.377276
Q9WU28;E9PVG3;E9PZ62;E9Q093;E9Q5Q8;H7BWX1	5	5	342.04	Prefoldin subunit 5 OS=Mus musculus GN=Pfdn5 PE=1 SV=1 - [PFD5_MOUSE]	1.27524	0.322859	0.599244	0.0289666	0.764178	0.0289666
A0A140T8M7;D3YTY6;P62751	19	17	694.505	Protein Rpl23a-ps3 OS=Mus musculus GN=Rpl23a-ps3 PE=3 SV=1 - [A0A140T8M7_MOUSE]	0.838368	0.0936864	1.44892	0.143937	1.21472	0.143937
Q99K51;B1AX58;Q3V0K9;Q61233	19	17	686.594	Plastin-3 OS=Mus musculus GN=Pls3 PE=1 SV=3 - [PLST_MOUSE]	0.999338	0.989128	1.27042	0.0623994	1.26958	0.0623994
P47963;A0A140T8K8;G3X9K7	19	17	693.368	60S ribosomal protein L13 OS=Mus musculus GN=Rpl13 PE=1 SV=3 - [RL13_MOUSE]	0.866513	0.153419	1.35363	0.177476	1.17294	0.177476
E9PWE8;D3YUS0;D3Z567;P97427;Q3TT92;Q62188;Q6P1J1	19	16	819.268	Dihydropyrimidinase-related protein 3 OS=Mus musculus GN=Dpysl3 PE=1 SV=1 - [E9PWE8_MOUSE]	1.03753	0.816712	1.40678	0.0939609	1.45958	0.0939609
P54071;A0A0U1RP68;A0A0U1RPR1;D6RIL6;Q3TZ89	19	16	718.099	Isocitrate dehydrogenase [NADP], mitochondrial OS=Mus musculus GN=Idh2 PE=1 SV=3 - [IDHP_MOUSE]	0.965878	0.76606	1.16992	0.223957	1.13	0.223957
Q9QYR9;O55137	4	4	124.83	Acyl-coenzyme A thioesterase 2, mitochondrial OS=Mus musculus GN=Acot2 PE=1 SV=2 - [ACOT2_MOUSE]	1.15915	0.193261	0.662639	0.000562079	0.768096	0.000562079
P15532;Q5NC80	20	5	908.95	Nucleoside diphosphate kinase A OS=Mus musculus GN=Nme1 PE=1 SV=1 - [NDKA_MOUSE]	1.05756	0.533913	0.734758	0.00686637	0.77705	0.00686637
A0A087WQS2;A0A087WPF9;A0A087WS48;Q9CQC6	19	15	714.075	Basic leucine zipper and W2 domain-containing protein 1 OS=Mus musculus GN=Bzw1 PE=1 SV=1 - [A0A087WQS2_MOUSE]	0.952768	0.827646	1.14146	0.51466	1.08754	0.51466
P27612;F7D1R5	13	12	321.105	Phospholipase A-2-activating protein OS=Mus musculus GN=Plaa PE=1 SV=4 - [PLAP_MOUSE]	0.654343	0.0471084	1.56297	0.0659475	1.02272	0.0659475
A0A140T8T4;A0A0G2JES3;A0A0G2JFQ3;D3YZT0;D3Z629;P51410	19	13	796.31	Protein Rpl9-ps6 OS=Mus musculus GN=Rpl9-ps6 PE=4 SV=1 - [A0A140T8T4_MOUSE]	1.07486	0.599264	1.01234	0.944068	1.08812	0.944068
Q8C2Q7;O35737;P70333	19	13	986.517	Heterogeneous nuclear ribonucleoprotein H OS=Mus musculus GN=Hnrnph1 PE=1 SV=1 - [Q8C2Q7_MOUSE]	0.943652	0.644213	1.55659	0.0768447	1.46888	0.0768447
P43274	19	7	1057.18	Histone H1.4 OS=Mus musculus GN=Hist1h1e PE=1 SV=2 - [H14_MOUSE]	1.10868	0.274743	1.66641	0.147374	1.84752	0.147374
Q61033	19	7	915.67	Lamina-associated polypeptide 2, isoforms alpha/zeta OS=Mus musculus GN=Tmpo PE=1 SV=4 - [LAP2A_MOUSE]	1.22826	0.170193	1.05367	0.792581	1.29417	0.792581
P15864;I7HFT9;P43275;Q07133	19	6	1055.18	Histone H1.2 OS=Mus musculus GN=Hist1h1c PE=1 SV=2 - [H12_MOUSE]	0.920503	0.416994	1.72625	0.0840682	1.58902	0.0840682
Q9CZX8;D3YUG3;D3YUT3;D3Z5R8;D3Z722;S4R223	18	18	799.56	40S ribosomal protein S19 OS=Mus musculus GN=Rps19 PE=1 SV=3 - [RS19_MOUSE]	0.917173	0.155348	1.04592	0.292106	0.959287	0.292106
P42208;D3YV76;D3YYB1;D3YZU7;D3Z1S1;D3Z3C0;E9Q3V6;F6UKN5;F6WYM0	18	18	793.661	Septin-2 OS=Mus musculus GN=Sept2 PE=1 SV=2 - [SEPT2_MOUSE]	0.955056	0.671354	1.32525	0.0924798	1.26569	0.0924798
P18760;F8WGL3	24	23	1153.75	Cofilin-1 OS=Mus musculus GN=Cfl1 PE=1 SV=3 - [COF1_MOUSE]	1.15743	0.235719	0.674006	0.0170138	0.780116	0.0170138
D3Z1H9;D3Z1H8;Q9JL62	2	2	54.04	Glycolipid transfer protein OS=Mus musculus GN=Gltp PE=1 SV=1 - [D3Z1H9_MOUSE]	1.07669	0.732119	0.728268	0.0489568	0.784121	0.0489568
Q8BMS1	18	18	830.2	Trifunctional enzyme subunit alpha, mitochondrial OS=Mus musculus GN=Hadha PE=1 SV=1 - [ECHA_MOUSE]	0.97086	0.589647	1.56524	0.069841	1.51963	0.069841
Q9QUR6	18	18	898.72	Prolyl endopeptidase OS=Mus musculus GN=Prep PE=1 SV=1 - [PPCE_MOUSE]	1.08692	0.147033	1.1831	0.162071	1.28594	0.162071
Q60605;A0A087WRZ7;A0A0G2JDM3;A0A0G2JDW2;E9PWG4;P05977;P09542;Q8CI43	18	18	818.812	Myosin light polypeptide 6 OS=Mus musculus GN=Myl6 PE=1 SV=3 - [MYL6_MOUSE]	0.897118	0.570833	1.21473	0.353173	1.08975	0.353173
P62281;A0A1B0GRR3;A0A1B0GSE8	18	18	694.05	40S ribosomal protein S11 OS=Mus musculus GN=Rps11 PE=1 SV=3 - [RS11_MOUSE]	0.937211	0.392861	1.45444	0.165243	1.36312	0.165243
Q922H1	3	2	82.3041	Protein arginine N-methyltransferase 3 OS=Mus musculus GN=Prmt3 PE=1 SV=2 - [ANM3_MOUSE]	1.12081	0.293312	0.700567	0.0459619	0.785202	0.0459619
P62082;F6SVV1	32	30	892.924	40S ribosomal protein S7 OS=Mus musculus GN=Rps7 PE=2 SV=1 - [RS7_MOUSE]	1.01855	0.8571	0.770916	0.0088893	0.785214	0.0088893
P63276	18	18	842.12	40S ribosomal protein S17 OS=Mus musculus GN=Rps17 PE=1 SV=2 - [RS17_MOUSE]	0.896473	0.690643	0.986619	0.959774	0.884477	0.959774
P49722	14	12	677.714	Proteasome subunit alpha type-2 OS=Mus musculus GN=Psma2 PE=1 SV=3 - [PSA2_MOUSE]	1.00481	0.944037	0.781571	0.0133981	0.785334	0.0133981
Q9CZ30;B1AYJ9	18	18	669.73	Obg-like ATPase 1 OS=Mus musculus GN=Ola1 PE=1 SV=1 - [OLA1_MOUSE]	1.06711	0.500122	1.32634	0.0677839	1.41535	0.0677839
Q64674	18	17	685.074	Spermidine synthase OS=Mus musculus GN=Srm PE=1 SV=1 - [SPEE_MOUSE]	0.811817	0.273986	0.991574	0.908985	0.804976	0.908985
Q61081	18	17	815.22	Hsp90 co-chaperone Cdc37 OS=Mus musculus GN=Cdc37 PE=1 SV=1 - [CDC37_MOUSE]	0.848017	0.225017	1.23009	0.221636	1.04314	0.221636
Q9CZM2;B8JKK2;E9QAZ2	18	17	581.309	60S ribosomal protein L15 OS=Mus musculus GN=Rpl15 PE=2 SV=4 - [RL15_MOUSE]	0.935656	0.268311	1.18773	0.286503	1.11131	0.286503
Q9JMA1;E9PYI8;Q0VFX2	18	17	617.728	Ubiquitin carboxyl-terminal hydrolase 14 OS=Mus musculus GN=Usp14 PE=1 SV=3 - [UBP14_MOUSE]	0.926684	0.488208	1.32198	0.142293	1.22505	0.142293
Q91VR5	12	12	397.519	ATP-dependent RNA helicase DDX1 OS=Mus musculus GN=Ddx1 PE=1 SV=1 - [DDX1_MOUSE]	0.979828	0.789289	0.804319	0.00566058	0.788094	0.00566058
B2RQC6;E9QAI5;E9QAT6;G3UWN2	18	17	878.2	CAD protein OS=Mus musculus GN=Cad PE=1 SV=1 - [PYR1_MOUSE]	1.08357	0.407119	1.09334	0.305609	1.18471	0.305609
Q6ZQL4	7	7	285.43	WD repeat-containing protein 43 OS=Mus musculus GN=Wdr43 PE=2 SV=2 - [WDR43_MOUSE]	0.985779	0.869227	0.802144	0.0253219	0.790737	0.0253219
Q99020;Q20BD0;Q80XR6	18	16	829.758	Heterogeneous nuclear ribonucleoprotein A/B OS=Mus musculus GN=Hnrnpab PE=1 SV=1 - [ROAA_MOUSE]	1.04544	0.681668	0.9338	0.519064	0.976231	0.519064
Q6ZWX6	18	16	769.278	Eukaryotic translation initiation factor 2 subunit 1 OS=Mus musculus GN=Eif2s1 PE=1 SV=3 - [IF2A_MOUSE]	0.895254	0.129662	1.44886	0.116845	1.2971	0.116845
Q9JKR6;E0CYZ2;F6TRP3	18	16	667.727	Hypoxia up-regulated protein 1 OS=Mus musculus GN=Hyou1 PE=1 SV=1 - [HYOU1_MOUSE]	1.03308	0.838896	0.83563	0.200413	0.863276	0.200413
E9PYG6	2	2	92.46	Protein Rasa1 OS=Mus musculus GN=Rasa1 PE=1 SV=1 - [E9PYG6_MOUSE]	1.18065	0.4892	0.670139	0.0379795	0.791197	0.0379795
Q61035	18	15	495.002	Histidine--tRNA ligase, cytoplasmic OS=Mus musculus GN=Hars PE=1 SV=2 - [SYHC_MOUSE]	0.997214	0.955312	0.934771	0.309125	0.932167	0.309125
Q3UVK0;F6TQS9;G8JL46	3	3	113.93	Endoplasmic reticulum metallopeptidase 1 OS=Mus musculus GN=Ermp1 PE=1 SV=2 - [ERMP1_MOUSE]	1.23575	0.0485802	0.641749	0.00220156	0.793043	0.00220156
Q9Z2X1;J3QM80;J3QMT0;J3QMV8;J3QNH2;J3QP45	18	13	885.414	Heterogeneous nuclear ribonucleoprotein F OS=Mus musculus GN=Hnrnpf PE=1 SV=3 - [HNRPF_MOUSE]	0.993418	0.974368	1.10113	0.590261	1.09388	0.590261
Q99KE1	11	11	378.82	NAD-dependent malic enzyme, mitochondrial OS=Mus musculus GN=Me2 PE=1 SV=1 - [MAOM_MOUSE]	0.978657	0.751901	0.811319	0.0220966	0.794002	0.0220966
Q9JKB3	18	7	641.646	Y-box-binding protein 3 OS=Mus musculus GN=Ybx3 PE=1 SV=2 - [YBOX3_MOUSE]	0.898826	0.473777	1.41336	0.11872	1.27036	0.11872
E9Q1Y9;P97861;Q6IMF0;Q9CPR6;Q9ERE2	18	6	775.117	Protein 5430421N21Rik OS=Mus musculus GN=5430421N21Rik PE=3 SV=1 - [E9Q1Y9_MOUSE]	0.0411967	0.373149	1.55924	0.0551009	0.0642355	0.0551009
P62137	18	5	845.15	Serine/threonine-protein phosphatase PP1-alpha catalytic subunit OS=Mus musculus GN=Ppp1ca PE=1 SV=1 - [PP1A_MOUSE]	0.987575	0.842002	1.42045	0.0976242	1.4028	0.0976242
P63087;A0A0G2JFF1;A0A0G2JGC1	18	3	907.37	Serine/threonine-protein phosphatase PP1-gamma catalytic subunit OS=Mus musculus GN=Ppp1cc PE=1 SV=1 - [PP1G_MOUSE]	1.00907	0.937449	1.41412	0.0595227	1.42694	0.0595227
Q91YP2	3	3	159.42	Neurolysin, mitochondrial OS=Mus musculus GN=Nln PE=1 SV=1 - [NEUL_MOUSE]	1.03599	0.614172	0.771906	0.0365825	0.799688	0.0365825
Q99MR6;A0A0G2JDF1;A0A0G2JDF8;A0A0G2JDN3;A0A0G2JG65	17	17	575.673	Serrate RNA effector molecule homolog OS=Mus musculus GN=Srrt PE=1 SV=1 - [SRRT_MOUSE]	0.833991	0.329605	1.24296	0.138046	1.03662	0.138046
P70372	17	17	675.386	ELAV-like protein 1 OS=Mus musculus GN=Elavl1 PE=1 SV=2 - [ELAV1_MOUSE]	0.935074	0.504902	1.36615	0.0680143	1.27745	0.0680143
P45376;D3YVJ7	17	17	527.565	Aldose reductase OS=Mus musculus GN=Akr1b1 PE=1 SV=3 - [ALDR_MOUSE]	0.937814	0.404562	1.29665	0.0837637	1.21602	0.0837637
Q9D0K2;Q3UJQ9	17	17	850.767	Succinyl-CoA:3-ketoacid coenzyme A transferase 1, mitochondrial OS=Mus musculus GN=Oxct1 PE=1 SV=1 - [SCOT1_MOUSE]	0.985649	0.912048	0.940258	0.705253	0.926765	0.705253
P63325;Q3UW83	17	17	693.347	40S ribosomal protein S10 OS=Mus musculus GN=Rps10 PE=1 SV=1 - [RS10_MOUSE]	1.06216	0.610251	0.886752	0.152999	0.941873	0.152999
P06745;A0A0U1RP97;A0A0U1RQ18;A0A0U1RQ72	40	40	1646.06	Glucose-6-phosphate isomerase OS=Mus musculus GN=Gpi PE=1 SV=4 - [G6PI_MOUSE]	0.973975	0.694154	0.82295	0.0240619	0.801533	0.0240619
P62196;Q8K1K2	17	16	643.678	26S protease regulatory subunit 8 OS=Mus musculus GN=Psmc5 PE=1 SV=1 - [PRS8_MOUSE]	0.937888	0.620249	0.898107	0.331242	0.842323	0.331242
P60229	17	16	739.064	Eukaryotic translation initiation factor 3 subunit E OS=Mus musculus GN=Eif3e PE=1 SV=1 - [EIF3E_MOUSE]	1.0277	0.892911	1.20164	0.33721	1.23493	0.33721
P26040;Q8CJ40	38	27	1116.4	Ezrin OS=Mus musculus GN=Ezr PE=1 SV=3 - [EZRI_MOUSE]	1.02084	0.779258	0.789093	0.0343384	0.805534	0.0343384
E9Q2X6;A0A0A6YXY3;Q3U763;Q8CG47	17	15	358.216	Structural maintenance of chromosomes protein OS=Mus musculus GN=Smc4 PE=1 SV=1 - [E9Q2X6_MOUSE]	0.873091	0.165383	1.19155	0.0668401	1.04033	0.0668401
Q921F2;A0A087WNY6;A0A087WP57;A0A087WQA5;A0A087WQX8;A0A087WR97;A0A087WRP4;A0A087WRZ5;A0A087WS17;A0A087WS74;A0A087WSE4;A0A087WSH7;H3BJV1;Q6VYI4;Q6VYI5;Q8BLD4;Q8R0B4	9	9	483.43	TAR DNA-binding protein 43 OS=Mus musculus GN=Tardbp PE=1 SV=1 - [TADBP_MOUSE]	1.03237	0.76982	0.784491	0.0282153	0.809883	0.0282153
Q99L48;A0A0A6YY59;D3YYX2	3	3	155.41	60S ribosomal export protein NMD3 OS=Mus musculus GN=Nmd3 PE=1 SV=1 - [NMD3_MOUSE]	0.65885	0.013722	1.94687	0.0690814	1.2827	0.0690814
Q8CCP0	3	3	108.807	Nuclear export mediator factor Nemf OS=Mus musculus GN=Nemf PE=1 SV=2 - [NEMF_MOUSE]	1.1537	0.210713	0.702452	0.0489367	0.810419	0.0489367
Q9D8W5;A0A0R4J238;B1AT36;B8QI34;Q3TRH2;Q8BHT6;Q8BSS9	17	14	630.052	26S proteasome non-ATPase regulatory subunit 12 OS=Mus musculus GN=Psmd12 PE=1 SV=4 - [PSD12_MOUSE]	1.01039	0.878807	1.29782	0.0646632	1.31131	0.0646632
Q60931;A0A140T8V3;J3QMG3	17	14	765.06	Voltage-dependent anion-selective channel protein 3 OS=Mus musculus GN=Vdac3 PE=1 SV=1 - [VDAC3_MOUSE]	1.23407	0.386307	1.29604	0.103536	1.59941	0.103536
P46935;Q3V335;V9GWV8;V9GXK3;V9GXS6	17	14	731.38	E3 ubiquitin-protein ligase NEDD4 OS=Mus musculus GN=Nedd4 PE=1 SV=3 - [NEDD4_MOUSE]	1.08084	0.239638	1.27095	0.0826177	1.37369	0.0826177
P46664	17	14	605.689	Adenylosuccinate synthetase isozyme 2 OS=Mus musculus GN=Adss PE=1 SV=2 - [PURA2_MOUSE]	0.961097	0.411862	0.99115	0.92073	0.952591	0.92073
Q9DCN2;A0A0A0MQM3;F2Z456	17	13	662.04	NADH-cytochrome b5 reductase 3 OS=Mus musculus GN=Cyb5r3 PE=1 SV=3 - [NB5R3_MOUSE]	0.899016	0.0695723	0.883318	0.260122	0.794117	0.260122
Q8C1B7;A0A0J9YTY0;A0A0J9YUL3;A0A0J9YUV6;A0A0J9YVA6;Q9DA97;S4R2P6	17	11	704.47	Septin-11 OS=Mus musculus GN=Sept11 PE=1 SV=4 - [SEP11_MOUSE]	0.864754	0.0551159	1.50675	0.0510255	1.30296	0.0510255
Q9CPU0	11	10	421.11	Lactoylglutathione lyase OS=Mus musculus GN=Glo1 PE=1 SV=3 - [LGUL_MOUSE]	0.978898	0.787353	0.831791	0.0326296	0.814238	0.0326296
P61358;A2A4Q0	16	16	412.27	60S ribosomal protein L27 OS=Mus musculus GN=Rpl27 PE=1 SV=2 - [RL27_MOUSE]	1.07662	0.429764	0.757832	0.015602	0.815898	0.015602
P17427;A0A0J9YUA7;A0A140LHG0;E9PWD0	17	7	533.912	AP-2 complex subunit alpha-2 OS=Mus musculus GN=Ap2a2 PE=1 SV=2 - [AP2A2_MOUSE]	1.00005	0.999335	1.15895	0.113849	1.159	0.113849
P62141;A0A0J9YUG2;A0A0J9YUU8	17	3	830.78	Serine/threonine-protein phosphatase PP1-beta catalytic subunit OS=Mus musculus GN=Ppp1cb PE=1 SV=3 - [PP1B_MOUSE]	0.857708	0.186122	1.53597	0.0702397	1.31742	0.0702397
Q9D7G0;G3UXL2;Q62415	17	2	545.575	Ribose-phosphate pyrophosphokinase 1 OS=Mus musculus GN=Prps1 PE=1 SV=4 - [PRPS1_MOUSE]	0.803283	0.385476	1.1425	0.588772	0.91775	0.588772
Q9Z1Z2	16	16	674.32	Serine-threonine kinase receptor-associated protein OS=Mus musculus GN=Strap PE=1 SV=2 - [STRAP_MOUSE]	0.880668	0.127267	1.38656	0.0923803	1.2211	0.0923803
E9PXX7;A0A0R4J1Y7;Q91W90	16	16	623.976	Thioredoxin domain-containing protein 5 OS=Mus musculus GN=Txndc5 PE=1 SV=1 - [E9PXX7_MOUSE]	0.891468	0.220745	0.911959	0.447351	0.812983	0.447351
P05201;F7ALS6	16	16	659.17	Aspartate aminotransferase, cytoplasmic OS=Mus musculus GN=Got1 PE=1 SV=3 - [AATC_MOUSE]	0.96427	0.360464	1.04572	0.357433	1.00836	0.357433
D3Z7Q8;D3Z3D6;G3UXX5;P52432	6	6	321.5	DNA-directed RNA polymerases I and III subunit RPAC1 (Fragment) OS=Mus musculus GN=Polr1c PE=1 SV=2 - [D3Z7Q8_MOUSE]	0.97944	0.546216	0.835169	0.0137881	0.817998	0.0137881
Q9DCX2;B1ASE2;G3X9L6	16	16	373.95	ATP synthase subunit d, mitochondrial OS=Mus musculus GN=Atp5h PE=1 SV=3 - [ATP5H_MOUSE]	0.967263	0.483483	1.14882	0.0627478	1.11121	0.0627478
Q3UA06	4	4	106.62	Pachytene checkpoint protein 2 homolog OS=Mus musculus GN=Trip13 PE=1 SV=1 - [PCH2_MOUSE]	1.18931	0.0406698	0.689342	0.00729894	0.819839	0.00729894
P24369	16	16	652.467	Peptidyl-prolyl cis-trans isomerase B OS=Mus musculus GN=Ppib PE=1 SV=2 - [PPIB_MOUSE]	1.01516	0.922118	0.97316	0.849342	0.98791	0.849342
Q9Z2U0;Q9CWH6	16	16	700.701	Proteasome subunit alpha type-7 OS=Mus musculus GN=Psma7 PE=1 SV=1 - [PSA7_MOUSE]	0.991642	0.868826	1.16707	0.108963	1.15732	0.108963
Q8R180	11	11	397.937	ERO1-like protein alpha OS=Mus musculus GN=Ero1a PE=1 SV=2 - [ERO1A_MOUSE]	1.18436	0.0164023	0.693613	0.00716977	0.821485	0.00716977
G3UX26;D3YUN8;D3YZT5;Q60930	16	16	889.21	Voltage-dependent anion-selective channel protein 2 (Fragment) OS=Mus musculus GN=Vdac2 PE=1 SV=1 - [G3UX26_MOUSE]	0.960657	0.542196	1.47799	0.061058	1.41984	0.061058
Q8R1F1;A2ARS6	16	16	610.902	Niban-like protein 1 OS=Mus musculus GN=Fam129b PE=1 SV=2 - [NIBL1_MOUSE]	1.05717	0.543246	0.844849	0.0943674	0.893146	0.0943674
Q922Q8	16	16	620.094	Leucine-rich repeat-containing protein 59 OS=Mus musculus GN=Lrrc59 PE=1 SV=1 - [LRC59_MOUSE]	0.994824	0.953572	1.01387	0.864416	1.00862	0.864416
Q5SUR0;F6RUL9;G3UY86	16	16	584.497	Phosphoribosylformylglycinamidine synthase OS=Mus musculus GN=Pfas PE=1 SV=1 - [PUR4_MOUSE]	0.94278	0.266578	1.13941	0.169522	1.07421	0.169522
Q9DB77;A0A140LI98	16	16	800.395	Cytochrome b-c1 complex subunit 2, mitochondrial OS=Mus musculus GN=Uqcrc2 PE=1 SV=1 - [QCR2_MOUSE]	0.974985	0.744546	1.31917	0.103876	1.28617	0.103876
Q5XJF6;D6RE43;P53026	16	16	520.34	Ribosomal protein OS=Mus musculus GN=Rpl10a PE=1 SV=1 - [Q5XJF6_MOUSE]	0.857738	0.186522	1.11983	0.473621	0.960519	0.473621
Q3U4X8;D3YUW4;E9PV36;P37913;V9GWZ4	16	16	593.181	DNA ligase OS=Mus musculus GN=Lig1 PE=1 SV=1 - [Q3U4X8_MOUSE]	0.931625	0.146829	1.2168	0.0582454	1.1336	0.0582454
Q8CH18	4	4	148.363	Cell division cycle and apoptosis regulator protein 1 OS=Mus musculus GN=Ccar1 PE=1 SV=1 - [CCAR1_MOUSE]	1.38302	0.126303	0.595459	0.0332995	0.82353	0.0332995
Q8CCF0	8	7	265.58	U4/U6 small nuclear ribonucleoprotein Prp31 OS=Mus musculus GN=Prpf31 PE=1 SV=3 - [PRP31_MOUSE]	1.21039	0.244825	0.682432	0.000615966	0.826009	0.000615966
Q924C1	16	16	741.749	Exportin-5 OS=Mus musculus GN=Xpo5 PE=1 SV=1 - [XPO5_MOUSE]	0.958012	0.766256	0.792286	0.0631233	0.75902	0.0631233
Q64152	16	15	564.687	Transcription factor BTF3 OS=Mus musculus GN=Btf3 PE=1 SV=3 - [BTF3_MOUSE]	0.98535	0.854934	0.823537	0.232464	0.811473	0.232464
A2AW05;Q08943	16	15	604.636	FACT complex subunit SSRP1 (Fragment) OS=Mus musculus GN=Ssrp1 PE=1 SV=1 - [A2AW05_MOUSE]	0.954265	0.386646	1.34236	0.0671483	1.28097	0.0671483
Q920B9;G3X956	16	15	496.285	FACT complex subunit SPT16 OS=Mus musculus GN=Supt16h PE=1 SV=2 - [SP16H_MOUSE]	0.915855	0.426216	1.33653	0.0842398	1.22407	0.0842398
Q8BU30;E9Q866;F6Q6R1	35	32	1356.64	Isoleucine--tRNA ligase, cytoplasmic OS=Mus musculus GN=Iars PE=1 SV=2 - [SYIC_MOUSE]	1.10573	0.24047	0.749979	0.00942847	0.829275	0.00942847
Q7TMK9;A0A0R4J259;G3UWM1;G3UXJ6;G3UXU5;G3UZ48;G3UZI2;G3V018;G3XA76	23	17	665.66	Heterogeneous nuclear ribonucleoprotein Q OS=Mus musculus GN=Syncrip PE=1 SV=2 - [HNRPQ_MOUSE]	0.949842	0.289052	0.878665	0.040448	0.834592	0.040448
P68369;P05214	52	2	2740.32	Tubulin alpha-1A chain OS=Mus musculus GN=Tuba1a PE=1 SV=1 - [TBA1A_MOUSE]	1.93896	0.0356643	0.431508	0.00506327	0.836676	0.00506327
Q9ESV0;F8WJA0	2	2	89.43	ATP-dependent RNA helicase DDX24 OS=Mus musculus GN=Ddx24 PE=1 SV=2 - [DDX24_MOUSE]	0.675575	0.0303469	1.5715	0.0762705	1.06167	0.0762705
Q9CQ22;A0A0A6YX02	3	3	132.44	Ragulator complex protein LAMTOR1 OS=Mus musculus GN=Lamtor1 PE=1 SV=1 - [LTOR1_MOUSE]	1.04702	0.638798	0.80439	0.0386959	0.842213	0.0386959
Q3TLP8;A2AC13;D3YX61;D3Z3L1;F2Z463;G3UZM2;P60764;P63001;Q05144;Q8R527;Q9ER71	16	15	553.2	RAS-related C3 botulinum substrate 1, isoform CRA_a OS=Mus musculus GN=Rac1 PE=1 SV=1 - [Q3TLP8_MOUSE]	0.940478	0.562172	1.30808	0.219024	1.23022	0.219024
Q921F4;V9GXB6	6	5	258.6	Heterogeneous nuclear ribonucleoprotein L-like OS=Mus musculus GN=Hnrnpll PE=1 SV=3 - [HNRLL_MOUSE]	1.06414	0.338083	0.800351	0.0258216	0.851684	0.0258216
Q9JIF7	16	15	555.327	Coatomer subunit beta OS=Mus musculus GN=Copb1 PE=1 SV=1 - [COPB_MOUSE]	0.891261	0.168596	1.28529	0.134617	1.14553	0.134617
Q8CIE6;F8WHL2	30	29	848.217	Coatomer subunit alpha OS=Mus musculus GN=Copa PE=1 SV=2 - [COPA_MOUSE]	1.08134	0.17932	0.792614	0.0092366	0.857083	0.0092366
P35980;A0A1B0GQU8;A0A1B0GRZ3;G3UYV6;A0A1B0GS28;G3UX28;A0A1B0GSA8;G3UZJ6;A0A1B0GSF7;G3UZK4;A0A1B0GSS8	16	14	641.635	60S ribosomal protein L18 OS=Mus musculus GN=Rpl18 PE=1 SV=3 - [RL18_MOUSE]	0.938809	0.150382	1.21731	0.279219	1.14283	0.279219
Q3TFD2	3	3	52.353	Lysophosphatidylcholine acyltransferase 1 OS=Mus musculus GN=Lpcat1 PE=1 SV=1 - [PCAT1_MOUSE]	1.13503	0.295437	0.757945	0.0112519	0.86029	0.0112519
Q8R2Y8	4	4	168.07	Peptidyl-tRNA hydrolase 2, mitochondrial OS=Mus musculus GN=Ptrh2 PE=1 SV=1 - [PTH2_MOUSE]	1.23269	0.159048	0.703435	0.0214814	0.86712	0.0214814
Q91V41;A0A140LHW9;A2A7Z6;A2AL34;A2CG35;D3YTZ8;D3YW33;D3YWL1;D3YWS1;D3YYX5;D3Z1A7;D3Z444;H3BLG3;O35963;P35276;P35283;P56371;P62823;P63011;Q504M8;Q544E8;Q8BHC1;Q8BHD0;Q8BNU1;Q8BQX0;Q8CG50;Q923S9;Q9CZT8;Q9JKM7	16	13	664.561	Ras-related protein Rab-14 OS=Mus musculus GN=Rab14 PE=1 SV=3 - [RAB14_MOUSE]	1.00291	0.978536	1.24156	0.107168	1.24518	0.107168
P62911;P17932	16	12	442.284	60S ribosomal protein L32 OS=Mus musculus GN=Rpl32 PE=1 SV=2 - [RL32_MOUSE]	0.953721	0.114354	1.28379	0.307736	1.22438	0.307736
Q9D903;A2ACZ1	7	7	231.25	Probable rRNA-processing protein EBP2 OS=Mus musculus GN=Ebna1bp2 PE=2 SV=1 - [EBP2_MOUSE]	0.935378	0.291276	0.931662	0.0221065	0.871455	0.0221065
P68510	16	9	629.405	14-3-3 protein eta OS=Mus musculus GN=Ywhah PE=1 SV=2 - [1433F_MOUSE]	1.05277	0.522534	1.22399	0.0721018	1.28858	0.0721018
P17426;A0A140LIG7;F6TPX8	16	7	404.538	AP-2 complex subunit alpha-1 OS=Mus musculus GN=Ap2a1 PE=1 SV=1 - [AP2A1_MOUSE]	1.14466	0.170454	1.20035	0.106232	1.37399	0.106232
Q9CS42	16	5	483.685	Ribose-phosphate pyrophosphokinase 2 OS=Mus musculus GN=Prps2 PE=1 SV=4 - [PRPS2_MOUSE]	1.0016	0.982676	1.1979	0.336162	1.19982	0.336162
O88986;E9PWY6	6	5	222.083	2-amino-3-ketobutyrate coenzyme A ligase, mitochondrial OS=Mus musculus GN=Gcat PE=1 SV=2 - [KBL_MOUSE]	1.1811	0.165241	0.738322	0.0376545	0.872029	0.0376545
P62827;Q14AA6	27	17	1346.18	GTP-binding nuclear protein Ran OS=Mus musculus GN=Ran PE=1 SV=3 - [RAN_MOUSE]	1.01946	0.75233	0.856873	0.0117837	0.87355	0.0117837
Q3U1V6	3	3	38.1567	Ubiquitin-conjugating enzyme E2 variant 3 OS=Mus musculus GN=Uevld PE=1 SV=1 - [UEVLD_MOUSE]	1.39731	0.06313	0.626174	0.0462389	0.874958	0.0462389
Q3TBA3;F6QHF1;P21958	3	3	99.64	Antigen peptide transporter 1 OS=Mus musculus GN=Tap1 PE=1 SV=1 - [Q3TBA3_MOUSE]	0.636773	0.236271	1.37623	0.0138754	0.876349	0.0138754
Q9R1T2	15	15	685.47	SUMO-activating enzyme subunit 1 OS=Mus musculus GN=Sae1 PE=1 SV=1 - [SAE1_MOUSE]	1.00238	0.987185	1.27724	0.301377	1.28028	0.301377
P62889	15	15	743.74	60S ribosomal protein L30 OS=Mus musculus GN=Rpl30 PE=1 SV=2 - [RL30_MOUSE]	1.01722	0.880515	1.11328	0.49559	1.13246	0.49559
E9Q5C9	15	15	606.122	Protein Nolc1 OS=Mus musculus GN=Nolc1 PE=1 SV=1 - [E9Q5C9_MOUSE]	0.864909	0.458796	1.60879	0.0734767	1.39146	0.0734767
Q8C8U0;F6S1C4	4	4	10.3912	Liprin-beta-1 OS=Mus musculus GN=Ppfibp1 PE=1 SV=3 - [LIPB1_MOUSE]	1.2714	0.0363971	0.6898	0.0162946	0.87701	0.0162946
Q9CQ10;A0A0N4SUX9;A0A0N4SV76	2	2	69.1289	Charged multivesicular body protein 3 OS=Mus musculus GN=Chmp3 PE=1 SV=3 - [CHMP3_MOUSE]	1.24443	0.137819	0.704922	0.0278727	0.877224	0.0278727
P45952;D6RFD7	15	15	460.716	Medium-chain specific acyl-CoA dehydrogenase, mitochondrial OS=Mus musculus GN=Acadm PE=1 SV=1 - [ACADM_MOUSE]	0.955101	0.33637	1.43242	0.0874098	1.3681	0.0874098
Q8K2B3	15	15	605.319	Succinate dehydrogenase [ubiquinone] flavoprotein subunit, mitochondrial OS=Mus musculus GN=Sdha PE=1 SV=1 - [SDHA_MOUSE]	0.973978	0.50693	1.22004	0.109852	1.18829	0.109852
Q8CDN6	15	15	698.79	Thioredoxin-like protein 1 OS=Mus musculus GN=Txnl1 PE=1 SV=3 - [TXNL1_MOUSE]	0.886324	0.22989	1.57222	0.0550421	1.3935	0.0550421
O35685	15	15	535.514	Nuclear migration protein nudC OS=Mus musculus GN=Nudc PE=1 SV=1 - [NUDC_MOUSE]	0.818441	0.115552	1.1743	0.157207	0.961094	0.157207
P26516	15	15	602.068	26S proteasome non-ATPase regulatory subunit 7 OS=Mus musculus GN=Psmd7 PE=1 SV=2 - [PSMD7_MOUSE]	1.04936	0.567722	0.900396	0.144808	0.94484	0.144808
P31230;A0A0G2JDH0;A0A0G2JDV0;A0A0G2JDW6;A0A0G2JEU9;Q3UZG4	15	15	624.258	Aminoacyl tRNA synthase complex-interacting multifunctional protein 1 OS=Mus musculus GN=Aimp1 PE=1 SV=2 - [AIMP1_MOUSE]	0.953049	0.482284	1.05031	0.622433	1.001	0.622433
Q9EPL8;A0A140LHD0	29	26	1336.35	Importin-7 OS=Mus musculus GN=Ipo7 PE=1 SV=2 - [IPO7_MOUSE]	1.14409	0.151763	0.783424	0.0131552	0.896311	0.0131552
O88456;A0A0R4IZW8;A0A0R4J1C2;Q9D7J7	15	15	518.046	Calpain small subunit 1 OS=Mus musculus GN=Capns1 PE=1 SV=1 - [CPNS1_MOUSE]	0.987172	0.917341	1.34335	0.132036	1.32611	0.132036
Q9CW03	15	15	613.428	Structural maintenance of chromosomes protein 3 OS=Mus musculus GN=Smc3 PE=1 SV=2 - [SMC3_MOUSE]	1.04672	0.576961	1.64474	0.0663228	1.72158	0.0663228
P54822;A0A0G2JFI8;A0A140LHU1;E9Q0A0;E9Q242;E9Q3T7	15	15	542.823	Adenylosuccinate lyase OS=Mus musculus GN=Adsl PE=1 SV=2 - [PUR8_MOUSE]	0.937318	0.232065	0.928513	0.171905	0.870311	0.171905
P97822;E9PZF5;E9Q5H2	3	2	110.956	Acidic leucine-rich nuclear phosphoprotein 32 family member E OS=Mus musculus GN=Anp32e PE=1 SV=2 - [AN32E_MOUSE]	0.689813	0.0436625	1.57699	0.0586996	1.08783	0.0586996
O70400;S4R1V0	15	15	722.598	PDZ and LIM domain protein 1 OS=Mus musculus GN=Pdlim1 PE=1 SV=4 - [PDLI1_MOUSE]	1.01195	0.822596	1.21732	0.208943	1.23187	0.208943
Q08288;D3YU83;D3Z009;D3Z345;D3Z5X8;D3Z7N3;D6RDT2	15	14	504.311	Cell growth-regulating nucleolar protein OS=Mus musculus GN=Lyar PE=1 SV=2 - [LYAR_MOUSE]	0.940299	0.525359	1.18545	0.208466	1.11468	0.208466
P18406	5	5	146.3	Protein CYR61 OS=Mus musculus GN=Cyr61 PE=1 SV=1 - [CYR61_MOUSE]	0.460484	0.000584187	1.94842	0.00232525	0.897217	0.00232525
O09131;D3Z1Q9;Q8K2Q2	15	14	443.83	Glutathione S-transferase omega-1 OS=Mus musculus GN=Gsto1 PE=1 SV=2 - [GSTO1_MOUSE]	0.905773	0.307922	1.01517	0.890094	0.919511	0.890094
Q8BFY9;J3QMX2;Q3TKD0	14	9	436.621	Transportin-1 OS=Mus musculus GN=Tnpo1 PE=1 SV=2 - [TNPO1_MOUSE]	1.06588	0.242219	0.84788	0.0416595	0.903742	0.0416595
Q8C0D5	3	2	141.094	Elongation factor-like GTPase 1 OS=Mus musculus GN=Efl1 PE=1 SV=1 - [EFL1_MOUSE]	1.3046	0.0497865	0.693222	0.0328129	0.904378	0.0328129
Q9Z1F9;A2BH29;H3BLM2;H3BLR3	15	14	566.161	SUMO-activating enzyme subunit 2 OS=Mus musculus GN=Uba2 PE=1 SV=1 - [SAE2_MOUSE]	0.744939	0.233194	1.13059	0.263717	0.842221	0.263717
Q9R1P4;A0A1B0GS70	15	14	505.604	Proteasome subunit alpha type-1 OS=Mus musculus GN=Psma1 PE=1 SV=1 - [PSA1_MOUSE]	0.83142	0.166873	1.40287	0.0677931	1.16637	0.0677931
P62192	15	14	580.834	26S protease regulatory subunit 4 OS=Mus musculus GN=Psmc1 PE=1 SV=1 - [PRS4_MOUSE]	0.962128	0.539223	1.31989	0.104747	1.2699	0.104747
A3KFU5;A3KFU8;D3Z5M2;Q6PHQ9;Q91YZ8;V9GXG3	28	13	1075.17	Polyadenylate-binding protein OS=Mus musculus GN=Pabpc4 PE=1 SV=1 - [A3KFU5_MOUSE]	0.792006	0.00831926	1.14224	0.0161498	0.90466	0.0161498
Q8CI11	15	14	590.654	Guanine nucleotide-binding protein-like 3 OS=Mus musculus GN=Gnl3 PE=1 SV=2 - [GNL3_MOUSE]	0.995997	0.962909	0.977701	0.768065	0.973786	0.768065
H3BKH9;H3BIX8;H3BJ40;H3BJ45;H3BJ48;H3BJ59;H3BJM4;H3BJU7;H3BJX8;H3BL15;H3BLF9;H3BLJ1;Q60875	8	8	226.393	Rho guanine nucleotide exchange factor 2 OS=Mus musculus GN=Arhgef2 PE=1 SV=1 - [H3BKH9_MOUSE]	0.658029	0.000350606	1.39789	0.00706362	0.919852	0.00706362
K3W4R5;A0A0R4J0K2;A2AGT5;Z4YL78	15	14	558.9	Cytoskeleton-associated protein 5 OS=Mus musculus GN=Ckap5 PE=1 SV=1 - [K3W4R5_MOUSE]	0.999617	0.997563	1.06175	0.585161	1.06135	0.585161
Q8C0C7;D6RIJ2;E9PWY9	15	14	626.76	Phenylalanine--tRNA ligase alpha subunit OS=Mus musculus GN=Farsa PE=1 SV=1 - [SYFA_MOUSE]	0.912374	0.15249	0.986039	0.869467	0.899636	0.869467
Q61553;A0A0G2JDU7;F7BDR1	31	30	1386.13	Fascin OS=Mus musculus GN=Fscn1 PE=1 SV=4 - [FSCN1_MOUSE]	0.836676	0.00226034	1.10051	0.0379665	0.92077	0.0379665
P70122;D6REV5;F6TN03	8	6	243.19	Ribosome maturation protein SBDS OS=Mus musculus GN=Sbds PE=1 SV=4 - [SBDS_MOUSE]	1.1615	0.239995	0.800326	0.0326225	0.929576	0.0326225
Q9DCC4	2	2	48.95	Pyrroline-5-carboxylate reductase 3 OS=Mus musculus GN=Pycrl PE=1 SV=2 - [P5CR3_MOUSE]	0.69985	0.00463393	0.899906	0.734642	0.629799	0.734642
Q9WTI7	24	23	963.992	Unconventional myosin-Ic OS=Mus musculus GN=Myo1c PE=1 SV=2 - [MYO1C_MOUSE]	0.863129	0.00684249	1.07703	0.0323426	0.929619	0.0323426
O55234	15	8	468.995	Proteasome subunit beta type-5 OS=Mus musculus GN=Psmb5 PE=1 SV=3 - [PSB5_MOUSE]	1.1524	0.37253	1.02102	0.911381	1.17662	0.911381
A2A513;B1ATJ5;P02535;Q62168;Q8VCW2;Q9Z320	15	6	611.41	Keratin, type I cytoskeletal 10 OS=Mus musculus GN=Krt10 PE=1 SV=1 - [A2A513_MOUSE]	0.270274	0.419266	1.56565	0.172388	0.423154	0.172388
Q63844;A0A0U1RPX4;A0A0U1RPZ0;D3Z3G6;D3Z6D8;Q61084	15	5	303.857	Mitogen-activated protein kinase 3 OS=Mus musculus GN=Mapk3 PE=1 SV=5 - [MK03_MOUSE]	0.945061	0.37737	1.69401	0.0616284	1.60094	0.0616284
Q922U2;P07744;P50446;Q3UV11;Q6IME9;Q8BGZ7;Q99M73;Q9Z331	15	4	707.57	Keratin, type II cytoskeletal 5 OS=Mus musculus GN=Krt5 PE=1 SV=1 - [K2C5_MOUSE]	0.447077	0.455308	0.983139	0.951293	0.439539	0.951293
F7DBB3	15	2	695.45	Protein Ahnak2 (Fragment) OS=Mus musculus GN=Ahnak2 PE=1 SV=1 - [F7DBB3_MOUSE]	1.10409	0.594425	1.12406	0.645256	1.24106	0.645256
Q64433	14	14	615.941	10 kDa heat shock protein, mitochondrial OS=Mus musculus GN=Hspe1 PE=1 SV=2 - [CH10_MOUSE]	0.925059	0.162207	0.959796	0.449383	0.887868	0.449383
P59325	14	14	445.082	Eukaryotic translation initiation factor 5 OS=Mus musculus GN=Eif5 PE=1 SV=1 - [IF5_MOUSE]	0.916531	0.359285	1.2739	0.190481	1.16757	0.190481
Q3TW96;A0A087WPT7;A0A1B0GR64;A0A1B0GST7;Q6P549	14	14	641.201	UDP-N-acetylhexosamine pyrophosphorylase-like protein 1 OS=Mus musculus GN=Uap1l1 PE=1 SV=1 - [UAP1L_MOUSE]	1.04742	0.808953	1.41279	0.094782	1.47978	0.094782
A2A547;P84099	14	14	722.01	Ribosomal protein L19 OS=Mus musculus GN=Rpl19 PE=1 SV=1 - [A2A547_MOUSE]	0.74994	0.061598	1.50953	0.138455	1.13206	0.138455
P35564	14	14	413.175	Calnexin OS=Mus musculus GN=Canx PE=1 SV=1 - [CALX_MOUSE]	0.903621	0.342864	1.28224	0.122169	1.15866	0.122169
S4R1L5;J3QP64;O88738;S4R268;S4R2P8	14	14	352.261	Baculoviral IAP repeat-containing protein 6 OS=Mus musculus GN=Birc6 PE=1 SV=1 - [S4R1L5_MOUSE]	1.08691	0.297183	1.05952	0.237515	1.1516	0.237515
Q9CQ65	14	14	542.46	S-methyl-5'-thioadenosine phosphorylase OS=Mus musculus GN=Mtap PE=1 SV=1 - [MTAP_MOUSE]	0.968725	0.712834	1.12752	0.360697	1.09226	0.360697
Q6PDQ2;A1L349;A2A8L1;B1AR17;E0CYH9;E9PYL1;E9PYU4;E9Q614;E9QAS4;E9QAS5;F6V4V3;F6WR45;F7C528;Q9WVP6	14	14	457.178	Chromodomain-helicase-DNA-binding protein 4 OS=Mus musculus GN=Chd4 PE=1 SV=1 - [CHD4_MOUSE]	1.00917	0.938697	0.784461	0.0795526	0.791651	0.0795526
P62717;F6YJW4	14	14	551.111	60S ribosomal protein L18a OS=Mus musculus GN=Rpl18a PE=1 SV=1 - [RL18A_MOUSE]	1.12413	0.331478	1.01951	0.907097	1.14606	0.907097
Q99L45;E0CXJ3	14	14	563.07	Eukaryotic translation initiation factor 2 subunit 2 OS=Mus musculus GN=Eif2s2 PE=1 SV=1 - [IF2B_MOUSE]	1.05025	0.628902	1.18192	0.138995	1.24132	0.138995
P32921	14	14	613.33	Tryptophan--tRNA ligase, cytoplasmic OS=Mus musculus GN=Wars PE=1 SV=2 - [SYWC_MOUSE]	0.858021	0.183136	1.13233	0.0601727	0.971565	0.0601727
Q6P5E4;G3UYG7;G3UZU8	14	14	573.323	UDP-glucose:glycoprotein glucosyltransferase 1 OS=Mus musculus GN=Uggt1 PE=1 SV=4 - [UGGG1_MOUSE]	0.981368	0.848918	1.10082	0.392909	1.08031	0.392909
Q7TMB8;A0A0R4J119;A0A0U1RQ05;F6QD74;G3UZI5;Q5SQX6	14	14	531.405	Cytoplasmic FMR1-interacting protein 1 OS=Mus musculus GN=Cyfip1 PE=1 SV=1 - [CYFP1_MOUSE]	1.06155	0.333531	1.12584	0.235859	1.19513	0.235859
A0A0A6YW80;A0A0A6YX86;A2ASS6;E9Q8K5;E9Q8N1;G3X8Y3;Q80UM3;Q9DBB4	18	18	724.726	N-alpha-acetyltransferase 15, NatA auxiliary subunit OS=Mus musculus GN=Naa15 PE=1 SV=1 - [A0A0A6YW80_MOUSE]	0.744342	0.00349506	1.25182	0.00441133	0.931783	0.00441133
Q3TIR3;A0A1B0GS30;A0A1B0GSI8;Q80XE1	4	4	185.3	Synembryn-A OS=Mus musculus GN=Ric8a PE=1 SV=2 - [RIC8A_MOUSE]	1.40084	0.00220244	0.674922	0.0212044	0.945461	0.0212044
P09055	14	14	646.32	Integrin beta-1 OS=Mus musculus GN=Itgb1 PE=1 SV=1 - [ITB1_MOUSE]	0.928877	0.135125	1.05515	0.434	0.980104	0.434
Q8R326;F7D909	4	4	188.76	Paraspeckle component 1 OS=Mus musculus GN=Pspc1 PE=1 SV=1 - [PSPC1_MOUSE]	0.706315	0.0255846	0.953266	0.698538	0.673306	0.698538
P50516;D3YWH3;D3Z1B9	14	13	334.543	V-type proton ATPase catalytic subunit A OS=Mus musculus GN=Atp6v1a PE=1 SV=2 - [VATA_MOUSE]	0.729017	0.107781	1.02773	0.793509	0.749235	0.793509
Q99K48	14	13	395.884	Non-POU domain-containing octamer-binding protein OS=Mus musculus GN=Nono PE=1 SV=3 - [NONO_MOUSE]	0.830436	0.30702	1.27604	0.292951	1.05967	0.292951
Q64437	6	5	233.88	Alcohol dehydrogenase class 4 mu/sigma chain OS=Mus musculus GN=Adh7 PE=2 SV=2 - [ADH7_MOUSE]	0.686925	0.0435328	1.38691	0.0117568	0.952704	0.0117568
Q64737;D6RCG1	29	28	1102.47	Trifunctional purine biosynthetic protein adenosine-3 OS=Mus musculus GN=Gart PE=1 SV=3 - [PUR2_MOUSE]	0.889588	0.01367	1.07197	0.0120067	0.953612	0.0120067
Q9DAW9;A0A0G2JDV8;A0A0G2JFC8;A0A0G2JFG3;A0A0G2JFI6	14	13	674.87	Calponin-3 OS=Mus musculus GN=Cnn3 PE=1 SV=1 - [CNN3_MOUSE]	0.81939	0.301995	1.06058	0.745477	0.869024	0.745477
Q9DB20;F6XVM5;F7D3P8	14	13	627.263	ATP synthase subunit O, mitochondrial OS=Mus musculus GN=Atp5o PE=1 SV=1 - [ATPO_MOUSE]	1.00301	0.972197	1.29046	0.107765	1.29435	0.107765
Q8VHK9	3	3	183.65	ATP-dependent RNA helicase DHX36 OS=Mus musculus GN=Dhx36 PE=1 SV=2 - [DHX36_MOUSE]	0.664466	0.00194243	1.43799	0.00489112	0.955492	0.00489112
Q9CZ13;A0A0A6YVZ0;A0A0A6YW82;A0A0A6YWX6	14	12	600.205	Cytochrome b-c1 complex subunit 1, mitochondrial OS=Mus musculus GN=Uqcrc1 PE=1 SV=2 - [QCR1_MOUSE]	1.02151	0.771728	1.25089	0.126291	1.27779	0.126291
G3UXZ5;G3UWN9;G3UXR1;G3UXY0;G3X9K9;P97371	14	12	468.07	Proteasome activator complex subunit 1 (Fragment) OS=Mus musculus GN=Psme1 PE=1 SV=1 - [G3UXZ5_MOUSE]	1.07998	0.428774	1.19272	0.1248	1.28812	0.1248
F8WHU5;Q4VA53	14	12	551.32	Sister chromatid cohesion protein PDS5 homolog B OS=Mus musculus GN=Pds5b PE=1 SV=1 - [F8WHU5_MOUSE]	1.12024	0.339859	1.01771	0.833244	1.14008	0.833244
Q99JI4	14	12	466.46	26S proteasome non-ATPase regulatory subunit 6 OS=Mus musculus GN=Psmd6 PE=1 SV=1 - [PSMD6_MOUSE]	0.914818	0.402458	1.15358	0.0688395	1.05532	0.0688395
Q8C253;P16110	13	12	547.507	Galectin OS=Mus musculus GN=Lgals3 PE=1 SV=1 - [Q8C253_MOUSE]	0.717854	0.00644241	1.11191	0.206618	0.798187	0.206618
Q8BP67	14	11	576.592	60S ribosomal protein L24 OS=Mus musculus GN=Rpl24 PE=1 SV=2 - [RL24_MOUSE]	0.976116	0.904298	1.0841	0.72787	1.0582	0.72787
Q9R0E1;F6W3Q8	14	11	432.044	Procollagen-lysine,2-oxoglutarate 5-dioxygenase 3 OS=Mus musculus GN=Plod3 PE=1 SV=1 - [PLOD3_MOUSE]	0.940738	0.263119	1.09962	0.175155	1.03445	0.175155
Q62261;A0A0A0MQG2;E9Q397;P15508;Q3UGX2;Q68FG2	31	29	1251.48	Spectrin beta chain, non-erythrocytic 1 OS=Mus musculus GN=Sptbn1 PE=1 SV=2 - [SPTB2_MOUSE]	1.10874	0.119072	0.880138	0.013381	0.975848	0.013381
O55142	10	9	219.14	60S ribosomal protein L35a OS=Mus musculus GN=Rpl35a PE=1 SV=2 - [RL35A_MOUSE]	1.25798	0.0193836	0.791472	0.00707942	0.995657	0.00707942
Q3UXS0;E9Q855;O35609	6	6	346.73	Secretory carrier-associated membrane protein 3 OS=Mus musculus GN=Scamp3 PE=1 SV=1 - [Q3UXS0_MOUSE]	0.720277	0.0082171	1.55241	0.0661274	1.11817	0.0661274
P84078;D3YV25;P61205;Q8BSL7	14	7	588.44	ADP-ribosylation factor 1 OS=Mus musculus GN=Arf1 PE=1 SV=2 - [ARF1_MOUSE]	1.11356	0.858404	0.485011	0.172337	0.540092	0.172337
P50396	14	5	539.266	Rab GDP dissociation inhibitor alpha OS=Mus musculus GN=Gdi1 PE=1 SV=3 - [GDIA_MOUSE]	0.925943	0.542975	1.02012	0.783658	0.944569	0.783658
Q9QUI0;A0A0A6YWJ1;A0A0A6YXF6;A0A0G2JEP8;H3BL56;P62746;Q9CR99	14	5	598.907	Transforming protein RhoA OS=Mus musculus GN=Rhoa PE=1 SV=1 - [RHOA_MOUSE]	0.990847	0.98586	0.982394	0.97134	0.973402	0.97134
P17183;A0A0N4SUI6;A0A0N4SUX5;D3YVD3;D3Z2S4;D3Z6E4	14	3	916.97	Gamma-enolase OS=Mus musculus GN=Eno2 PE=1 SV=2 - [ENOG_MOUSE]	0.972535	0.910215	1.28074	0.34469	1.24556	0.34469
A0A0R4J064;Q8VDL4	4	4	167.54	ADP-dependent glucokinase OS=Mus musculus GN=Adpgk PE=1 SV=1 - [A0A0R4J064_MOUSE]	0.720646	0.0231635	1.13139	0.215959	0.815331	0.215959
Q66GT5	3	3	104.63	Phosphatidylglycerophosphatase and protein-tyrosine phosphatase 1 OS=Mus musculus GN=Ptpmt1 PE=1 SV=1 - [PTPM1_MOUSE]	1.71508	0.0415783	0.588582	0.00336021	1.00947	0.00336021
Q61792;A2A6G0;A2A6G4;A2A6G5;A2A6G6;A2A6G7;A2A6G8;A2A6G9;A2A6H0;A2A6H1;E9Q0N6;Q9DC07	13	13	408.026	LIM and SH3 domain protein 1 OS=Mus musculus GN=Lasp1 PE=1 SV=1 - [LASP1_MOUSE]	0.842775	0.11427	1.67719	0.0698906	1.4135	0.0698906
P62264;D3YVF4;D3Z7I1	13	13	533.191	40S ribosomal protein S14 OS=Mus musculus GN=Rps14 PE=1 SV=3 - [RS14_MOUSE]	0.955124	0.557559	1.49054	0.146065	1.42365	0.146065
Q99KK7	13	13	598.931	Dipeptidyl peptidase 3 OS=Mus musculus GN=Dpp3 PE=1 SV=2 - [DPP3_MOUSE]	1.02582	0.870794	1.14878	0.264913	1.17844	0.264913
Q9QUM9;E0CXB1;E0CYT2	13	13	661.65	Proteasome subunit alpha type-6 OS=Mus musculus GN=Psma6 PE=1 SV=1 - [PSA6_MOUSE]	1.02748	0.557053	1.14589	0.272208	1.17738	0.272208
O88544;D3YV99;D3Z1R9;F6QTS1	13	13	690.45	COP9 signalosome complex subunit 4 OS=Mus musculus GN=Cops4 PE=1 SV=1 - [CSN4_MOUSE]	0.967659	0.381891	1.39734	0.0704693	1.35215	0.0704693
J3QQ30;F8WGG5;J3QPW1;P53810	5	4	153.98	Phosphatidylinositol transfer protein alpha isoform OS=Mus musculus GN=Pitpna PE=1 SV=1 - [J3QQ30_MOUSE]	1.3358	0.00102524	0.759287	0.0330013	1.01425	0.0330013
P61089;A0A087WPV1;Q9CQ37	13	13	388.99	Ubiquitin-conjugating enzyme E2 N OS=Mus musculus GN=Ube2n PE=1 SV=1 - [UBE2N_MOUSE]	1.07754	0.22358	1.62999	0.0701982	1.75637	0.0701982
Q5XJY5	8	8	318.601	Coatomer subunit delta OS=Mus musculus GN=Arcn1 PE=1 SV=2 - [COPD_MOUSE]	0.901468	0.321408	1.12772	0.0167006	1.0166	0.0167006
Q9Z1D1	13	13	358.236	Eukaryotic translation initiation factor 3 subunit G OS=Mus musculus GN=Eif3g PE=1 SV=2 - [EIF3G_MOUSE]	0.88419	0.175028	1.12049	0.0658855	0.990725	0.0658855
Q9WUK2	13	13	361.026	Eukaryotic translation initiation factor 4H OS=Mus musculus GN=Eif4h PE=1 SV=3 - [IF4H_MOUSE]	0.863229	0.221735	1.44052	0.0976283	1.2435	0.0976283
P97807;H3BKG7	13	13	634.829	Fumarate hydratase, mitochondrial OS=Mus musculus GN=Fh PE=1 SV=3 - [FUMH_MOUSE]	1.02825	0.860439	1.02512	0.894519	1.05408	0.894519
Q7TMY8;A2AFQ0;A6H6E9;F6SJC5;F6XP90	13	12	565.89	E3 ubiquitin-protein ligase HUWE1 OS=Mus musculus GN=Huwe1 PE=1 SV=5 - [HUWE1_MOUSE]	1.01596	0.908344	1.26309	0.0682666	1.28324	0.0682666
Q99LE6	13	12	432.573	ATP-binding cassette sub-family F member 2 OS=Mus musculus GN=Abcf2 PE=1 SV=1 - [ABCF2_MOUSE]	0.876513	0.145562	1.07804	0.374682	0.94492	0.374682
Q99JX4;A2A701;A2A702	13	12	474.806	Eukaryotic translation initiation factor 3 subunit M OS=Mus musculus GN=Eif3m PE=1 SV=1 - [EIF3M_MOUSE]	1.10514	0.240918	0.861352	0.133046	0.951919	0.133046
Q920E5;A0A0G2JDJ5;A0A0G2JE82;A0A0G2JEA5;A0A0G2JEB3	11	10	385.502	Farnesyl pyrophosphate synthase OS=Mus musculus GN=Fdps PE=1 SV=1 - [FPPS_MOUSE]	0.729211	5.61126e-05	0.953254	0.625351	0.695124	0.625351
Q62418	13	12	510.057	Drebrin-like protein OS=Mus musculus GN=Dbnl PE=1 SV=2 - [DBNL_MOUSE]	0.949918	0.570962	1.29204	0.237669	1.22733	0.237669
Q5RKN9;A0A0G2JE27;P47753	9	8	339.08	Capping protein (Actin filament) muscle Z-line, alpha 1 OS=Mus musculus GN=Capza1 PE=1 SV=1 - [Q5RKN9_MOUSE]	0.758055	0.00132397	1.34477	0.00341422	1.01941	0.00341422
F7BX26;Q60676	3	3	226.9	Serine/threonine-protein phosphatase (Fragment) OS=Mus musculus GN=Ppp5c PE=1 SV=1 - [F7BX26_MOUSE]	0.842855	0.0700188	1.22909	0.0315679	1.03594	0.0315679
P51859;E0CXA0;E0CYW7;Q9JMG7	20	17	510.401	Hepatoma-derived growth factor OS=Mus musculus GN=Hdgf PE=1 SV=2 - [HDGF_MOUSE]	0.736483	0.0198397	1.21387	0.0751384	0.893991	0.0751384
Q8VH51;B7ZD61;B7ZD63;B7ZD64;D6RCZ8;D6RJ85;E9PZF9;E9Q8F0;E9Q999;F7AA45	13	12	503.36	RNA-binding protein 39 OS=Mus musculus GN=Rbm39 PE=1 SV=2 - [RBM39_MOUSE]	0.895549	0.1627	1.44119	0.091151	1.29065	0.091151
P84104;A2A4X6	13	12	453.63	Serine/arginine-rich splicing factor 3 OS=Mus musculus GN=Srsf3 PE=1 SV=1 - [SRSF3_MOUSE]	0.87107	0.0945472	1.1844	0.150711	1.0317	0.150711
P51150;A0A0N4SVG9;A0A0N4SVR6	13	12	538.183	Ras-related protein Rab-7a OS=Mus musculus GN=Rab7a PE=1 SV=2 - [RAB7A_MOUSE]	1.07496	0.401962	0.997275	0.98428	1.07203	0.98428
Q9Z204	13	12	575.392	Heterogeneous nuclear ribonucleoproteins C1/C2 OS=Mus musculus GN=Hnrnpc PE=1 SV=1 - [HNRPC_MOUSE]	0.879786	0.239175	1.10688	0.463166	0.973814	0.463166
Q9WVJ2;E9Q0U1;E9Q5I9;F6PXS6;F6ZQQ3	13	12	574.821	26S proteasome non-ATPase regulatory subunit 13 OS=Mus musculus GN=Psmd13 PE=1 SV=1 - [PSD13_MOUSE]	0.983934	0.853272	1.21442	0.16615	1.19491	0.16615
P63085;A0A0R4J0A4;E9PXX5;E9Q3I6;E9QN12;E9QPE2;F6VEI7;O54949;P05532;P05622;P26618;P35917;P35918;P35969;Q00342;Q3UEW6;Q61532;Q6P5G0;Q8VCD0	17	8	343.468	Mitogen-activated protein kinase 1 OS=Mus musculus GN=Mapk1 PE=1 SV=3 - [MK01_MOUSE]	0.903327	0.154892	1.14746	0.0280079	1.03653	0.0280079
G3X9V0;E0CZ90;P97372	13	11	524.99	MCG22048, isoform CRA_a OS=Mus musculus GN=Psme2 PE=1 SV=1 - [G3X9V0_MOUSE]	0.953465	0.731731	1.05191	0.750188	1.00296	0.750188
P34022;H7BX22	13	11	467.042	Ran-specific GTPase-activating protein OS=Mus musculus GN=Ranbp1 PE=1 SV=2 - [RANG_MOUSE]	0.948416	0.488378	1.12506	0.428016	1.06702	0.428016
Q3TLH4;A0A0A0MQ79;S4R209;S4R294;S4R2E2;S4R2J9;S4R2L9	13	11	401.309	Protein PRRC2C OS=Mus musculus GN=Prrc2c PE=1 SV=3 - [PRC2C_MOUSE]	0.796706	0.0713591	1.60967	0.0500295	1.28244	0.0500295
Q3TTL2;A2AE72;Q922S8	3	3	101.42	Kinesin-like protein OS=Mus musculus GN=Kif2c PE=1 SV=1 - [Q3TTL2_MOUSE]	0.767162	0.131261	1.35611	0.0483504	1.04036	0.0483504
Q9JKX4	7	7	158.141	Protein AATF OS=Mus musculus GN=Aatf PE=1 SV=1 - [AATF_MOUSE]	0.820157	0.0806272	1.27205	0.0114105	1.04328	0.0114105
P67984	13	11	475.097	60S ribosomal protein L22 OS=Mus musculus GN=Rpl22 PE=1 SV=2 - [RL22_MOUSE]	0.929292	0.242185	1.49166	0.0959066	1.38618	0.0959066
P47754;A0A0N4SVM0;D6RCW7	9	8	468.91	F-actin-capping protein subunit alpha-2 OS=Mus musculus GN=Capza2 PE=1 SV=3 - [CAZA2_MOUSE]	0.814436	0.0118565	1.28211	0.0216831	1.04419	0.0216831
P12382;P47857;Q8C605;Q9WUA3	13	10	424.116	ATP-dependent 6-phosphofructokinase, liver type OS=Mus musculus GN=Pfkl PE=1 SV=4 - [PFKAL_MOUSE]	1.0759	0.329898	0.870668	0.156731	0.936754	0.156731
Q60668;A0A0G2JFL4;E9Q5B6;F6SHF3;F6ZV59;G3X9W0;G5E8G0;Q9D3U4	13	10	508.973	Heterogeneous nuclear ribonucleoprotein D0 OS=Mus musculus GN=Hnrnpd PE=1 SV=2 - [HNRPD_MOUSE]	1.02288	0.633646	0.986857	0.71841	1.00944	0.71841
P56959;G3UXT7;G3UZD2;Q8CFQ9;Q91VQ2	13	10	478.819	RNA-binding protein FUS OS=Mus musculus GN=Fus PE=1 SV=1 - [FUS_MOUSE]	0.934141	0.744565	1.43764	0.22975	1.34296	0.22975
Q3TTY5	13	9	475.89	Keratin, type II cytoskeletal 2 epidermal OS=Mus musculus GN=Krt2 PE=1 SV=1 - [K22E_MOUSE]	0.431473	0.483657	1.22967	0.469959	0.530569	0.469959
Q8BP47	21	20	928.15	Asparagine--tRNA ligase, cytoplasmic OS=Mus musculus GN=Nars PE=1 SV=2 - [SYNC_MOUSE]	0.889176	0.125877	1.17568	0.0177617	1.04539	0.0177617
P31001	13	2	531.81	Desmin OS=Mus musculus GN=Des PE=1 SV=3 - [DESM_MOUSE]	0.71455	0.660655	0.282659	0.185706	0.201974	0.185706
Q9Z1Z0;A0A0J9YUG0	7	7	202.01	General vesicular transport factor p115 OS=Mus musculus GN=Uso1 PE=1 SV=2 - [USO1_MOUSE]	0.824235	0.0458686	1.28814	0.00839176	1.06173	0.00839176
P29758	12	12	598.57	Ornithine aminotransferase, mitochondrial OS=Mus musculus GN=Oat PE=1 SV=1 - [OAT_MOUSE]	1.10484	0.0917554	0.911533	0.12947	1.0071	0.12947
P62830;A2A6F8	12	12	607.91	60S ribosomal protein L23 OS=Mus musculus GN=Rpl23 PE=1 SV=1 - [RL23_MOUSE]	1.02092	0.843436	1.24092	0.169309	1.26688	0.169309
Q9WUP7;A0A087WP81;A0A087WRL3	12	12	207.209	Ubiquitin carboxyl-terminal hydrolase isozyme L5 OS=Mus musculus GN=Uchl5 PE=1 SV=2 - [UCHL5_MOUSE]	0.870002	0.200385	0.892178	0.258737	0.776197	0.258737
Q9EPU0	32	31	1040.31	Regulator of nonsense transcripts 1 OS=Mus musculus GN=Upf1 PE=1 SV=2 - [RENT1_MOUSE]	0.909457	0.0950608	1.17952	0.0211433	1.07272	0.0211433
Q6P2B1;F6TDZ2	12	12	339.794	Transportin-3 OS=Mus musculus GN=Tnpo3 PE=1 SV=1 - [TNPO3_MOUSE]	0.563655	0.464639	1.1246	0.286948	0.633889	0.286948
Q3UJB0	12	12	399.969	Protein Sf3b2 OS=Mus musculus GN=Sf3b2 PE=1 SV=1 - [Q3UJB0_MOUSE]	1.05503	0.483256	1.42247	0.160177	1.50075	0.160177
Q04750	12	12	389.478	DNA topoisomerase 1 OS=Mus musculus GN=Top1 PE=1 SV=2 - [TOP1_MOUSE]	0.975861	0.783848	1.55632	0.112719	1.51875	0.112719
Q61210;A0A0U1RPH2;A0A0U1RPN7;A0A0U1RPP2;E9PUF7;F6ZN61	12	12	277.071	Rho guanine nucleotide exchange factor 1 OS=Mus musculus GN=Arhgef1 PE=1 SV=2 - [ARHG1_MOUSE]	1.05059	0.729027	1.48959	0.220025	1.56494	0.220025
O08749	12	12	549.68	Dihydrolipoyl dehydrogenase, mitochondrial OS=Mus musculus GN=Dld PE=1 SV=2 - [DLDH_MOUSE]	0.950748	0.621303	1.1409	0.104982	1.08471	0.104982
Q9CR57	12	12	467.24	60S ribosomal protein L14 OS=Mus musculus GN=Rpl14 PE=1 SV=3 - [RL14_MOUSE]	0.94379	0.421198	1.00483	0.966953	0.948353	0.966953
A0A0U1RPL0;E9Q5Q0;J3QP59;Q3TGG2;Q7TQH0	12	12	294.99	Ataxin-2-like protein OS=Mus musculus GN=Atxn2l PE=1 SV=1 - [A0A0U1RPL0_MOUSE]	0.979696	0.863889	1.48948	0.0549655	1.45924	0.0549655
P41105;F6Z0X0	12	12	489.92	60S ribosomal protein L28 OS=Mus musculus GN=Rpl28 PE=1 SV=2 - [RL28_MOUSE]	0.978332	0.725026	1.28227	0.225222	1.25448	0.225222
Q3T9X3;A0A0J9YUE9;A0A0J9YUN4;E9QLL2;F8WIV5;G3UXX2;G3UZZ3;G3X9G4;P39053;P39054;Q3TCR7;Q8BZ98	12	12	311.094	Dynamin-2 OS=Mus musculus GN=Dnm2 PE=1 SV=1 - [Q3T9X3_MOUSE]	1.00308	0.956546	1.09657	0.499146	1.09995	0.499146
Q8BFR5;A0A0U1RNQ6;A0A0U1RPC4;D3YVN7	12	12	485.858	Elongation factor Tu, mitochondrial OS=Mus musculus GN=Tufm PE=1 SV=1 - [EFTU_MOUSE]	1.01901	0.821668	1.16283	0.0646452	1.18494	0.0646452
Q3UW53;D3YYZ9;D3Z233;E9PYV4	12	12	234.902	Protein Niban OS=Mus musculus GN=Fam129a PE=1 SV=2 - [NIBAN_MOUSE]	1.01775	0.448136	1.08009	0.295181	1.09925	0.295181
Q91VE6;E0CXU3	8	8	283.058	MKI67 FHA domain-interacting nucleolar phosphoprotein OS=Mus musculus GN=Nifk PE=1 SV=1 - [MK67I_MOUSE]	0.789306	0.0762117	1.36543	0.0397797	1.07774	0.0397797
O54988	12	12	473.752	STE20-like serine/threonine-protein kinase OS=Mus musculus GN=Slk PE=1 SV=2 - [SLK_MOUSE]	1.07285	0.232575	1.29528	0.0674544	1.38964	0.0674544
P57759;D6RG87;F8WIM7;F8WJI4	7	7	192.75	Endoplasmic reticulum resident protein 29 OS=Mus musculus GN=Erp29 PE=1 SV=2 - [ERP29_MOUSE]	0.805211	0.134342	1.3393	0.0478195	1.07842	0.0478195
P19783;D6RG40;M0QWX7	12	12	406.12	Cytochrome c oxidase subunit 4 isoform 1, mitochondrial OS=Mus musculus GN=Cox4i1 PE=1 SV=2 - [COX41_MOUSE]	0.894985	0.382579	1.35994	0.138884	1.21712	0.138884
Q9Z0N1;A2AAW9;Q9Z0N2	12	11	441.43	Eukaryotic translation initiation factor 2 subunit 3, X-linked OS=Mus musculus GN=Eif2s3x PE=1 SV=2 - [IF2G_MOUSE]	0.943805	0.422669	1.44465	0.0584241	1.36347	0.0584241
A2A9Q2;A6PWC3;Q3V3G9;Q8BHG1	7	7	295.2	Nardilysin OS=Mus musculus GN=Nrd1 PE=1 SV=1 - [A2A9Q2_MOUSE]	0.749574	0.00500597	1.66745	0.0573421	1.24988	0.0573421
P28658;Q925D8	12	11	551.031	Ataxin-10 OS=Mus musculus GN=Atxn10 PE=1 SV=2 - [ATX10_MOUSE]	0.835402	0.185163	1.06358	0.710345	0.888516	0.710345
Q99N15;A2AFQ2;O08756	12	11	751.14	17beta-hydroxysteroid dehydrogenase type 10/short chain L-3-hydroxyacyl-CoA dehydrogenase OS=Mus musculus GN=Hsd17b10 PE=1 SV=1 - [Q99N15_MOUSE]	1.16809	0.174782	0.8841	0.230834	1.03271	0.230834
Q60865	12	11	431.379	Caprin-1 OS=Mus musculus GN=Caprin1 PE=1 SV=2 - [CAPR1_MOUSE]	0.906744	0.166797	1.41619	0.176417	1.28412	0.176417
Q3UEB3	12	11	433.437	Poly(U)-binding-splicing factor PUF60 OS=Mus musculus GN=Puf60 PE=1 SV=2 - [PUF60_MOUSE]	0.799704	0.143738	1.24867	0.143713	0.998569	0.143713
Q9DCD0	32	29	1245.04	6-phosphogluconate dehydrogenase, decarboxylating OS=Mus musculus GN=Pgd PE=1 SV=3 - [6PGD_MOUSE]	0.792433	0.0209838	1.36193	0.0140325	1.07924	0.0140325
Q3UHU8;G3UWV2;G3UYD0;G3UYD7;G3UYJ6;G3UZU4;Q9ESZ8	12	11	381.981	General transcription factor II-I OS=Mus musculus GN=Gtf2i PE=1 SV=1 - [Q3UHU8_MOUSE]	1.07954	0.402239	1.02992	0.726569	1.11184	0.726569
P46467;Q8BPY9;Q8VEJ9	4	4	182.25	Vacuolar protein sorting-associated protein 4B OS=Mus musculus GN=Vps4b PE=1 SV=2 - [VPS4B_MOUSE]	0.897437	0.139966	1.20312	0.0375023	1.07973	0.0375023
Q9D819	12	11	522.287	Inorganic pyrophosphatase OS=Mus musculus GN=Ppa1 PE=1 SV=1 - [IPYR_MOUSE]	1.11149	0.505379	1.18342	0.299726	1.31535	0.299726
Q8BMD8;A0A0G2JFB9	12	11	290.706	Calcium-binding mitochondrial carrier protein SCaMC-1 OS=Mus musculus GN=Slc25a24 PE=1 SV=1 - [SCMC1_MOUSE]	0.824173	0.150062	1.14577	0.196492	0.944313	0.196492
Q3UDE2;F2Z423	12	11	431.782	Tubulin--tyrosine ligase-like protein 12 OS=Mus musculus GN=Ttll12 PE=1 SV=1 - [TTL12_MOUSE]	0.822503	0.108629	1.03482	0.764247	0.851145	0.764247
O08759;E9QKT1;A0A0J9YUK0;A0A0J9YUY4;A0A0J9YVG1	4	4	226.42	Ubiquitin-protein ligase E3A OS=Mus musculus GN=Ube3a PE=1 SV=2 - [UBE3A_MOUSE]	0.750775	0.000664016	1.06478	0.120036	0.799409	0.120036
Q62470;F6UD16	4	4	136.94	Integrin alpha-3 OS=Mus musculus GN=Itga3 PE=1 SV=1 - [ITA3_MOUSE]	0.751974	0.00814699	0.543052	0.0793958	0.408361	0.0793958
O08663;M0QW48;M0QW69;M0QWM9;M0QWX0;Q3TMN1;Q3UI33	8	8	286.388	Methionine aminopeptidase 2 OS=Mus musculus GN=Metap2 PE=1 SV=1 - [MAP2_MOUSE]	1.35721	0.0280306	0.796603	0.0404364	1.08116	0.0404364
B9EHJ3;A0A0U1RPB2;A0A0U1RPW2;P39447	12	11	548.51	Tight junction protein ZO-1 OS=Mus musculus GN=Tjp1 PE=1 SV=1 - [B9EHJ3_MOUSE]	0.960041	0.375283	1.09625	0.143009	1.05244	0.143009
E9Q5B5;O08528;Q91W97	12	10	407.301	Hexokinase-2 OS=Mus musculus GN=Hk2 PE=1 SV=1 - [E9Q5B5_MOUSE]	0.987366	0.719842	1.12276	0.421946	1.10858	0.421946
P43276	12	10	565.96	Histone H1.5 OS=Mus musculus GN=Hist1h1b PE=1 SV=2 - [H15_MOUSE]	1.03024	0.513413	1.47315	0.144444	1.51769	0.144444
P48678;D3YUF7	75	72	3589.55	Prelamin-A/C OS=Mus musculus GN=Lmna PE=1 SV=2 - [LMNA_MOUSE]	0.736695	0.00195256	1.46876	0.0461964	1.08203	0.0461964
Q921L6;Q60598	12	10	387.635	Cortactin, isoform CRA_a OS=Mus musculus GN=Cttn PE=1 SV=1 - [Q921L6_MOUSE]	0.940769	0.506272	1.52206	0.0500557	1.4319	0.0500557
Q9CW46	6	5	93.9969	Ribonucleoprotein PTB-binding 1 OS=Mus musculus GN=Raver1 PE=1 SV=2 - [RAVR1_MOUSE]	0.746482	0.526843	1.45061	0.0209109	1.08286	0.0209109
Q7M739;F6RX08;F6ZDS4	32	30	1281.78	Nuclear pore complex-associated intranuclear coiled-coil protein TPR OS=Mus musculus GN=Tpr PE=1 SV=1 - [Q7M739_MOUSE]	0.929018	0.291969	1.16925	0.0433079	1.08625	0.0433079
O35381;D3YYE1;D3Z7M9;F6UFG6;Q64G17	12	9	403.043	Acidic leucine-rich nuclear phosphoprotein 32 family member A OS=Mus musculus GN=Anp32a PE=1 SV=1 - [AN32A_MOUSE]	1.02069	0.546829	0.936046	0.455392	0.955411	0.455392
Q9QYA2;G3UY77	12	9	350.577	Mitochondrial import receptor subunit TOM40 homolog OS=Mus musculus GN=Tomm40 PE=1 SV=3 - [TOM40_MOUSE]	1.12364	0.633255	1.06726	0.736354	1.19921	0.736354
Q8BH64;D3Z7U7	12	9	450.381	EH domain-containing protein 2 OS=Mus musculus GN=Ehd2 PE=1 SV=1 - [EHD2_MOUSE]	0.74501	0.0542764	1.07428	0.443185	0.800351	0.443185
Q9DCC5;D3Z1A9;D3Z313;P23198	12	9	589.27	Cbx3 protein OS=Mus musculus GN=Cbx3 PE=1 SV=1 - [Q9DCC5_MOUSE]	0.905128	0.167783	1.31307	0.187704	1.1885	0.187704
F6VQH5;D3YTQ3;Q9Z130	12	9	383.56	Heterogeneous nuclear ribonucleoprotein D-like (Fragment) OS=Mus musculus GN=Hnrnpdl PE=1 SV=1 - [F6VQH5_MOUSE]	1.00116	0.983991	1.03305	0.481586	1.03424	0.481586
Q9DCG9;Q8VCR4	3	3	78.62	Multifunctional methyltransferase subunit TRM112-like protein OS=Mus musculus GN=Trmt112 PE=1 SV=1 - [TR112_MOUSE]	0.859774	0.22649	1.26411	0.0331162	1.08685	0.0331162
Q9QXX4	12	7	319.447	Calcium-binding mitochondrial carrier protein Aralar2 OS=Mus musculus GN=Slc25a13 PE=1 SV=1 - [CMC2_MOUSE]	0.853052	0.0791132	1.12647	0.440343	0.960934	0.440343
Q921K2;P11103	18	16	690.63	Poly [ADP-ribose] polymerase OS=Mus musculus GN=Parp1 PE=1 SV=1 - [Q921K2_MOUSE]	0.818315	0.0202546	1.33881	0.0332323	1.09557	0.0332323
P0C0S6;Q3THW5;Q3UA95;Q8R029	12	6	472.51	Histone H2A.Z OS=Mus musculus GN=H2afz PE=1 SV=2 - [H2AZ_MOUSE]	0.941324	0.664411	0.82268	0.166385	0.774408	0.166385
Q64511;F6XX57	12	3	390.54	DNA topoisomerase 2-beta OS=Mus musculus GN=Top2b PE=1 SV=2 - [TOP2B_MOUSE]	0.962377	0.814356	1.26851	0.158399	1.22078	0.158399
Q60967;A0A0G2JFK8;A0A0G2JFM1;O88428;Q6NZM8	9	9	330.703	Bifunctional 3'-phosphoadenosine 5'-phosphosulfate synthase 1 OS=Mus musculus GN=Papss1 PE=1 SV=1 - [PAPS1_MOUSE]	0.759408	0.0039509	1.0238	0.603003	0.777486	0.603003
P16627	12	2	589.364	Heat shock 70 kDa protein 1-like OS=Mus musculus GN=Hspa1l PE=1 SV=4 - [HS71L_MOUSE]	0.598173	0.587558	0.620897	0.5966	0.371404	0.5966
Q3THK7	23	21	864.132	GMP synthase [glutamine-hydrolyzing] OS=Mus musculus GN=Gmps PE=1 SV=2 - [GUAA_MOUSE]	0.75992	0.00139152	0.936994	0.46686	0.71204	0.46686
P48024;J3QN87;J3QPZ8;Q9CXU9	11	11	493.86	Eukaryotic translation initiation factor 1 OS=Mus musculus GN=Eif1 PE=1 SV=2 - [EIF1_MOUSE]	1.12953	0.10199	0.942052	0.360063	1.06408	0.360063
Q9QYJ0	11	11	380.379	DnaJ homolog subfamily A member 2 OS=Mus musculus GN=Dnaja2 PE=1 SV=1 - [DNJA2_MOUSE]	0.959485	0.51972	1.41957	0.0567645	1.36206	0.0567645
Q3THS6;A0A0U1RNK6;A0A0U1RNT6;A0A0U1RPH4;A0A0U1RQ95;A0A0U1RQB0;Q91X83	11	11	411.69	S-adenosylmethionine synthase isoform type-2 OS=Mus musculus GN=Mat2a PE=1 SV=2 - [METK2_MOUSE]	0.919012	0.232445	1.23596	0.116757	1.13586	0.116757
Q8VEE4;Q5SWN2	11	11	396.99	Replication protein A 70 kDa DNA-binding subunit OS=Mus musculus GN=Rpa1 PE=1 SV=1 - [RFA1_MOUSE]	0.952095	0.538601	0.947152	0.191822	0.901779	0.191822
Q9D379;D3Z4M3;E9PWK1;F6YTS6	11	10	255.787	Epoxide hydrolase 1 OS=Mus musculus GN=Ephx1 PE=1 SV=2 - [HYEP_MOUSE]	0.642322	0.0386735	1.71417	0.0131082	1.10105	0.0131082
P11370;B2RQY6;P10404	11	11	406.31	Retrovirus-related Env polyprotein from Fv-4 locus OS=Mus musculus GN=Fv4 PE=1 SV=2 - [ENV2_MOUSE]	0.85339	0.0880393	1.213	0.0529683	1.03516	0.0529683
Q8C2Q8;A2AKU9;A2AKV0;A2AKV1;A2AKV2;A2AKV3;Q91VR2	11	11	503.35	ATP synthase subunit gamma OS=Mus musculus GN=Atp5c1 PE=1 SV=1 - [Q8C2Q8_MOUSE]	1.08884	0.162077	1.43307	0.100188	1.56039	0.100188
Q61191;B1AUX2;F6SJS2;F6T088;G5E837	11	11	332.927	Host cell factor 1 OS=Mus musculus GN=Hcfc1 PE=1 SV=2 - [HCFC1_MOUSE]	0.970435	0.542745	1.52083	0.0511079	1.47587	0.0511079
O35350	11	11	294.56	Calpain-1 catalytic subunit OS=Mus musculus GN=Capn1 PE=1 SV=1 - [CAN1_MOUSE]	0.977136	0.6553	1.25323	0.174077	1.22458	0.174077
Q6P5B0	11	11	301.732	RRP12-like protein OS=Mus musculus GN=Rrp12 PE=1 SV=1 - [RRP12_MOUSE]	0.930691	0.576877	1.02766	0.675965	0.956435	0.675965
P70296;D3Z1V4;D6RHS6	11	11	599.34	Phosphatidylethanolamine-binding protein 1 OS=Mus musculus GN=Pebp1 PE=1 SV=3 - [PEBP1_MOUSE]	1.00946	0.807252	1.49626	0.058497	1.51041	0.058497
Q9D662;A2AN97;A2AN98;A2AN99;A2ANA0	13	11	433.122	Protein transport protein Sec23B OS=Mus musculus GN=Sec23b PE=1 SV=1 - [SC23B_MOUSE]	0.874813	0.131893	1.26382	0.0123146	1.1056	0.0123146
Q8BWY3	11	11	472.65	Eukaryotic peptide chain release factor subunit 1 OS=Mus musculus GN=Etf1 PE=1 SV=4 - [ERF1_MOUSE]	0.989288	0.84587	0.946844	0.354189	0.936701	0.354189
Q8VI75;Q5U4C5	11	11	506.77	Importin-4 OS=Mus musculus GN=Ipo4 PE=1 SV=1 - [IPO4_MOUSE]	0.920175	0.256389	1.14312	0.0653992	1.05187	0.0653992
Q99P88	10	10	349.19	Nuclear pore complex protein Nup155 OS=Mus musculus GN=Nup155 PE=1 SV=1 - [NU155_MOUSE]	0.928343	0.232711	1.19548	0.0234241	1.10982	0.0234241
Q9D051	11	11	414.364	Pyruvate dehydrogenase E1 component subunit beta, mitochondrial OS=Mus musculus GN=Pdhb PE=1 SV=1 - [ODPB_MOUSE]	0.949816	0.789285	1.34551	0.208134	1.27799	0.208134
Q5SX75;B0QZH1;B0QZH2;B0QZH3;Q5SX76;Q60716	6	6	195.7	Procollagen-proline, 2-oxoglutarate 4-dioxygenase (Proline 4-hydroxylase), alpha II polypeptide, isoform CRA_f OS=Mus musculus GN=P4ha2 PE=1 SV=1 - [Q5SX75_MOUSE]	0.760418	0.0261995	1.53604	0.209104	1.16803	0.209104
Q9Z277	11	11	375.38	Tyrosine-protein kinase BAZ1B OS=Mus musculus GN=Baz1b PE=1 SV=2 - [BAZ1B_MOUSE]	1.04344	0.632938	1.08971	0.307729	1.13705	0.307729
Q6PDI5;A2ALV6;A2ALV7;A2ALV8;A2ALV9;A2ALW1	11	11	438.959	Proteasome-associated protein ECM29 homolog OS=Mus musculus GN=Ecm29 PE=1 SV=3 - [ECM29_MOUSE]	0.898646	0.0658702	1.0451	0.585739	0.939176	0.585739
Q8R050;F7CE88;Q149F3	11	11	308.093	Eukaryotic peptide chain release factor GTP-binding subunit ERF3A OS=Mus musculus GN=Gspt1 PE=1 SV=2 - [ERF3A_MOUSE]	0.935417	0.501937	1.0577	0.551519	0.989393	0.551519
Q60715;E9Q7B0	11	11	488.903	Prolyl 4-hydroxylase subunit alpha-1 OS=Mus musculus GN=P4ha1 PE=1 SV=2 - [P4HA1_MOUSE]	1.06523	0.270635	1.28152	0.175667	1.36512	0.175667
P57784;A0A0U1RNZ6;G5E883	11	11	457.809	U2 small nuclear ribonucleoprotein A' OS=Mus musculus GN=Snrpa1 PE=1 SV=2 - [RU2A_MOUSE]	0.930246	0.621466	0.960133	0.673953	0.89316	0.673953
E0CY23;A0A0N4SVU2;A0A0N4SW76;P48722	8	4	351.119	Heat shock 70 kDa protein 4L (Fragment) OS=Mus musculus GN=Hspa4l PE=1 SV=1 - [E0CY23_MOUSE]	0.763827	0.0283038	1.14506	0.237065	0.874625	0.237065
Q9ESU7;P51912	11	11	691.66	Amino acid transporter OS=Mus musculus GN=Slc1a5 PE=1 SV=1 - [Q9ESU7_MOUSE]	0.998637	0.978189	1.14369	0.152025	1.14213	0.152025
Q99LF4	11	11	343.818	tRNA-splicing ligase RtcB homolog OS=Mus musculus GN=Rtcb PE=1 SV=1 - [RTCB_MOUSE]	1.0368	0.783333	0.911782	0.207245	0.945333	0.207245
Q62465	11	11	454.74	Synaptic vesicle membrane protein VAT-1 homolog OS=Mus musculus GN=Vat1 PE=1 SV=3 - [VAT1_MOUSE]	0.948728	0.557927	0.978901	0.884736	0.928711	0.884736
Q6ZQ08;B7ZWL1	11	11	384.95	CCR4-NOT transcription complex subunit 1 OS=Mus musculus GN=Cnot1 PE=1 SV=2 - [CNOT1_MOUSE]	1.06254	0.707249	1.06751	0.642954	1.13428	0.642954
Q9DCH4	11	10	503.06	Eukaryotic translation initiation factor 3 subunit F OS=Mus musculus GN=Eif3f PE=1 SV=2 - [EIF3F_MOUSE]	1.06312	0.415483	1.23657	0.128783	1.31461	0.128783
Q6A0A9	11	10	493.879	Constitutive coactivator of PPAR-gamma-like protein 1 OS=Mus musculus GN=FAM120A PE=1 SV=2 - [F120A_MOUSE]	0.997465	0.96408	1.2619	0.191248	1.2587	0.191248
Q9DBE9	11	10	437.673	pre-rRNA processing protein FTSJ3 OS=Mus musculus GN=Ftsj3 PE=1 SV=1 - [SPB1_MOUSE]	0.958686	0.650461	0.898004	0.245678	0.860904	0.245678
Q8VHM5;A2AW41;F7B5B5;S4R1E9;V9GWW3	15	9	433.157	Heterogeneous nuclear ribonucleoprotein R OS=Mus musculus GN=Hnrnpr PE=1 SV=1 - [Q8VHM5_MOUSE]	0.846814	0.042921	1.31096	0.000918324	1.11014	0.000918324
P28474;A0A0G2JGS3	11	10	527.913	Alcohol dehydrogenase class-3 OS=Mus musculus GN=Adh5 PE=1 SV=3 - [ADHX_MOUSE]	0.814724	0.0832211	1.4208	0.0566239	1.15756	0.0566239
Q8CGC6;F6SB18	11	10	403.68	RNA-binding protein 28 OS=Mus musculus GN=Rbm28 PE=1 SV=4 - [RBM28_MOUSE]	0.825831	0.383874	1.26521	0.204208	1.04485	0.204208
F8WJE0;E0CXZ5;E9PYG9;E9Q0K6;F6TVP2;Q60710	11	10	411.42	Deoxynucleoside triphosphate triphosphohydrolase SAMHD1 OS=Mus musculus GN=Samhd1 PE=1 SV=1 - [F8WJE0_MOUSE]	0.919552	0.578091	1.32921	0.0860482	1.22228	0.0860482
Q8VBW6;E0CZE0	3	2	113.79	NEDD8-activating enzyme E1 regulatory subunit OS=Mus musculus GN=Nae1 PE=1 SV=1 - [ULA1_MOUSE]	0.900717	0.378881	1.2326	0.0458101	1.11023	0.0458101
A0A0R4J083;P51174	11	10	244.366	Long-chain-specific acyl-CoA dehydrogenase, mitochondrial OS=Mus musculus GN=Acadl PE=1 SV=1 - [A0A0R4J083_MOUSE]	0.917134	0.536336	1.52362	0.176482	1.39737	0.176482
Q9D0F9;A2CEK3	11	11	465.753	Phosphoglucomutase-1 OS=Mus musculus GN=Pgm1 PE=1 SV=4 - [PGM1_MOUSE]	0.763904	0.0162655	1.50277	0.117526	1.14797	0.117526
Q9WVA3;A0A140LHA2;A0A140LI47;A0A140LIM5;A0A140LJ21	11	10	435.56	Mitotic checkpoint protein BUB3 OS=Mus musculus GN=Bub3 PE=1 SV=2 - [BUB3_MOUSE]	1.03709	0.669218	1.3314	0.14125	1.38078	0.14125
Q9CVB6;D3YXG6	11	10	358.236	Actin-related protein 2/3 complex subunit 2 OS=Mus musculus GN=Arpc2 PE=1 SV=3 - [ARPC2_MOUSE]	0.933813	0.71434	0.964674	0.776483	0.900825	0.776483
Q7TQI3;D3YWF6;D3Z7K0	11	9	436.542	Ubiquitin thioesterase OTUB1 OS=Mus musculus GN=Otub1 PE=1 SV=2 - [OTUB1_MOUSE]	1.13551	0.524016	0.726906	0.0731998	0.82541	0.0731998
Q8BTI8;A0A087WRX8	11	9	234.551	Serine/arginine repetitive matrix protein 2 OS=Mus musculus GN=Srrm2 PE=1 SV=3 - [SRRM2_MOUSE]	0.82373	0.404553	1.01344	0.924029	0.8348	0.924029
F8VQJ3;P02468	6	6	201.8	Laminin subunit gamma-1 OS=Mus musculus GN=Lamc1 PE=1 SV=1 - [F8VQJ3_MOUSE]	0.476783	0.0127314	2.33386	0.00716081	1.11275	0.00716081
P17182;A0A0N4SUW8;B0QZL1;B1ARR6;B1ARR7;Q6PHC1	124	89	6037.46	Alpha-enolase OS=Mus musculus GN=Eno1 PE=1 SV=3 - [ENOA_MOUSE]	0.768112	0.0117531	1.24059	0.0788511	0.952913	0.0788511
P08752;A0A0A6YWA9;B2RSH2	11	9	497.247	Guanine nucleotide-binding protein G(i) subunit alpha-2 OS=Mus musculus GN=Gnai2 PE=1 SV=5 - [GNAI2_MOUSE]	1.08087	0.230403	1.10882	0.305478	1.19848	0.305478
Q99L47;E9Q1V0;E9Q1X9;F8WJK8	11	9	501.1	Hsc70-interacting protein OS=Mus musculus GN=St13 PE=1 SV=1 - [F10A1_MOUSE]	0.797199	0.17711	1.30806	0.233978	1.04278	0.233978
D3YTQ9;P62843	11	9	387.84	40S ribosomal protein S15 OS=Mus musculus GN=Rps15 PE=1 SV=1 - [D3YTQ9_MOUSE]	0.823233	0.811499	0.597448	0.487456	0.491839	0.487456
Q61074;A0A0J9YUB0;A0A0J9YV96;A0A0J9YVG0	11	9	437.44	Protein phosphatase 1G OS=Mus musculus GN=Ppm1g PE=1 SV=3 - [PPM1G_MOUSE]	0.898237	0.18365	1.58284	0.0932645	1.42177	0.0932645
Q9JIX8;B8JJ90;B8JJ91;B8JJ92;F6Q8C0;F6RJ39;Q52KR6	7	6	248.55	Apoptotic chromatin condensation inducer in the nucleus OS=Mus musculus GN=Acin1 PE=1 SV=3 - [ACINU_MOUSE]	0.935694	0.525469	1.19005	0.038221	1.11352	0.038221
O08709;A0A0A6YXQ7;D3Z0Y2;Q6GT24	25	20	1127.91	Peroxiredoxin-6 OS=Mus musculus GN=Prdx6 PE=1 SV=3 - [PRDX6_MOUSE]	0.821057	0.00777899	1.36106	0.0162282	1.11751	0.0162282
P49817;D3Z148;H3BKG0;P51637	11	7	318.16	Caveolin-1 OS=Mus musculus GN=Cav1 PE=1 SV=1 - [CAV1_MOUSE]	1.11976	0.596001	0.93944	0.745136	1.05195	0.745136
Q3TWW8;A0A0A6YXX6	11	7	356.979	Serine/arginine-rich splicing factor 6 OS=Mus musculus GN=Srsf6 PE=1 SV=1 - [SRSF6_MOUSE]	0.867652	0.0697476	1.37744	0.0585227	1.19514	0.0585227
Q78ZA7;A0A140LJ37;B7ZNL2	11	6	463.45	Nucleosome assembly protein 1-like 4 OS=Mus musculus GN=Nap1l4 PE=1 SV=1 - [NP1L4_MOUSE]	1.04353	0.740722	1.42164	0.195186	1.48352	0.195186
Q9Z2N8;A0A0A6YWG8;A0A0A6YWR1;D3YVN1	3	3	120.84	Actin-like protein 6A OS=Mus musculus GN=Actl6a PE=1 SV=2 - [ACL6A_MOUSE]	0.748629	0.085346	1.49842	0.00227061	1.12176	0.00227061
Q7M6Y3;A0A087WSI9;A0A140LHG9;E9Q9A3;E9QLK9;E9QQ05;Q3TWS4;Q61548	11	4	376.08	Phosphatidylinositol-binding clathrin assembly protein OS=Mus musculus GN=Picalm PE=1 SV=1 - [PICAL_MOUSE]	0.947517	0.784278	1.33007	0.0850003	1.26027	0.0850003
P53996	11	4	363.436	Cellular nucleic acid-binding protein OS=Mus musculus GN=Cnbp PE=1 SV=2 - [CNBP_MOUSE]	0.96819	0.79857	1.5681	0.140419	1.51822	0.140419
Q00612;A3KG36;G3UWD6;P97324	19	19	747.7	Glucose-6-phosphate 1-dehydrogenase X OS=Mus musculus GN=G6pdx PE=1 SV=3 - [G6PD1_MOUSE]	0.834553	0.0708527	1.34739	0.0211983	1.12447	0.0211983
B1AQ77;P05784;Q61414;Q9D312	11	3	356.456	Keratin 15, isoform CRA_a OS=Mus musculus GN=Krt15 PE=1 SV=1 - [B1AQ77_MOUSE]	0.208826	0.407671	0.629196	0.218404	0.131392	0.218404
Q61765;B1AQ75;E9PV64;Q61897;Q6IFX3	11	3	553.44	Keratin, type I cuticular Ha1 OS=Mus musculus GN=Krt31 PE=1 SV=2 - [K1H1_MOUSE]	0.0500184	0.347122	1.18489	0.46428	0.0592662	0.46428
P61750;E9Q2C2;E9Q798;F6UFB9	11	2	498.46	ADP-ribosylation factor 4 OS=Mus musculus GN=Arf4 PE=1 SV=2 - [ARF4_MOUSE]	0.857457	0.270056	1.58818	0.0682156	1.3618	0.0682156
P47915;D3Z1N9;F6QL70;F6YH22;W4VSN7	10	10	275.05	60S ribosomal protein L29 OS=Mus musculus GN=Rpl29 PE=2 SV=2 - [RL29_MOUSE]	0.864745	0.164726	1.34153	0.291656	1.16008	0.291656
Q6NV52;Q99LH8;Q9JJ11	2	2	70.21	Transforming acidic coiled-coil-containing protein 3 OS=Mus musculus GN=Tacc3 PE=1 SV=1 - [Q6NV52_MOUSE]	0.922857	0.702487	1.21857	0.00799675	1.12456	0.00799675
P60867	10	10	291.67	40S ribosomal protein S20 OS=Mus musculus GN=Rps20 PE=1 SV=1 - [RS20_MOUSE]	0.946301	0.369713	1.42604	0.0940192	1.34946	0.0940192
Q64521;A2AQR0	8	8	362.88	Glycerol-3-phosphate dehydrogenase, mitochondrial OS=Mus musculus GN=Gpd2 PE=1 SV=2 - [GPDM_MOUSE]	0.854792	0.269886	1.3205	0.0408957	1.12875	0.0408957
P62869;A6PWE0	10	10	273.66	Transcription elongation factor B polypeptide 2 OS=Mus musculus GN=Tceb2 PE=1 SV=1 - [ELOB_MOUSE]	1.01941	0.875425	1.12771	0.387301	1.14959	0.387301
Q9QYB1	10	10	296.13	Chloride intracellular channel protein 4 OS=Mus musculus GN=Clic4 PE=1 SV=3 - [CLIC4_MOUSE]	0.82942	0.103529	1.03356	0.840874	0.857259	0.840874
Q9D883;E9PUZ3;E9PWM2;E9PWX6;E9Q1I7;E9Q5J3;E9Q5Y2;E9Q809;F8WH71;G3UW94;Q8BGJ9	10	10	414.15	Splicing factor U2AF 35 kDa subunit OS=Mus musculus GN=U2af1 PE=1 SV=4 - [U2AF1_MOUSE]	1.16628	0.464518	0.684084	0.111563	0.797833	0.111563
Q9QZE5;Q7TNQ1	21	18	741.12	Coatomer subunit gamma-1 OS=Mus musculus GN=Copg1 PE=1 SV=1 - [COPG1_MOUSE]	0.888013	0.282039	1.27388	0.0187608	1.13122	0.0187608
P46638;D3YYB3;E9Q3P9;E9Q6B3;F8WGS1;G3UY29;G3UZD3;G3UZL4;P62492;Q9WTL2	10	10	482.786	Ras-related protein Rab-11B OS=Mus musculus GN=Rab11b PE=1 SV=3 - [RB11B_MOUSE]	0.942485	0.431865	1.20084	0.268522	1.13177	0.268522
Q7TNV0;D3YVJ6;E9Q8Y1	10	10	372.882	Protein DEK OS=Mus musculus GN=Dek PE=1 SV=1 - [DEK_MOUSE]	0.914954	0.470992	1.14746	0.397459	1.04987	0.397459
Q07076	10	10	277.569	Annexin A7 OS=Mus musculus GN=Anxa7 PE=1 SV=2 - [ANXA7_MOUSE]	1.04032	0.611784	1.08586	0.409257	1.12964	0.409257
Q8R3C6;A0A0J9YUT8	4	4	202.18	Probable RNA-binding protein 19 OS=Mus musculus GN=Rbm19 PE=1 SV=1 - [RBM19_MOUSE]	0.816105	0.227943	1.38853	0.0200036	1.13318	0.0200036
P61082;F6WMC0;F7CDT0;G5E919	10	10	293.572	NEDD8-conjugating enzyme Ubc12 OS=Mus musculus GN=Ube2m PE=1 SV=1 - [UBC12_MOUSE]	0.911651	0.360165	1.42755	0.100089	1.30143	0.100089
O70251;A0A087WS46;G3UX43;G3UZ47;M0QWH8;M0QWK5	10	10	447.772	Elongation factor 1-beta OS=Mus musculus GN=Eef1b PE=1 SV=5 - [EF1B_MOUSE]	1.09211	0.631051	0.770269	0.0940458	0.841218	0.0940458
Q9R1P3	10	10	327.829	Proteasome subunit beta type-2 OS=Mus musculus GN=Psmb2 PE=1 SV=1 - [PSB2_MOUSE]	0.963374	0.609887	0.997097	0.967017	0.960578	0.967017
F8WJG3;P62996	10	10	289	Transformer-2 protein homolog beta OS=Mus musculus GN=Tra2b PE=1 SV=1 - [F8WJG3_MOUSE]	1.09912	0.179897	1.06816	0.60999	1.17403	0.60999
Q9WUM3;D3YUG6	10	10	278.393	Coronin-1B OS=Mus musculus GN=Coro1b PE=1 SV=1 - [COR1B_MOUSE]	1.03271	0.608406	1.1799	0.257034	1.2185	0.257034
Q9D8N0	39	39	1611.82	Elongation factor 1-gamma OS=Mus musculus GN=Eef1g PE=1 SV=3 - [EF1G_MOUSE]	0.865458	0.0111242	1.314	0.0183573	1.13721	0.0183573
P14152;B1ATQ3	10	10	453.699	Malate dehydrogenase, cytoplasmic OS=Mus musculus GN=Mdh1 PE=1 SV=3 - [MDHC_MOUSE]	0.983884	0.807159	1.30183	0.155728	1.28085	0.155728
P62849	10	10	449.18	40S ribosomal protein S24 OS=Mus musculus GN=Rps24 PE=1 SV=1 - [RS24_MOUSE]	0.990816	0.963102	0.72042	0.152984	0.713804	0.152984
Q6PDM2;F7AI47;H7BX95	10	10	399.03	Serine/arginine-rich splicing factor 1 OS=Mus musculus GN=Srsf1 PE=1 SV=3 - [SRSF1_MOUSE]	0.952125	0.471856	1.25675	0.131553	1.19659	0.131553
Q01853;A0A0A0MQ80;A0A0G2JFY0;D3Z0U5;D3Z4J2;D6RGM7;Q3UMC0;Q9D3R6	64	63	2928.57	Transitional endoplasmic reticulum ATPase OS=Mus musculus GN=Vcp PE=1 SV=4 - [TERA_MOUSE]	0.705391	0.00445877	1.61516	0.030303	1.13932	0.030303
Q9JJ28	10	10	347.33	Protein flightless-1 homolog OS=Mus musculus GN=Flii PE=1 SV=1 - [FLII_MOUSE]	0.803339	0.401161	1.06786	0.393405	0.857851	0.393405
F8VQ29;A0A0A6YXJ2;Q3UQP1	11	8	405.163	Protein Iqgap3 OS=Mus musculus GN=Iqgap3 PE=1 SV=1 - [F8VQ29_MOUSE]	0.776115	0.0352265	1.33089	0.0695139	1.03293	0.0695139
P35979;F6XSQ3;F8VQK7;Q811G0;Q8CBR1	10	9	567.185	60S ribosomal protein L12 OS=Mus musculus GN=Rpl12 PE=1 SV=2 - [RL12_MOUSE]	1.01585	0.831125	1.10268	0.491287	1.12016	0.491287
Q60817;P70670	10	9	485.806	Nascent polypeptide-associated complex subunit alpha OS=Mus musculus GN=Naca PE=1 SV=1 - [NACA_MOUSE]	1.03091	0.363027	0.971412	0.794104	1.00144	0.794104
E9Q4Q2;D3YVH4;D3YZC9;D3YZD0;Q64213	10	9	399.76	Splicing factor 1 OS=Mus musculus GN=Sf1 PE=1 SV=1 - [E9Q4Q2_MOUSE]	1.00186	0.980485	1.08734	0.439891	1.08936	0.439891
P20108	12	11	444.52	Thioredoxin-dependent peroxide reductase, mitochondrial OS=Mus musculus GN=Prdx3 PE=1 SV=1 - [PRDX3_MOUSE]	0.916954	0.32353	1.24266	0.0463594	1.13946	0.0463594
Q5SWU9;E9Q4Z2;V9GWS0	10	9	338.162	Acetyl-CoA carboxylase 1 OS=Mus musculus GN=Acaca PE=1 SV=1 - [ACACA_MOUSE]	1.16993	0.0678775	0.992196	0.918937	1.1608	0.918937
Q8JZR0	10	8	335.554	Long-chain-fatty-acid--CoA ligase 5 OS=Mus musculus GN=Acsl5 PE=1 SV=1 - [ACSL5_MOUSE]	1.09713	0.664088	0.936918	0.734276	1.02792	0.734276
P62267	10	8	419.4	40S ribosomal protein S23 OS=Mus musculus GN=Rps23 PE=1 SV=3 - [RS23_MOUSE]	1.12733	0.341501	0.789569	0.0593393	0.890108	0.0593393
Q9R190;H3BLE1	10	8	383.095	Metastasis-associated protein MTA2 OS=Mus musculus GN=Mta2 PE=1 SV=1 - [MTA2_MOUSE]	1.08633	0.566376	1.33067	0.182233	1.44555	0.182233
Q9CU62	9	9	312.61	Structural maintenance of chromosomes protein 1A OS=Mus musculus GN=Smc1a PE=1 SV=4 - [SMC1A_MOUSE]	0.937018	0.454072	1.21803	0.0369071	1.14132	0.0369071
P63028;D3YU75	10	8	550.91	Translationally-controlled tumor protein OS=Mus musculus GN=Tpt1 PE=1 SV=1 - [TCTP_MOUSE]	1.04363	0.856171	0.816668	0.194905	0.852299	0.194905
Q6ZQI3	10	8	314.69	Malectin OS=Mus musculus GN=Mlec PE=1 SV=2 - [MLEC_MOUSE]	1.01076	0.926112	1.03839	0.686574	1.04956	0.686574
Q9DC51;A0A0G2JG40;A2AE31;A2AE32;P18872;P20612;P27600;P27601;P50149;Q3V3I2;Q66L47;Q8CGK7;Q9D034	10	8	447.637	Guanine nucleotide-binding protein G(k) subunit alpha OS=Mus musculus GN=Gnai3 PE=1 SV=3 - [GNAI3_MOUSE]	1.16455	0.107737	1.29559	0.129518	1.50878	0.129518
Q61335	10	7	268.76	B-cell receptor-associated protein 31 OS=Mus musculus GN=Bcap31 PE=1 SV=4 - [BAP31_MOUSE]	0.838195	0.763362	0.982357	0.969584	0.823407	0.969584
Q9D031;A2AUR7;B1AYQ0;Q01730	7	7	238.813	Ras suppressor protein 1 OS=Mus musculus GN=Rsu1 PE=1 SV=1 - [Q9D031_MOUSE]	0.864766	0.175308	1.32549	0.0109014	1.14624	0.0109014
Q80SW1;D3Z2Q0;F7ATQ6;F8WGT1;F8WI65;H3BKT5;Q68FL4	10	6	243.467	Putative adenosylhomocysteinase 2 OS=Mus musculus GN=Ahcyl1 PE=1 SV=1 - [SAHH2_MOUSE]	0.894763	0.33786	1.56241	0.11961	1.39799	0.11961
P61202;A2AQE4	10	6	254.694	COP9 signalosome complex subunit 2 OS=Mus musculus GN=Cops2 PE=1 SV=1 - [CSN2_MOUSE]	1.13405	0.614061	1.08111	0.758388	1.22604	0.758388
P26231;D3Z0Z5;Q91Z61	10	5	505.05	Catenin alpha-1 OS=Mus musculus GN=Ctnna1 PE=1 SV=1 - [CTNA1_MOUSE]	0.827824	0.727552	0.811292	0.633525	0.671607	0.633525
Q8VED5	10	4	449.661	Keratin, type II cytoskeletal 79 OS=Mus musculus GN=Krt79 PE=1 SV=2 - [K2C79_MOUSE]	0.3597	0.478351	0.9081	0.704683	0.326644	0.704683
A0A1B0GSX7;A0A140T8J8;A0A1B0GRA7;A0A1B0GRB5;A0A1B0GS62;B2RQL0;Q6PFD9	10	6	256.418	Nuclear pore complex protein Nup98-Nup96 OS=Mus musculus GN=Nup98 PE=4 SV=1 - [A0A1B0GSX7_MOUSE]	0.896621	0.25842	1.28087	0.0369044	1.14846	0.0369044
O09172;A0A0G2JDI4;F6VNW5;H3BJA3	6	5	268.149	Glutamate--cysteine ligase regulatory subunit OS=Mus musculus GN=Gclm PE=1 SV=1 - [GSH0_MOUSE]	0.831493	0.0345406	1.38528	0.0272589	1.15185	0.0272589
Q99J77	5	5	241.12	N-acetylneuraminic acid synthase (Sialic acid synthase) OS=Mus musculus GN=Nans PE=1 SV=1 - [Q99J77_MOUSE]	0.749719	0.00886491	1.54383	0.0220803	1.15744	0.0220803
O55022	3	3	155.62	Membrane-associated progesterone receptor component 1 OS=Mus musculus GN=Pgrmc1 PE=1 SV=4 - [PGRC1_MOUSE]	0.779086	0.0379965	1.51895	0.1149	1.1834	0.1149
O54734	9	9	302.38	Dolichyl-diphosphooligosaccharide--protein glycosyltransferase 48 kDa subunit OS=Mus musculus GN=Ddost PE=1 SV=2 - [OST48_MOUSE]	1.25499	0.258047	1.07415	0.608897	1.34805	0.608897
P61087;A0A0J9YU07;A0A0J9YUI1;A0A0J9YUR9;D3Z4U3;F8WIC2;Q3V3R8	9	9	404.71	Ubiquitin-conjugating enzyme E2 K OS=Mus musculus GN=Ube2k PE=1 SV=3 - [UBE2K_MOUSE]	0.975806	0.820793	1.07158	0.36687	1.04565	0.36687
Q9DBP5;A0A0R4J093	6	6	225.182	UMP-CMP kinase OS=Mus musculus GN=Cmpk1 PE=1 SV=1 - [KCY_MOUSE]	0.781658	0.0150053	1.0216	0.890883	0.798541	0.890883
Q9R1P0;E9PW69;E9Q0X0	9	9	447.101	Proteasome subunit alpha type-4 OS=Mus musculus GN=Psma4 PE=1 SV=1 - [PSA4_MOUSE]	1.04811	0.65536	1.29481	0.112026	1.35711	0.112026
P18572;J3QP71;K3W4Q8	9	9	396.58	Basigin OS=Mus musculus GN=Bsg PE=1 SV=2 - [BASI_MOUSE]	0.911991	0.162322	1.3672	0.0940149	1.24687	0.0940149
O88271	4	4	181.764	Craniofacial development protein 1 OS=Mus musculus GN=Cfdp1 PE=1 SV=1 - [CFDP1_MOUSE]	0.769086	0.0160877	1.51692	0.0141156	1.16664	0.0141156
P47791	8	8	273.91	Glutathione reductase, mitochondrial OS=Mus musculus GN=Gsr PE=1 SV=3 - [GSHR_MOUSE]	0.814375	0.0252979	1.44438	0.0188158	1.17627	0.0188158
Q99ME9	9	9	224.445	Nucleolar GTP-binding protein 1 OS=Mus musculus GN=Gtpbp4 PE=1 SV=3 - [NOG1_MOUSE]	0.949437	0.235736	1.10551	0.18122	1.04962	0.18122
H3BL37;H3BIX0;H3BK88;O08784;Q05CS0	9	9	227.717	Treacle protein OS=Mus musculus GN=Tcof1 PE=1 SV=1 - [H3BL37_MOUSE]	0.876227	0.343769	1.29826	0.247859	1.13757	0.247859
Q9CR16;A0A0A6YW70	26	23	1037.99	Peptidyl-prolyl cis-trans isomerase D OS=Mus musculus GN=Ppid PE=1 SV=3 - [PPID_MOUSE]	0.788419	0.0299115	1.1285	0.350662	0.889734	0.350662
Q9JK81;F7A3N3;F8WGG3	9	9	281.85	UPF0160 protein MYG1, mitochondrial OS=Mus musculus GN=Myg1 PE=1 SV=1 - [MYG1_MOUSE]	0.966271	0.665024	1.29408	0.158807	1.25043	0.158807
Q9CQ60;D3Z4X1;F6X8L5;Q8CBG6	9	9	428.09	6-phosphogluconolactonase OS=Mus musculus GN=Pgls PE=1 SV=1 - [6PGL_MOUSE]	0.957824	0.54112	1.17362	0.0881791	1.12412	0.0881791
O35887;G3UWR0;G3UWV3;G3UXA3;G3UXA8;G3UY49;G3V004;Q6XLQ8	9	9	276.606	Calumenin OS=Mus musculus GN=Calu PE=1 SV=1 - [CALU_MOUSE]	0.866247	0.442518	1.38366	0.294729	1.19859	0.294729
P54728	9	9	282.83	UV excision repair protein RAD23 homolog B OS=Mus musculus GN=Rad23b PE=1 SV=2 - [RD23B_MOUSE]	0.79036	0.0949566	1.20841	0.169828	0.955076	0.169828
O35857	9	9	379.91	Mitochondrial import inner membrane translocase subunit TIM44 OS=Mus musculus GN=Timm44 PE=1 SV=2 - [TIM44_MOUSE]	0.936893	0.745688	0.96598	0.855844	0.90502	0.855844
Q921M7;Q8BHZ0	9	9	360.42	Protein FAM49B OS=Mus musculus GN=Fam49b PE=1 SV=1 - [FA49B_MOUSE]	0.950039	0.689084	1.04026	0.743716	0.988291	0.743716
P14069	4	4	112.746	Protein S100-A6 OS=Mus musculus GN=S100a6 PE=1 SV=3 - [S10A6_MOUSE]	0.710898	0.0161681	1.65725	0.037857	1.17814	0.037857
Q99KQ4	9	9	371.48	Nicotinamide phosphoribosyltransferase OS=Mus musculus GN=Nampt PE=1 SV=1 - [NAMPT_MOUSE]	0.887467	0.675227	1.06521	0.76003	0.94534	0.76003
Q9JHS3;D3YTS4	2	2	55.67	Ragulator complex protein LAMTOR2 OS=Mus musculus GN=Lamtor2 PE=1 SV=1 - [LTOR2_MOUSE]	0.918884	0.451386	1.28816	0.0360185	1.18367	0.0360185
Q60972	11	3	492.946	Histone-binding protein RBBP4 OS=Mus musculus GN=Rbbp4 PE=1 SV=5 - [RBBP4_MOUSE]	0.790529	0.0441907	1.4967	0.0738864	1.18319	0.0738864
P48036;A0A0G2JGQ0	42	41	2067.62	Annexin A5 OS=Mus musculus GN=Anxa5 PE=1 SV=1 - [ANXA5_MOUSE]	0.788191	0.0216189	1.50996	0.0338189	1.19014	0.0338189
P00493	9	9	495.32	Hypoxanthine-guanine phosphoribosyltransferase OS=Mus musculus GN=Hprt1 PE=1 SV=3 - [HPRT_MOUSE]	1.02902	0.826493	1.07217	0.612298	1.10329	0.612298
P10711;B7ZCS4;E9PYD5;F6XMY4;Q9QVN7	9	9	450.21	Transcription elongation factor A protein 1 OS=Mus musculus GN=Tcea1 PE=1 SV=2 - [TCEA1_MOUSE]	0.875604	0.173855	1.81054	0.0590189	1.58531	0.0590189
Q6A068	9	9	275.431	Cell division cycle 5-like protein OS=Mus musculus GN=Cdc5l PE=1 SV=2 - [CDC5L_MOUSE]	1.07415	0.463607	1.26017	0.0796766	1.3536	0.0796766
P97379;A0A0J9YTQ8;A0A0J9YUY8	9	9	362.74	Ras GTPase-activating protein-binding protein 2 OS=Mus musculus GN=G3bp2 PE=1 SV=2 - [G3BP2_MOUSE]	0.916074	0.433584	1.08371	0.37638	0.99276	0.37638
Q3U741;Q501J6	12	6	607.17	DEAD (Asp-Glu-Ala-Asp) box polypeptide 17, isoform CRA_a OS=Mus musculus GN=Ddx17 PE=1 SV=1 - [Q3U741_MOUSE]	0.839106	0.155597	1.42014	0.0422579	1.19165	0.0422579
Q924B0;A0A0A6YW07;O55023;Q80ZJ2	5	4	168.65	Inositol (Myo)-1(Or 4)-monophosphatase 1 OS=Mus musculus GN=Impa1 PE=1 SV=1 - [Q924B0_MOUSE]	0.813973	0.0386318	1.46487	0.0383187	1.19236	0.0383187
D3Z0E6;A0A1B0GRV0;Q9Z0S1	3	3	95.07	3'(2'),5'-bisphosphate nucleotidase 1 OS=Mus musculus GN=Bpnt1 PE=1 SV=1 - [D3Z0E6_MOUSE]	0.672721	0.0715986	1.77262	0.0203124	1.19248	0.0203124
Q6P5D8	9	9	268.923	Structural maintenance of chromosomes flexible hinge domain-containing protein 1 OS=Mus musculus GN=Smchd1 PE=1 SV=2 - [SMHD1_MOUSE]	1.10009	0.399627	0.811501	0.196567	0.892727	0.196567
F6QKD2;A0A0N4SVK2;A0A0N4SVT1;A0A0N4SWC5;Q9CWX9	5	5	162.63	Probable ATP-dependent RNA helicase DDX47 (Fragment) OS=Mus musculus GN=Ddx47 PE=1 SV=1 - [F6QKD2_MOUSE]	0.940008	0.348239	1.2687	0.0176663	1.19259	0.0176663
Q62446	9	9	291.941	Peptidyl-prolyl cis-trans isomerase FKBP3 OS=Mus musculus GN=Fkbp3 PE=1 SV=2 - [FKBP3_MOUSE]	0.890821	0.310746	0.96722	0.767257	0.86162	0.767257
Q9CQR2	9	9	495.999	40S ribosomal protein S21 OS=Mus musculus GN=Rps21 PE=1 SV=1 - [RS21_MOUSE]	0.915788	0.777207	1.11973	0.652523	1.02544	0.652523
Q3UM45;A0A087WRA7;F6TGJ2	9	9	547.65	Protein phosphatase 1 regulatory subunit 7 OS=Mus musculus GN=Ppp1r7 PE=1 SV=2 - [PP1R7_MOUSE]	1.04793	0.312306	1.03886	0.384156	1.08866	0.384156
P19157;P46425	32	31	1107.23	Glutathione S-transferase P 1 OS=Mus musculus GN=Gstp1 PE=1 SV=2 - [GSTP1_MOUSE]	0.861493	0.0623248	1.38458	0.0200645	1.19281	0.0200645
P61161	9	9	379.32	Actin-related protein 2 OS=Mus musculus GN=Actr2 PE=1 SV=1 - [ARP2_MOUSE]	1.01118	0.954897	1.03628	0.784019	1.04786	0.784019
A2AWT7;A2AWT5;A2AWT6;E9Q4A8;P25976	7	6	226.07	Nucleolar transcription factor 1 OS=Mus musculus GN=Ubtf PE=1 SV=1 - [A2AWT7_MOUSE]	0.877128	0.217011	1.3627	0.0183763	1.19526	0.0183763
P62900;A0A0A6YX26;A0A0A6YXL3	9	8	292.46	60S ribosomal protein L31 OS=Mus musculus GN=Rpl31 PE=1 SV=1 - [RL31_MOUSE]	0.989387	0.889795	1.20883	0.139089	1.196	0.139089
Q91VX2;A2AMY5;A2AMY7;F6PYV5	9	8	366.799	Ubiquitin-associated protein 2 OS=Mus musculus GN=Ubap2 PE=1 SV=1 - [UBAP2_MOUSE]	0.905956	0.456548	1.26405	0.3914	1.14518	0.3914
P53994;G3UXQ7;G3V022;P59279;Q3TEG7	9	8	482.29	Ras-related protein Rab-2A OS=Mus musculus GN=Rab2a PE=1 SV=1 - [RAB2A_MOUSE]	0.94561	0.58778	1.14089	0.316199	1.07884	0.316199
Q6ZQ58;Q9D423;Z4YJT3	9	9	286.635	La-related protein 1 OS=Mus musculus GN=Larp1 PE=1 SV=3 - [LARP1_MOUSE]	0.858998	0.0338317	1.39163	0.0312291	1.19541	0.0312291
Q61686;D3Z0U2	9	8	324.45	Chromobox protein homolog 5 OS=Mus musculus GN=Cbx5 PE=1 SV=1 - [CBX5_MOUSE]	1.01749	0.86083	1.1355	0.563563	1.15536	0.563563
P13439;D6RJ62	9	8	389.28	Uridine 5'-monophosphate synthase OS=Mus musculus GN=Umps PE=1 SV=3 - [UMPS_MOUSE]	0.990264	0.90434	1.0149	0.853932	1.00502	0.853932
P60766	9	8	462.26	Cell division control protein 42 homolog OS=Mus musculus GN=Cdc42 PE=1 SV=2 - [CDC42_MOUSE]	0.911282	0.181058	1.01221	0.890196	0.922405	0.890196
P24547;A0A0A6YXS4;A0A0A6YY72	31	28	1411.18	Inosine-5'-monophosphate dehydrogenase 2 OS=Mus musculus GN=Impdh2 PE=1 SV=2 - [IMDH2_MOUSE]	0.96609	0.55004	1.2379	0.0204476	1.19593	0.0204476
Q9R0P5	9	8	348.11	Destrin OS=Mus musculus GN=Dstn PE=1 SV=3 - [DEST_MOUSE]	1.02831	0.616931	1.30841	0.206618	1.34546	0.206618
Q9D0M3	9	8	355.49	Cytochrome c1, heme protein, mitochondrial OS=Mus musculus GN=Cyc1 PE=1 SV=1 - [CY1_MOUSE]	0.867224	0.0774756	1.1767	0.171305	1.02046	0.171305
Q05D44	9	8	264.944	Eukaryotic translation initiation factor 5B OS=Mus musculus GN=Eif5b PE=1 SV=2 - [IF2P_MOUSE]	0.932009	0.291461	1.16949	0.0803799	1.08997	0.0803799
G3UZ26;G3UYY1;G3UZZ9;P50431	6	5	243.85	Serine hydroxymethyltransferase (Fragment) OS=Mus musculus GN=Shmt1 PE=1 SV=1 - [G3UZ26_MOUSE]	0.867129	0.142888	1.38022	0.0363348	1.19683	0.0363348
Q9DB05;A0A1B0GR35;P28663	9	8	375.01	Alpha-soluble NSF attachment protein OS=Mus musculus GN=Napa PE=1 SV=1 - [SNAA_MOUSE]	0.930654	0.663191	1.42105	0.146208	1.32251	0.146208
Q91VA7;V9GXV0	9	8	393.93	Isocitrate dehydrogenase [NAD] subunit, mitochondrial OS=Mus musculus GN=Idh3b PE=1 SV=1 - [Q91VA7_MOUSE]	0.965251	0.782949	1.2621	0.126851	1.21824	0.126851
Q8R0G9	9	8	367.674	Nuclear pore complex protein Nup133 OS=Mus musculus GN=Nup133 PE=1 SV=2 - [NU133_MOUSE]	1.13089	0.408686	0.991765	0.954804	1.12157	0.954804
Q3UPL0;S4R192;S4R1T5;S4R1Y8;S4R256;S4R2A9	20	19	842.295	Protein transport protein Sec31A OS=Mus musculus GN=Sec31a PE=1 SV=2 - [SC31A_MOUSE]	0.890613	0.0511341	1.34567	0.0477985	1.19847	0.0477985
P62317;D3Z5N9	9	8	280.88	Small nuclear ribonucleoprotein Sm D2 OS=Mus musculus GN=Snrpd2 PE=1 SV=1 - [SMD2_MOUSE]	0.960391	0.734686	1.46499	0.0880829	1.40697	0.0880829
Q9CQQ7;A0A0G2JGX3	9	8	271.775	ATP synthase F(0) complex subunit B1, mitochondrial OS=Mus musculus GN=Atp5f1 PE=1 SV=1 - [AT5F1_MOUSE]	0.945628	0.571172	1.17253	0.0917157	1.10878	0.0917157
E9Q3G8	9	8	247.77	Protein Nup153 OS=Mus musculus GN=Nup153 PE=1 SV=1 - [E9Q3G8_MOUSE]	0.978839	0.889276	1.14109	0.211787	1.11694	0.211787
Q8R1X6;D3Z1M5;D3Z2D6;D3Z3F8	8	8	222.032	Spartin OS=Mus musculus GN=Spg20 PE=1 SV=1 - [SPG20_MOUSE]	0.685519	0.00722054	1.75293	0.024437	1.20167	0.024437
P19324;A0A140LHD6;A0A140LHK0;A0A140LHR4	35	35	1795.56	Serpin H1 OS=Mus musculus GN=Serpinh1 PE=1 SV=3 - [SERPH_MOUSE]	0.896229	0.0545492	1.34186	0.00386496	1.20262	0.00386496
P99029;G3UZJ4;H3BJQ7	11	9	333.62	Peroxiredoxin-5, mitochondrial OS=Mus musculus GN=Prdx5 PE=1 SV=2 - [PRDX5_MOUSE]	0.977274	0.393939	1.23086	0.0232837	1.20289	0.0232837
Q9CQR6;A0A0N4SVE2;A0A0N4SVL9;A0A0N4SW66	9	8	393.51	Serine/threonine-protein phosphatase 6 catalytic subunit OS=Mus musculus GN=Ppp6c PE=1 SV=1 - [PPP6_MOUSE]	1.05121	0.43868	1.06057	0.379978	1.11488	0.379978
Q9CXY6	9	8	350.266	Interleukin enhancer-binding factor 2 OS=Mus musculus GN=Ilf2 PE=1 SV=1 - [ILF2_MOUSE]	1.32313	0.535802	0.474641	0.0701434	0.62801	0.0701434
Q8R5H1;A0A0A6YVY7;A0A0A6YW28;P35123;Q99K46	9	8	240.29	Ubiquitin carboxyl-terminal hydrolase 15 OS=Mus musculus GN=Usp15 PE=1 SV=1 - [UBP15_MOUSE]	1.11347	0.120084	1.1378	0.219134	1.2669	0.219134
P02469;E9PYT5;E9QN70	9	7	334.19	Laminin subunit beta-1 OS=Mus musculus GN=Lamb1 PE=1 SV=3 - [LAMB1_MOUSE]	1.00041	0.996811	1.46752	0.0843273	1.46813	0.0843273
O35343;A0A0B4J1E7;D3YTN1	9	7	244.11	Importin subunit alpha-3 OS=Mus musculus GN=Kpna4 PE=1 SV=1 - [IMA3_MOUSE]	0.844407	0.415835	1.62157	0.11477	1.36927	0.11477
Q80WJ7;E9PUX0;F6QFT1;F6QHD1;F6ZQL0;F6ZSG0	7	7	328.511	Protein LYRIC OS=Mus musculus GN=Mtdh PE=1 SV=1 - [LYRIC_MOUSE]	0.79302	0.0313909	1.61328	0.0912965	1.27936	0.0912965
P30285;D3YWB0;D6RHS5;E9PZX7;E9Q9E4	9	7	330.086	Cyclin-dependent kinase 4 OS=Mus musculus GN=Cdk4 PE=1 SV=1 - [CDK4_MOUSE]	1.16224	0.189807	1.12956	0.279046	1.31282	0.279046
P97384;D3Z7U0	9	7	243.318	Annexin A11 OS=Mus musculus GN=Anxa11 PE=1 SV=2 - [ANX11_MOUSE]	0.93539	0.465362	0.869111	0.312463	0.812958	0.312463
P33609	9	7	149.378	DNA polymerase alpha catalytic subunit OS=Mus musculus GN=Pola1 PE=1 SV=2 - [DPOLA_MOUSE]	1.02851	0.596473	1.07688	0.0545364	1.10758	0.0545364
Q9D2R0	13	12	395.149	Acetoacetyl-CoA synthetase OS=Mus musculus GN=Aacs PE=1 SV=1 - [AACS_MOUSE]	1.04185	0.431897	1.15547	0.0346955	1.20383	0.0346955
O35344	9	6	220.36	Importin subunit alpha-4 OS=Mus musculus GN=Kpna3 PE=1 SV=1 - [IMA4_MOUSE]	1.09385	0.555922	1.2326	0.208919	1.34828	0.208919
P03975	9	6	325.37	IgE-binding protein OS=Mus musculus GN=Iap PE=2 SV=1 - [IGEB_MOUSE]	0.987212	0.830047	0.96016	0.603525	0.947881	0.603525
Q9D7S7	9	5	364.06	60S ribosomal protein L22-like 1 OS=Mus musculus GN=Rpl22l1 PE=1 SV=1 - [RL22L_MOUSE]	0.932224	0.488675	1.07694	0.62479	1.00395	0.62479
P61027	9	5	273.192	Ras-related protein Rab-10 OS=Mus musculus GN=Rab10 PE=1 SV=1 - [RAB10_MOUSE]	0.979546	0.867048	0.890964	0.416172	0.87274	0.416172
Q4FE56;E9PWA9;G3UY52;G3UZS3;P70398	9	5	291.575	Probable ubiquitin carboxyl-terminal hydrolase FAF-X OS=Mus musculus GN=Usp9x PE=1 SV=1 - [Q4FE56_MOUSE]	1.15743	0.172869	1.4777	0.078297	1.71035	0.078297
P08553;A0A0R4J036;D3YZ35	9	4	279.07	Neurofilament medium polypeptide OS=Mus musculus GN=Nefm PE=1 SV=4 - [NFM_MOUSE]	1.03439	0.829972	1.6046	0.104651	1.65979	0.104651
G5E8I8;Q8CGZ0	2	2	52.81	Calcium homeostasis endoplasmic reticulum protein OS=Mus musculus GN=Cherp PE=1 SV=1 - [G5E8I8_MOUSE]	0.847028	0.187501	1.42154	0.00731781	1.20408	0.00731781
Q6IFX2	9	2	341.15	Keratin, type I cytoskeletal 42 OS=Mus musculus GN=Krt42 PE=1 SV=1 - [K1C42_MOUSE]	0.7668	0.692235	1.21013	0.349249	0.927925	0.349249
P61164	9	2	340.51	Alpha-centractin OS=Mus musculus GN=Actr1a PE=1 SV=1 - [ACTZ_MOUSE]	1.05695	0.876308	1.50081	0.187398	1.58629	0.187398
P29391;A0A1B0GR60;A0A1B0GRH4;H3BKD3;P49945;Q9CPX4	5	5	278.93	Ferritin light chain 1 OS=Mus musculus GN=Ftl1 PE=1 SV=2 - [FRIL1_MOUSE]	0.685907	0.00157954	1.75888	0.00640894	1.20643	0.00640894
Q61543;E9PWD8;F8WHM5	2	2	56.2328	Golgi apparatus protein 1 OS=Mus musculus GN=Glg1 PE=1 SV=1 - [GSLG1_MOUSE]	0.959297	0.802868	1.2578	0.0322608	1.20661	0.0322608
P08207	8	8	221.824	Protein S100-A10 OS=Mus musculus GN=S100a10 PE=1 SV=2 - [S10AA_MOUSE]	0.849121	0.187131	1.01555	0.919318	0.862322	0.919318
Q9DBG5	8	8	229.24	Perilipin-3 OS=Mus musculus GN=Plin3 PE=1 SV=1 - [PLIN3_MOUSE]	1.03737	0.490413	0.966246	0.832888	1.00235	0.832888
A0A0G2JGD2;P07091	8	8	278.71	Protein S100-A4 (Fragment) OS=Mus musculus GN=S100a4 PE=1 SV=1 - [A0A0G2JGD2_MOUSE]	0.710782	0.0986006	0.896063	0.207941	0.636905	0.207941
Q9JJA4;D3Z369	8	8	267.649	Ribosome biogenesis protein WDR12 OS=Mus musculus GN=Wdr12 PE=1 SV=1 - [WDR12_MOUSE]	0.925547	0.453197	1.36606	0.107374	1.26435	0.107374
P34884	8	8	202.136	Macrophage migration inhibitory factor OS=Mus musculus GN=Mif PE=1 SV=2 - [MIF_MOUSE]	1.23886	0.171323	0.833078	0.198974	1.03207	0.198974
Q8CAY6;F2Z459;G3XA25;Q80X81	8	8	145.184	Acetyl-CoA acetyltransferase, cytosolic OS=Mus musculus GN=Acat2 PE=1 SV=2 - [THIC_MOUSE]	0.589767	0.659001	0.214444	0.324203	0.126472	0.324203
Q8R010;Q8R3V2	8	8	309.762	Aminoacyl tRNA synthase complex-interacting multifunctional protein 2 OS=Mus musculus GN=Aimp2 PE=1 SV=2 - [AIMP2_MOUSE]	1.00801	0.915972	1.30304	0.139491	1.31349	0.139491
P06795;A0A0G2JDM4;A0A0G2JF49;P21440;P21447	8	8	223.962	Multidrug resistance protein 1B OS=Mus musculus GN=Abcb1b PE=1 SV=1 - [MDR1B_MOUSE]	1.20861	0.172332	0.972159	0.810742	1.17496	0.810742
Q9ERG0	3	3	52.33	LIM domain and actin-binding protein 1 OS=Mus musculus GN=Lima1 PE=1 SV=3 - [LIMA1_MOUSE]	0.799772	0.241408	1.5104	0.00916106	1.20797	0.00916106
Q8BK64	8	8	407.37	Activator of 90 kDa heat shock protein ATPase homolog 1 OS=Mus musculus GN=Ahsa1 PE=1 SV=2 - [AHSA1_MOUSE]	0.962854	0.800116	0.761598	0.104288	0.733308	0.104288
D3Z0M9	8	8	254.169	MCG18410, isoform CRA_a OS=Mus musculus GN=Ddx23 PE=1 SV=1 - [D3Z0M9_MOUSE]	0.860368	0.193033	1.21296	0.293657	1.04359	0.293657
Q64012;A2AU60;A2AU61;A2AU62	8	8	296.666	RNA-binding protein Raly OS=Mus musculus GN=Raly PE=1 SV=3 - [RALY_MOUSE]	1.0475	0.660418	1.22139	0.157454	1.2794	0.157454
Q9DC61;A2AIW9	8	8	219.344	Mitochondrial-processing peptidase subunit alpha OS=Mus musculus GN=Pmpca PE=1 SV=1 - [MPPA_MOUSE]	1.02804	0.666762	0.846783	0.558265	0.870525	0.558265
P62858;G3UYV7;J3QNN8	8	8	263.666	40S ribosomal protein S28 OS=Mus musculus GN=Rps28 PE=1 SV=1 - [RS28_MOUSE]	0.971631	0.723625	0.899037	0.218406	0.873532	0.218406
P37040;E9PVT9;E9Q997;F6R7H8;Q05DV1	26	25	964.199	NADPH--cytochrome P450 reductase OS=Mus musculus GN=Por PE=1 SV=2 - [NCPR_MOUSE]	0.80254	0.0204679	1.07052	0.404008	0.859139	0.404008
P62835;A0A0G2JDL9;A0A0G2JE52;A0A0G2JED9;Q99JI6	8	8	431.26	Ras-related protein Rap-1A OS=Mus musculus GN=Rap1a PE=1 SV=1 - [RAP1A_MOUSE]	1.12218	0.0677416	0.883919	0.285424	0.991914	0.285424
Q9CQU0	3	3	68.04	Thioredoxin domain-containing protein 12 OS=Mus musculus GN=Txndc12 PE=1 SV=1 - [TXD12_MOUSE]	0.802672	0.020399	1.17453	0.155463	0.942759	0.155463
Q9D6R2	8	8	343.46	Isocitrate dehydrogenase [NAD] subunit alpha, mitochondrial OS=Mus musculus GN=Idh3a PE=1 SV=1 - [IDH3A_MOUSE]	1.02688	0.86379	1.12108	0.435306	1.15121	0.435306
P63073;A0A0G2JFB4;A0A0G2JG98;A0A0G2JGT5;A0A0G2JH04	8	8	246.303	Eukaryotic translation initiation factor 4E OS=Mus musculus GN=Eif4e PE=1 SV=1 - [IF4E_MOUSE]	0.918973	0.247733	1.09365	0.387707	1.00504	0.387707
Q80X50;A0A0G2JDT1;A0A0G2JDV6;A0A0G2JE24;A0A0G2JEC6;A0A0G2JFN7;A0A0G2JG47;A0A0G2JGD0;A0A0H2UH17	20	20	614.266	Ubiquitin-associated protein 2-like OS=Mus musculus GN=Ubap2l PE=1 SV=1 - [UBP2L_MOUSE]	0.82038	0.0163457	1.47341	0.0286119	1.20876	0.0286119
P08228	16	15	533.212	Superoxide dismutase [Cu-Zn] OS=Mus musculus GN=Sod1 PE=1 SV=2 - [SODC_MOUSE]	0.80329	0.0347613	1.17506	0.317107	0.943913	0.317107
Q62426	8	8	262.093	Cystatin-B OS=Mus musculus GN=Cstb PE=1 SV=1 - [CYTB_MOUSE]	1.11375	0.0646794	1.06791	0.636822	1.18937	0.636822
P26369;A0A140LJ08;Q3KQM4;Q80XR5	8	8	332.267	Splicing factor U2AF 65 kDa subunit OS=Mus musculus GN=U2af2 PE=1 SV=3 - [U2AF2_MOUSE]	0.865495	0.443266	1.16906	0.225915	1.01181	0.225915
Q9CQU5	2	2	38.36	ZW10 interactor OS=Mus musculus GN=Zwint PE=1 SV=1 - [ZWINT_MOUSE]	0.811535	0.0896211	1.49387	0.0190991	1.21233	0.0190991
Q9JLQ0	8	8	229.203	CD2-associated protein OS=Mus musculus GN=Cd2ap PE=1 SV=3 - [CD2AP_MOUSE]	0.966267	0.724731	0.996713	0.977575	0.963091	0.977575
P62874;H3BKR2;H3BLF7	11	6	477.15	Guanine nucleotide-binding protein G(I)/G(S)/G(T) subunit beta-1 OS=Mus musculus GN=Gnb1 PE=1 SV=3 - [GBB1_MOUSE]	0.80591	0.0153325	1.25044	0.117043	1.00774	0.117043
Q8K363;F6ZX28	19	18	834.642	ATP-dependent RNA helicase DDX18 OS=Mus musculus GN=Ddx18 PE=1 SV=1 - [DDX18_MOUSE]	0.806083	0.00114806	1.40832	0.130594	1.13522	0.130594
P51660	8	8	359.53	Peroxisomal multifunctional enzyme type 2 OS=Mus musculus GN=Hsd17b4 PE=1 SV=3 - [DHB4_MOUSE]	1.13025	0.271497	0.786902	0.0648308	0.889394	0.0648308
O54833	6	6	230.79	Casein kinase II subunit alpha' OS=Mus musculus GN=Csnk2a2 PE=1 SV=1 - [CSK22_MOUSE]	0.806346	0.00242097	1.02117	0.423998	0.823415	0.423998
Q91YR7	8	8	341.532	Pre-mRNA-processing factor 6 OS=Mus musculus GN=Prpf6 PE=1 SV=1 - [PRP6_MOUSE]	0.876323	0.334629	1.67715	0.0795093	1.46973	0.0795093
Q9JHW4;A0A0N4SUU3;A0A0N4SUV6;A0A0N4SVA4;A0A0N4SWB3;A0A0N4SWD9	3	2	114.427	Selenocysteine-specific elongation factor OS=Mus musculus GN=Eefsec PE=1 SV=2 - [SELB_MOUSE]	0.950319	0.842145	1.27571	0.0140547	1.21234	0.0140547
G5E896;A0A0R4J1Q0;D6RE33;F6ZJ27;Q3UJB9	5	5	170.27	Enhancer of mRNA decapping 4, isoform CRA_b OS=Mus musculus GN=Edc4 PE=1 SV=1 - [G5E896_MOUSE]	0.869971	0.271979	1.4019	0.00686051	1.21961	0.00686051
Q8BY71;A2ATU9	7	7	384.96	Histone acetyltransferase type B catalytic subunit OS=Mus musculus GN=Hat1 PE=1 SV=1 - [HAT1_MOUSE]	0.871297	0.106096	1.40197	0.00634315	1.22154	0.00634315
P06151;A0A0N4SVV8;A0A1B0GQX5;A0A1B0GRC1;A0A1B0GRE9;A0A1B0GRS2;A0A1B0GRW9;A0A1B0GS79;A0A1B0GSL7;A0A1B0GSR2;A0A1B0GSR9;A0A1B0GSX0;G5E8N5;A0A1B0GT41;D3YVR7;D3YZE4;D3YZQ9;D3Z7F0;P00342;P16125	53	49	2542.25	L-lactate dehydrogenase A chain OS=Mus musculus GN=Ldha PE=1 SV=3 - [LDHA_MOUSE]	0.808614	0.0242989	1.32628	0.117063	1.07245	0.117063
O09061	8	8	234.23	Proteasome subunit beta type-1 OS=Mus musculus GN=Psmb1 PE=1 SV=1 - [PSB1_MOUSE]	0.97128	0.873851	1.18212	0.346393	1.14817	0.346393
Q9D1D4	8	8	408.14	Transmembrane emp24 domain-containing protein 10 OS=Mus musculus GN=Tmed10 PE=1 SV=1 - [TMEDA_MOUSE]	0.986928	0.923746	1.14823	0.463118	1.13322	0.463118
O35226	7	7	325.08	26S proteasome non-ATPase regulatory subunit 4 OS=Mus musculus GN=Psmd4 PE=1 SV=1 - [PSMD4_MOUSE]	0.863291	0.0648538	1.41592	0.0492611	1.22235	0.0492611
Q61739;F6VSK8	8	8	347.24	Integrin alpha-6 OS=Mus musculus GN=Itga6 PE=1 SV=3 - [ITA6_MOUSE]	1.1142	0.235482	0.978418	0.803906	1.09015	0.803906
E9QL31;A0A0R4J104;E0CXT5;E0CZ53;E9PX84;F6TQN9;P98078;Q3TRE6;Q9DCE6	8	8	326.296	Disabled homolog 2 OS=Mus musculus GN=Dab2 PE=1 SV=1 - [E9QL31_MOUSE]	1.01778	0.859288	1.00765	0.964176	1.02557	0.964176
D3YXK2;Q80YR5;S4R1M2;S4R2Q5	8	8	209.6	Scaffold attachment factor B1 OS=Mus musculus GN=Safb PE=1 SV=2 - [SAFB1_MOUSE]	1.00111	0.981637	1.33117	0.182369	1.33264	0.182369
Q8VDP4	8	8	282.73	Cell cycle and apoptosis regulator protein 2 OS=Mus musculus GN=Ccar2 PE=1 SV=2 - [CCAR2_MOUSE]	1.08756	0.506296	1.3987	0.160182	1.52117	0.160182
Q8BW10;E9PW56;F6YBB8	4	3	131.64	RNA-binding protein NOB1 OS=Mus musculus GN=Nob1 PE=1 SV=1 - [NOB1_MOUSE]	0.808725	0.0154221	0.891319	0.166457	0.720832	0.166457
Q01149	5	5	233.19	Collagen alpha-2(I) chain OS=Mus musculus GN=Col1a2 PE=1 SV=2 - [CO1A2_MOUSE]	0.809222	0.0160948	1.60666	0.106719	1.30015	0.106719
G3UXW9;A0A140LJB7;B1ATU4;Q3MIA8;Q99LD4	8	8	306.21	COP9 signalosome complex subunit 1 OS=Mus musculus GN=Gps1 PE=1 SV=1 - [G3UXW9_MOUSE]	1.00596	0.954526	1.73493	0.0500543	1.74527	0.0500543
Q61584;A0A0G2JEP0;A0A0G2JGL6;A0A0H2UH27	10	8	466.48	Fragile X mental retardation syndrome-related protein 1 OS=Mus musculus GN=Fxr1 PE=1 SV=2 - [FXR1_MOUSE]	0.613162	0.00230592	1.99377	0.0343538	1.2225	0.0343538
P97452	3	3	107.1	Ribosome biogenesis protein BOP1 OS=Mus musculus GN=Bop1 PE=1 SV=1 - [BOP1_MOUSE]	0.812316	0.163092	1.50716	0.0177127	1.22429	0.0177127
Q80UM7	8	8	349.202	Mannosyl-oligosaccharide glucosidase OS=Mus musculus GN=Mogs PE=1 SV=1 - [MOGS_MOUSE]	1.04496	0.51035	1.08555	0.141705	1.13436	0.141705
P59999;E9PWA7;Q3TX55	8	8	398.086	Actin-related protein 2/3 complex subunit 4 OS=Mus musculus GN=Arpc4 PE=1 SV=3 - [ARPC4_MOUSE]	1.01188	0.851061	1.39995	0.0609537	1.41659	0.0609537
P70460	8	8	321.67	Vasodilator-stimulated phosphoprotein OS=Mus musculus GN=Vasp PE=1 SV=4 - [VASP_MOUSE]	0.95881	0.787196	1.29473	0.276008	1.2414	0.276008
Q8VDJ3;A0A087WP83;A0A087WPC5;A0A087WQY9;A0A087WS92	26	26	1151.28	Vigilin OS=Mus musculus GN=Hdlbp PE=1 SV=1 - [VIGLN_MOUSE]	0.899203	0.0804192	1.36607	0.0156866	1.22838	0.0156866
P41241	4	4	52.9468	Tyrosine-protein kinase CSK OS=Mus musculus GN=Csk PE=1 SV=2 - [CSK_MOUSE]	0.997675	0.983473	1.23307	0.0448867	1.23021	0.0448867
Q9JMH6	8	8	368.14	Thioredoxin reductase 1, cytoplasmic OS=Mus musculus GN=Txnrd1 PE=1 SV=3 - [TRXR1_MOUSE]	1.01575	0.843064	1.13017	0.172168	1.14797	0.172168
P58389;A2AWE9;A2AWF0;B7ZDE0;F6Z6I0	8	8	300.603	Serine/threonine-protein phosphatase 2A activator OS=Mus musculus GN=Ppp2r4 PE=1 SV=1 - [PTPA_MOUSE]	0.969996	0.836232	1.05674	0.412985	1.02504	0.412985
Q8K1J6;A0A0N4SUW4;A0A0N4SV41	8	8	205.855	CCA tRNA nucleotidyltransferase 1, mitochondrial OS=Mus musculus GN=Trnt1 PE=1 SV=1 - [TRNT1_MOUSE]	1.03811	0.663859	1.02413	0.681358	1.06315	0.681358
Q8JZM7	9	9	224.827	Parafibromin OS=Mus musculus GN=Cdc73 PE=1 SV=1 - [CDC73_MOUSE]	0.897688	0.29756	1.37047	0.00527688	1.23026	0.00527688
A2AMV1;D6RCI7;Q9D0I8	8	8	246.78	RIKEN cDNA 2610012O22, isoform CRA_a OS=Mus musculus GN=Mrto4 PE=1 SV=1 - [A2AMV1_MOUSE]	1.03616	0.478108	1.17709	0.287812	1.21965	0.287812
Q9R0X4;Q32MW3	8	7	259.807	Acyl-coenzyme A thioesterase 9, mitochondrial OS=Mus musculus GN=Acot9 PE=1 SV=1 - [ACOT9_MOUSE]	1.02115	0.821695	0.905181	0.385697	0.924328	0.385697
Q8C166;A3KGK7;B7ZCP4;B7ZCP5;B7ZCP6;B7ZCP7;B7ZCP8;E9Q806;F6R587;V9GWY2;V9GX86;V9GXM6	8	7	227	Copine-1 OS=Mus musculus GN=Cpne1 PE=1 SV=1 - [CPNE1_MOUSE]	0.963159	0.807583	0.837577	0.549316	0.80672	0.549316
O55029	8	7	326.03	Coatomer subunit beta' OS=Mus musculus GN=Copb2 PE=1 SV=2 - [COPB2_MOUSE]	1.05987	0.531053	1.12656	0.42703	1.19401	0.42703
Q8VCT3;E9PYF1	6	6	228.462	Aminopeptidase B OS=Mus musculus GN=Rnpep PE=1 SV=2 - [AMPB_MOUSE]	0.810615	0.00937468	1.19616	0.154283	0.969626	0.154283
P35279;D3YV69;P61294	8	7	252.479	Ras-related protein Rab-6A OS=Mus musculus GN=Rab6a PE=1 SV=4 - [RAB6A_MOUSE]	1.10135	0.237971	1.15313	0.260151	1.27001	0.260151
Q99JY0;D3YXU1	8	7	316.513	Trifunctional enzyme subunit beta, mitochondrial OS=Mus musculus GN=Hadhb PE=1 SV=1 - [ECHB_MOUSE]	1.10656	0.805879	0.651154	0.239325	0.72054	0.239325
P31938;M0QWN2;Q63932;Q91YS7	8	7	246.112	Dual specificity mitogen-activated protein kinase kinase 1 OS=Mus musculus GN=Map2k1 PE=1 SV=2 - [MP2K1_MOUSE]	1.00186	0.987538	0.990525	0.957178	0.992367	0.957178
P68181;A0A0G2JFT9;H6TMF5	4	2	116.405	cAMP-dependent protein kinase catalytic subunit beta OS=Mus musculus GN=Prkacb PE=1 SV=2 - [KAPCB_MOUSE]	0.811124	0.00979374	0.830139	0.387559	0.673346	0.387559
Q91VH2	8	7	393.709	Sorting nexin-9 OS=Mus musculus GN=Snx9 PE=1 SV=1 - [SNX9_MOUSE]	1.04242	0.498693	1.17519	0.178765	1.22504	0.178765
Q9CRD2	4	4	149.62	ER membrane protein complex subunit 2 OS=Mus musculus GN=Emc2 PE=1 SV=1 - [EMC2_MOUSE]	0.702569	0.00690751	1.75364	0.0383224	1.23205	0.0383224
P63037;B1AXX9;B1AXY0;B1AXY1	14	14	506.3	DnaJ homolog subfamily A member 1 OS=Mus musculus GN=Dnaja1 PE=1 SV=1 - [DNJA1_MOUSE]	0.811855	0.000159935	1.11688	0.0800398	0.906745	0.0800398
P70698	16	14	682.86	CTP synthase 1 OS=Mus musculus GN=Ctps1 PE=1 SV=2 - [PYRG1_MOUSE]	0.811963	0.0298283	1.4808	0.0668558	1.20236	0.0668558
Q9DAW6	8	7	160.09	U4/U6 small nuclear ribonucleoprotein Prp4 OS=Mus musculus GN=Prpf4 PE=1 SV=1 - [PRP4_MOUSE]	0.797965	0.147248	1.27787	0.0595673	1.01969	0.0595673
Q99LS3;A0A0J9YVH9;D3Z4T3	5	4	201.03	Phosphoserine phosphatase OS=Mus musculus GN=Psph PE=1 SV=1 - [SERB_MOUSE]	0.855674	0.0833531	1.44062	0.033481	1.2327	0.033481
Q6ZWQ9;D3YV37;Q3THE2;Q9CQ19	8	7	389.168	MCG5400 OS=Mus musculus GN=Myl12a PE=1 SV=1 - [Q6ZWQ9_MOUSE]	1.03707	0.871117	0.851062	0.453479	0.882614	0.453479
Q3UYV9	8	7	220.867	Nuclear cap-binding protein subunit 1 OS=Mus musculus GN=Ncbp1 PE=1 SV=2 - [NCBP1_MOUSE]	0.753931	0.366311	1.07081	0.742633	0.807317	0.742633
Q3TQP6;P06801	8	7	366.747	Malic enzyme OS=Mus musculus GN=Me1 PE=1 SV=1 - [Q3TQP6_MOUSE]	0.993844	0.968272	0.836001	0.18109	0.830855	0.18109
A0A1B0GTA4;A0A1B0GS13;A0A1B0GSH8;A0A1B0GT35;A0A1B0GT81;Q07813	8	7	383.31	Apoptosis regulator BAX (Fragment) OS=Mus musculus GN=Bax PE=4 SV=1 - [A0A1B0GTA4_MOUSE]	0.899991	0.770808	0.961647	0.909917	0.865474	0.909917
Q8R5L1;O35658	8	7	320.216	Complement component 1 Q subcomponent-binding protein, mitochondrial OS=Mus musculus GN=C1qbp PE=1 SV=1 - [Q8R5L1_MOUSE]	1.00506	0.965063	1.41942	0.146822	1.4266	0.146822
Q9JLJ2;Q3U367	8	7	279.88	4-trimethylaminobutyraldehyde dehydrogenase OS=Mus musculus GN=Aldh9a1 PE=1 SV=1 - [AL9A1_MOUSE]	1.1561	0.238277	1.23172	0.0946268	1.424	0.0946268
P53811;Q8JZZ5	8	7	235.557	Phosphatidylinositol transfer protein beta isoform OS=Mus musculus GN=Pitpnb PE=1 SV=2 - [PIPNB_MOUSE]	1.26597	0.316703	0.605052	0.0609553	0.765975	0.0609553
P51432	8	7	261.37	1-phosphatidylinositol 4,5-bisphosphate phosphodiesterase beta-3 OS=Mus musculus GN=Plcb3 PE=1 SV=2 - [PLCB3_MOUSE]	1.00261	0.977928	1.30228	0.0836599	1.30568	0.0836599
Q99JR1;Q3U4F0;Q91V61	8	7	251.73	Sideroflexin-1 OS=Mus musculus GN=Sfxn1 PE=1 SV=3 - [SFXN1_MOUSE]	0.999041	0.976737	1.2073	0.269118	1.20614	0.269118
P84089;G3UW85	8	7	287.603	Enhancer of rudimentary homolog OS=Mus musculus GN=Erh PE=1 SV=1 - [ERH_MOUSE]	1.08386	0.412575	1.12764	0.467029	1.22221	0.467029
E9Q0F0	8	7	472.91	Protein Krt78 OS=Mus musculus GN=Krt78 PE=1 SV=1 - [E9Q0F0_MOUSE]	0.532682	0.501416	0.660394	0.191959	0.35178	0.191959
B2RY56;S4R2A4;S4R2B0;S4R2J1	7	7	237.82	RNA-binding protein 25 OS=Mus musculus GN=Rbm25 PE=1 SV=2 - [RBM25_MOUSE]	0.830573	0.0820308	1.48443	0.0446597	1.23292	0.0446597
P21956	8	7	338.271	Lactadherin OS=Mus musculus GN=Mfge8 PE=1 SV=3 - [MFGM_MOUSE]	0.967712	0.719025	1.3488	0.20243	1.30525	0.20243
Q3U4W8;D3YYA5;D3Z4K7;P56399	18	18	828.42	Ubiquitin carboxyl-terminal hydrolase 5 OS=Mus musculus GN=Usp5 PE=1 SV=1 - [Q3U4W8_MOUSE]	0.986443	0.793386	1.25269	0.0498722	1.23571	0.0498722
Q505F5;E9PV22	8	6	183.393	Leucine-rich repeat-containing protein 47 OS=Mus musculus GN=Lrrc47 PE=1 SV=1 - [LRC47_MOUSE]	0.867102	0.156629	1.63567	0.0972671	1.41829	0.0972671
Q01405;E9Q1S3	8	6	208.613	Protein transport protein Sec23A OS=Mus musculus GN=Sec23a PE=1 SV=2 - [SC23A_MOUSE]	0.877217	0.311456	1.11164	0.500845	0.975146	0.500845
Q3TZZ7	4	4	177.33	Extended synaptotagmin-2 OS=Mus musculus GN=Esyt2 PE=1 SV=1 - [ESYT2_MOUSE]	1.02944	0.638326	1.20154	0.0185626	1.23691	0.0185626
Q9CWJ9	52	51	1991.24	Bifunctional purine biosynthesis protein PURH OS=Mus musculus GN=Atic PE=1 SV=2 - [PUR9_MOUSE]	0.911767	0.067857	1.35728	0.038878	1.23753	0.038878
P62855	8	6	321.188	40S ribosomal protein S26 OS=Mus musculus GN=Rps26 PE=1 SV=3 - [RS26_MOUSE]	1.04473	0.467632	1.14965	0.355066	1.20108	0.355066
Q9ESX5;A2AN81;B7ZCL7;F6S1S5;F6YUI5	17	17	688.7	H/ACA ribonucleoprotein complex subunit 4 OS=Mus musculus GN=Dkc1 PE=1 SV=4 - [DKC1_MOUSE]	0.971791	0.455956	1.27403	0.0349774	1.23809	0.0349774
O70310	8	5	302.57	Glycylpeptide N-tetradecanoyltransferase 1 OS=Mus musculus GN=Nmt1 PE=1 SV=1 - [NMT1_MOUSE]	0.962842	0.510175	1.49686	0.108282	1.44124	0.108282
P42669;Q8R4E6	8	5	324.745	Transcriptional activator protein Pur-alpha OS=Mus musculus GN=Pura PE=1 SV=1 - [PURA_MOUSE]	0.986456	0.910221	1.3287	0.0909527	1.31071	0.0909527
Q6ZWY3;D3YYB0;D6RH49	8	5	254.63	40S ribosomal protein S27-like OS=Mus musculus GN=Rps27l PE=1 SV=3 - [RS27L_MOUSE]	0.903654	0.459222	1.08814	0.532608	0.983298	0.532608
P46471;Q8BVQ9	19	18	644.591	26S protease regulatory subunit 7 OS=Mus musculus GN=Psmc2 PE=1 SV=5 - [PRS7_MOUSE]	0.856328	0.158553	1.44705	0.0228133	1.23915	0.0228133
Q9D0M1;B1AT82;B1AT83;B1AT84	8	4	261.573	Phosphoribosyl pyrophosphate synthase-associated protein 1 OS=Mus musculus GN=Prpsap1 PE=1 SV=1 - [KPRA_MOUSE]	1.0353	0.618906	0.881909	0.234392	0.913043	0.234392
P04104;Q6IFZ9;Q9R0H5	8	3	424.8	Keratin, type II cytoskeletal 1 OS=Mus musculus GN=Krt1 PE=1 SV=4 - [K2C1_MOUSE]	0.353918	0.440825	1.31387	0.397968	0.465002	0.397968
Q3TEA8;A2AM62;A2AM63;A2AM65;A2AM69;A2AM70;Z4YKA3;Z4YKB8	8	8	227.409	Heterochromatin protein 1-binding protein 3 OS=Mus musculus GN=Hp1bp3 PE=1 SV=1 - [HP1B3_MOUSE]	0.791729	0.00301192	1.56759	0.00181611	1.2411	0.00181611
O89086;S4R2M6	8	2	355.86	RNA-binding protein 3 OS=Mus musculus GN=Rbm3 PE=1 SV=1 - [RBM3_MOUSE]	1.14028	0.202171	0.707497	0.152115	0.806742	0.152115
Q9D1M4	7	7	163.025	Eukaryotic translation elongation factor 1 epsilon-1 OS=Mus musculus GN=Eef1e1 PE=1 SV=1 - [MCA3_MOUSE]	1.00417	0.977313	1.17841	0.203251	1.18333	0.203251
H3BKL5;H3BJC1;H3BJZ9;H3BKA1;Q8VCH0;Q921H8	4	4	88.9966	3-ketoacyl-CoA thiolase A, peroxisomal OS=Mus musculus GN=Acaa1a PE=1 SV=1 - [H3BKL5_MOUSE]	0.608114	0.264453	2.04139	0.000173689	1.2414	0.000173689
Q99JY9;A0A087WP86;A0A087WPR6;A0A087WQ14;A0A087WQ83;A0A087WRA1;A0A087WS98	21	17	791.975	Actin-related protein 3 OS=Mus musculus GN=Actr3 PE=1 SV=3 - [ARP3_MOUSE]	0.887897	0.151838	1.39822	0.0481138	1.24147	0.0481138
Q9D6K8	2	2	96.31	FUN14 domain-containing protein 2 OS=Mus musculus GN=Fundc2 PE=2 SV=1 - [FUND2_MOUSE]	0.924849	0.528569	1.3431	0.0120201	1.24216	0.0120201
A0A140T8K6;D3YX71;P47964;Q6ZWZ4	7	7	172.43	60S ribosomal protein L36 OS=Mus musculus GN=Rpl36-ps3 PE=3 SV=1 - [A0A140T8K6_MOUSE]	0.930471	0.737945	1.08507	0.70323	1.00962	0.70323
B9EJ54;A0A0J9YUD5;E9Q880;P97772	16	16	578.99	MCG21756, isoform CRA_b OS=Mus musculus GN=Nup205 PE=1 SV=1 - [B9EJ54_MOUSE]	0.920362	0.167591	1.35051	0.00680364	1.24296	0.00680364
Q9R0Y5;A0A0A6YXW8;Z4YN97	7	7	375.64	Adenylate kinase isoenzyme 1 OS=Mus musculus GN=Ak1 PE=1 SV=1 - [KAD1_MOUSE]	0.75895	0.0141382	1.6425	7.28384e-05	1.24657	7.28384e-05
Q6P8I4;D3YWA4;F8WI88;Q3TM89	7	7	298.63	PEST proteolytic signal-containing nuclear protein OS=Mus musculus GN=Pcnp PE=1 SV=1 - [PCNP_MOUSE]	0.902776	0.172065	1.37144	0.137723	1.2381	0.137723
E9PYH2;Q91V12	5	4	199.49	Cytosolic acyl coenzyme A thioester hydrolase OS=Mus musculus GN=Acot7 PE=1 SV=1 - [E9PYH2_MOUSE]	0.980348	0.806072	1.27296	0.0109873	1.24794	0.0109873
P62307	7	7	270.991	Small nuclear ribonucleoprotein F OS=Mus musculus GN=Snrpf PE=1 SV=1 - [RUXF_MOUSE]	0.929816	0.908363	0.850492	0.732892	0.790801	0.732892
P55264	7	7	185.57	Adenosine kinase OS=Mus musculus GN=Adk PE=1 SV=2 - [ADK_MOUSE]	0.92546	0.231312	1.45631	0.0877802	1.34775	0.0877802
O55013	2	2	61.39	Trafficking protein particle complex subunit 3 OS=Mus musculus GN=Trappc3 PE=1 SV=1 - [TPPC3_MOUSE]	0.816193	0.014317	1.60287	0.0580847	1.30825	0.0580847
P28352;D3Z124;F6QA74	7	7	303.99	DNA-(apurinic or apyrimidinic site) lyase OS=Mus musculus GN=Apex1 PE=1 SV=2 - [APEX1_MOUSE]	1.01504	0.938767	1.23734	0.308439	1.25595	0.308439
Q9DBX5;P47713	3	2	60.0698	Phospholipase A2 OS=Mus musculus GN=Pla2g4a PE=1 SV=1 - [Q9DBX5_MOUSE]	0.916738	0.0128021	1.36129	0.0156455	1.24794	0.0156455
Q80X82;F6UJ99;F8WJD4	7	7	220.394	Symplekin OS=Mus musculus GN=Sympk PE=1 SV=1 - [SYMPK_MOUSE]	1.06483	0.562566	0.799114	0.0602811	0.850923	0.0602811
P63168;Q80ZS7;Q9D0M5	7	7	249.66	Dynein light chain 1, cytoplasmic OS=Mus musculus GN=Dynll1 PE=1 SV=1 - [DYL1_MOUSE]	0.888442	0.391622	0.796718	0.383696	0.707838	0.383696
P10605	7	7	350.07	Cathepsin B OS=Mus musculus GN=Ctsb PE=1 SV=2 - [CATB_MOUSE]	1.01828	0.92041	1.10446	0.648661	1.12465	0.648661
P08030	16	15	823.585	Adenine phosphoribosyltransferase OS=Mus musculus GN=Aprt PE=1 SV=2 - [APT_MOUSE]	0.980875	0.651259	1.27315	0.00180516	1.2488	0.00180516
Q8VDM4;E9Q2S8;J3KMQ2	34	34	1412.77	26S proteasome non-ATPase regulatory subunit 2 OS=Mus musculus GN=Psmd2 PE=1 SV=1 - [PSMD2_MOUSE]	0.956252	0.519057	1.30622	0.0333327	1.24908	0.0333327
Q9CQ43;Q8VCG1	7	7	287.05	Deoxyuridine triphosphatase OS=Mus musculus GN=Dut PE=1 SV=1 - [Q9CQ43_MOUSE]	1.00579	0.966913	1.49497	0.0778571	1.50363	0.0778571
A0A1B0GRP7;A0A1B0GQY5;A0A1B0GRR5;A0A1B0GSA1;A0A1B0GSP5;Q6P8V7;Q80ZV3;Q9Z2Y8	7	7	148.879	Proline synthase co-transcribed bacterial homolog protein (Fragment) OS=Mus musculus GN=Prosc PE=4 SV=1 - [A0A1B0GRP7_MOUSE]	0.930263	0.529665	1.29631	0.108204	1.20591	0.108204
Q6P542	7	7	337.03	ATP-binding cassette sub-family F member 1 OS=Mus musculus GN=Abcf1 PE=1 SV=1 - [ABCF1_MOUSE]	0.995778	0.954929	0.994657	0.975754	0.990457	0.975754
Q922Q4;A2ABZ2;Q922W5	7	7	442.7	Pyrroline-5-carboxylate reductase 2 OS=Mus musculus GN=Pycr2 PE=1 SV=1 - [P5CR2_MOUSE]	0.816756	0.0265042	1.44479	0.0940564	1.18004	0.0940564
D3Z7R1;Q8K183	7	7	316.62	Pyridoxal kinase OS=Mus musculus GN=Pdxk PE=1 SV=1 - [D3Z7R1_MOUSE]	1.34354	0.061405	0.962391	0.836634	1.29301	0.836634
Q8VBV7;A0A087WPM5	7	7	174.068	COP9 signalosome complex subunit 8 OS=Mus musculus GN=Cops8 PE=1 SV=1 - [CSN8_MOUSE]	0.915164	0.38482	1.49675	0.0570432	1.36977	0.0570432
A0A0R4J170;E9QAB8;F2Z4A9;G3UX35;H3BJK2;H3BLH0;Q3TKT4;Q6DIC0	9	9	271.42	Transcription activator BRG1 OS=Mus musculus GN=Smarca4 PE=1 SV=1 - [A0A0R4J170_MOUSE]	0.962933	0.567585	1.30013	0.0481786	1.25194	0.0481786
Q99KH8;A2AD84;D3Z359;Q99JT2;Q9Z2W1	7	7	224.59	Serine/threonine-protein kinase 24 OS=Mus musculus GN=Stk24 PE=1 SV=1 - [STK24_MOUSE]	0.962918	0.473054	1.33734	0.0767217	1.28775	0.0767217
Q9CPT5;D3Z7M5	6	6	150.56	Nucleolar protein 16 OS=Mus musculus GN=Nop16 PE=1 SV=1 - [NOP16_MOUSE]	0.81834	0.0316092	1.29731	0.163696	1.06164	0.163696
O55201;A0A140LJ34	7	7	132.847	Transcription elongation factor SPT5 OS=Mus musculus GN=Supt5h PE=1 SV=1 - [SPT5H_MOUSE]	1.01146	0.93473	0.990973	0.970903	1.00233	0.970903
P99027	7	7	242.15	60S acidic ribosomal protein P2 OS=Mus musculus GN=Rplp2 PE=1 SV=3 - [RLA2_MOUSE]	1.01637	0.864657	1.18822	0.293058	1.20768	0.293058
V9GXJ4;P52651;Q3UJH4	7	7	260.761	Homeobox protein Rhox5 (Fragment) OS=Mus musculus GN=Rhox5 PE=1 SV=1 - [V9GXJ4_MOUSE]	0.838027	0.0588785	1.1767	0.267183	0.986106	0.267183
Q9JIH2	7	7	151.369	Nuclear pore complex protein Nup50 OS=Mus musculus GN=Nup50 PE=1 SV=3 - [NUP50_MOUSE]	0.879493	0.380352	1.33295	0.0501318	1.17232	0.0501318
Q7TSV4;A0A0G2JF47;A0A0G2JG04	7	7	219.37	Phosphoglucomutase-2 OS=Mus musculus GN=Pgm2 PE=1 SV=1 - [PGM2_MOUSE]	1.18098	0.0911893	1.28219	0.107496	1.51424	0.107496
Q5U458;A2A8D1;E9Q8B3	7	7	155.477	DnaJ homolog subfamily C member 11 OS=Mus musculus GN=Dnajc11 PE=1 SV=2 - [DJC11_MOUSE]	0.853757	0.274041	1.13215	0.266029	0.966583	0.266029
Q91WQ3;A2A7S7;F6VXZ2	7	7	194.37	Tyrosine--tRNA ligase, cytoplasmic OS=Mus musculus GN=Yars PE=1 SV=3 - [SYYC_MOUSE]	0.883704	0.319129	1.49598	0.0543906	1.32201	0.0543906
Q9DBR7;A6H644;Q8BG95	7	7	166.106	Protein phosphatase 1 regulatory subunit 12A OS=Mus musculus GN=Ppp1r12a PE=1 SV=2 - [MYPT1_MOUSE]	0.943293	0.423096	1.75953	0.0786492	1.65976	0.0786492
Q61753;F6ZSB7	45	43	2755.15	D-3-phosphoglycerate dehydrogenase OS=Mus musculus GN=Phgdh PE=1 SV=3 - [SERA_MOUSE]	0.778778	0.00928404	1.61273	0.0456363	1.25596	0.0456363
A2AN08;F6SSP6;Z4YMA7	12	11	350.069	E3 ubiquitin-protein ligase UBR4 OS=Mus musculus GN=Ubr4 PE=1 SV=1 - [UBR4_MOUSE]	0.989781	0.937133	1.26922	0.0330329	1.25625	0.0330329
Q9WTP6;F7BP55	9	8	369.33	Adenylate kinase 2, mitochondrial OS=Mus musculus GN=Ak2 PE=1 SV=5 - [KAD2_MOUSE]	0.822163	0.0742664	1.52921	0.0485099	1.25726	0.0485099
P23591	7	7	297.94	GDP-L-fucose synthase OS=Mus musculus GN=Tsta3 PE=1 SV=3 - [FCL_MOUSE]	1.0385	0.142807	1.28347	0.0838231	1.33288	0.0838231
Q922R8;Q3TML0	20	20	1007.08	Protein disulfide-isomerase A6 OS=Mus musculus GN=Pdia6 PE=1 SV=3 - [PDIA6_MOUSE]	0.836224	0.0359704	1.50641	0.0387287	1.25969	0.0387287
O08583;G3X9I4;Q9JJW6	7	7	321.73	THO complex subunit 4 OS=Mus musculus GN=Alyref PE=1 SV=3 - [THOC4_MOUSE]	1.09895	0.219827	0.940488	0.453822	1.03355	0.453822
A0A0G2JEC4;A0A0G2JE45;A0A0G2JF57;Q9JK48	6	5	201.97	Endophilin-B1 OS=Mus musculus GN=Sh3glb1 PE=1 SV=1 - [A0A0G2JEC4_MOUSE]	0.822387	0.0217139	1.0774	0.203637	0.886043	0.203637
P62814;A0A0U1RNU9;Q91YH6	7	7	192.798	V-type proton ATPase subunit B, brain isoform OS=Mus musculus GN=Atp6v1b2 PE=1 SV=1 - [VATB2_MOUSE]	0.999389	0.994077	1.15376	0.137178	1.15306	0.137178
Q921N6;H3BLJ6	7	7	303.08	Probable ATP-dependent RNA helicase DDX27 OS=Mus musculus GN=Ddx27 PE=1 SV=3 - [DDX27_MOUSE]	0.94681	0.510196	1.46462	0.0937982	1.38672	0.0937982
Q8CG48;B1AWH6	23	23	726.778	Structural maintenance of chromosomes protein 2 OS=Mus musculus GN=Smc2 PE=1 SV=2 - [SMC2_MOUSE]	0.888257	0.00636799	1.41991	0.0495639	1.26124	0.0495639
Q9EQQ9	7	7	281.654	Protein O-GlcNAcase OS=Mus musculus GN=Mgea5 PE=1 SV=2 - [OGA_MOUSE]	0.936982	0.460825	0.988743	0.925832	0.926435	0.925832
Q9CZU3	7	7	270.28	Superkiller viralicidic activity 2-like 2 OS=Mus musculus GN=Skiv2l2 PE=1 SV=1 - [SK2L2_MOUSE]	1.02277	0.788085	1.00831	0.937588	1.03127	0.937588
P47955	7	3	214.982	60S acidic ribosomal protein P1 OS=Mus musculus GN=Rplp1 PE=1 SV=1 - [RLA1_MOUSE]	0.90433	0.328485	1.40243	0.016944	1.26826	0.016944
E9QLA5;Q0GNC1	7	7	185.33	Inverted formin-2 OS=Mus musculus GN=Inf2 PE=1 SV=1 - [E9QLA5_MOUSE]	1.0894	0.521385	1.00582	0.940803	1.09574	0.940803
Q6P5H2	7	7	192.932	Nestin OS=Mus musculus GN=Nes PE=1 SV=1 - [NEST_MOUSE]	0.54278	0.501989	1.27218	0.336462	0.690513	0.336462
F8WHR6;Q569Z5	7	7	215.85	Probable ATP-dependent RNA helicase DDX46 OS=Mus musculus GN=Ddx46 PE=1 SV=1 - [F8WHR6_MOUSE]	1.01705	0.788941	0.840343	0.216021	0.854667	0.216021
Q9Z0W3	7	7	272.55	Nuclear pore complex protein Nup160 OS=Mus musculus GN=Nup160 PE=1 SV=2 - [NU160_MOUSE]	1.01477	0.894281	1.2222	0.0589247	1.24026	0.0589247
F2Z4A3;A0A087WRT4	5	5	139.474	Protein Fat1 OS=Mus musculus GN=Fat1 PE=1 SV=1 - [F2Z4A3_MOUSE]	0.681476	0.0999658	1.86308	0.0150936	1.26964	0.0150936
O88447;D3YXZ3;E9Q7C9;F6UYN4;O88448;Q5UE59;Q7TNF4;Q8CD76;Q91YS4;Q9DBS5	6	6	249.5	Kinesin light chain 1 OS=Mus musculus GN=Klc1 PE=1 SV=3 - [KLC1_MOUSE]	0.889925	0.572266	1.42975	0.0274941	1.27237	0.0274941
Q61171;D3Z4A4	15	14	772.817	Peroxiredoxin-2 OS=Mus musculus GN=Prdx2 PE=1 SV=3 - [PRDX2_MOUSE]	0.844343	0.0247865	1.50839	0.0363243	1.2736	0.0363243
G3XA17;F6TW20;F7CBP1;Q62448	17	15	578.795	Eukaryotic translation initiation factor 4 gamma 2 OS=Mus musculus GN=Eif4g2 PE=1 SV=1 - [G3XA17_MOUSE]	0.853178	0.208375	1.49295	0.0139196	1.27375	0.0139196
Q3U5F4;G8JL83	4	3	118.99	YrdC domain-containing protein, mitochondrial OS=Mus musculus GN=Yrdc PE=1 SV=1 - [YRDC_MOUSE]	0.825611	0.0168196	1.7961	0.168804	1.48288	0.168804
Q9D2G2	7	7	254.259	Dihydrolipoyllysine-residue succinyltransferase component of 2-oxoglutarate dehydrogenase complex, mitochondrial OS=Mus musculus GN=Dlst PE=1 SV=1 - [ODO2_MOUSE]	0.925217	0.487228	0.815983	0.413202	0.754962	0.413202
Q9JHJ0	7	7	195.54	Tropomodulin-3 OS=Mus musculus GN=Tmod3 PE=1 SV=1 - [TMOD3_MOUSE]	0.981452	0.945014	0.992248	0.966026	0.973844	0.966026
Q9D554	7	7	314.02	Splicing factor 3A subunit 3 OS=Mus musculus GN=Sf3a3 PE=1 SV=2 - [SF3A3_MOUSE]	0.962222	0.786147	1.44355	0.163352	1.38902	0.163352
Q9R1P1;D3YUM8	9	7	396.76	Proteasome subunit beta type-3 OS=Mus musculus GN=Psmb3 PE=1 SV=1 - [PSB3_MOUSE]	0.933566	0.604922	1.36472	0.0470749	1.27406	0.0470749
Q62348	7	7	283.81	Translin OS=Mus musculus GN=Tsn PE=1 SV=1 - [TSN_MOUSE]	0.93813	0.686458	1.12378	0.485195	1.05425	0.485195
P99026	7	7	330.19	Proteasome subunit beta type-4 OS=Mus musculus GN=Psmb4 PE=1 SV=1 - [PSB4_MOUSE]	0.854243	0.530406	1.33293	0.19616	1.13865	0.19616
Q6PFB2;A2CER2;Q8VE37	7	7	316.09	Rcc1 protein OS=Mus musculus GN=Rcc1 PE=1 SV=1 - [Q6PFB2_MOUSE]	0.950469	0.631089	1.45525	0.0911369	1.38317	0.0911369
D3Z7C6;Q9R0Q7	7	6	230.39	Prostaglandin E synthase 3 OS=Mus musculus GN=Ptges3 PE=1 SV=1 - [D3Z7C6_MOUSE]	1.31445	0.155282	0.922666	0.546134	1.2128	0.546134
Q8K0D5	7	7	225.596	Elongation factor G, mitochondrial OS=Mus musculus GN=Gfm1 PE=1 SV=1 - [EFGM_MOUSE]	0.826721	0.0101628	1.00626	0.936204	0.8319	0.936204
Q8BJW6;D3YZZ6;D6RFN2;D6RGA6	21	18	833.09	Eukaryotic translation initiation factor 2A OS=Mus musculus GN=Eif2a PE=1 SV=2 - [EIF2A_MOUSE]	0.735178	0.0439328	1.73407	0.0407401	1.27485	0.0407401
Q6PHZ2;A0A0G2JGS4;D6RDQ8;E9Q1T1;E9Q1V9;E9PXV3;E9Q1W0;E9Q1V9;E9QAJ4;F6WHR9;F8WIS9;P11798;Q8CCM0	7	5	397.66	Calcium/calmodulin-dependent protein kinase type II subunit delta OS=Mus musculus GN=Camk2d PE=1 SV=1 - [KCC2D_MOUSE]	0.827053	0.0258729	1.63902	0.0886674	1.35556	0.0886674
P00375	7	6	112.341	Dihydrofolate reductase OS=Mus musculus GN=Dhfr PE=1 SV=3 - [DYR_MOUSE]	0.86464	0.657445	0.793325	0.527766	0.68594	0.527766
P63005;Q5SW16	7	6	365.01	Platelet-activating factor acetylhydrolase IB subunit alpha OS=Mus musculus GN=Pafah1b1 PE=1 SV=2 - [LIS1_MOUSE]	1.07391	0.68536	1.25057	0.363606	1.34299	0.363606
Q91YR1	7	6	324.14	Twinfilin-1 OS=Mus musculus GN=Twf1 PE=1 SV=2 - [TWF1_MOUSE]	1.00802	0.787556	1.17448	0.293576	1.1839	0.293576
Q9QYI3;A2A5E1;F7BTP8	7	6	226.579	DnaJ homolog subfamily C member 7 OS=Mus musculus GN=Dnajc7 PE=1 SV=2 - [DNJC7_MOUSE]	0.972886	0.689474	1.10162	0.151189	1.07175	0.151189
P14211	43	43	1509.1	Calreticulin OS=Mus musculus GN=Calr PE=1 SV=1 - [CALR_MOUSE]	0.788458	0.0375136	1.61913	0.0335893	1.27662	0.0335893
Q9EQP2	16	9	370.073	EH domain-containing protein 4 OS=Mus musculus GN=Ehd4 PE=1 SV=1 - [EHD4_MOUSE]	0.860135	0.0137051	1.48944	0.00539571	1.28112	0.00539571
Q9D7H3;D3Z263;D6RD00;D6REI7	3	3	156.56	RNA 3'-terminal phosphate cyclase OS=Mus musculus GN=RtcA PE=1 SV=2 - [RTCA_MOUSE]	0.828391	0.0221201	1.13654	0.0648794	0.941502	0.0648794
Q00PI9	7	6	109.91	Heterogeneous nuclear ribonucleoprotein U-like protein 2 OS=Mus musculus GN=Hnrnpul2 PE=1 SV=2 - [HNRL2_MOUSE]	0.955013	0.607553	1.21037	0.22658	1.15592	0.22658
D3Z1Z8;D3Z5N2;P54227;P55821	7	6	358.77	Stathmin (Fragment) OS=Mus musculus GN=Stmn1 PE=1 SV=1 - [D3Z1Z8_MOUSE]	0.766736	0.126271	1.30878	0.306468	1.00349	0.306468
Q6PIP5	7	6	255.093	NudC domain-containing protein 1 OS=Mus musculus GN=Nudcd1 PE=1 SV=2 - [NUDC1_MOUSE]	0.964583	0.93742	0.745191	0.389359	0.718798	0.389359
Q9EST5	7	6	239.77	Acidic leucine-rich nuclear phosphoprotein 32 family member B OS=Mus musculus GN=Anp32b PE=1 SV=1 - [AN32B_MOUSE]	0.91534	0.230061	1.03707	0.697168	0.949274	0.697168
P43247;G3UXD8	7	6	210.122	DNA mismatch repair protein Msh2 OS=Mus musculus GN=Msh2 PE=1 SV=1 - [MSH2_MOUSE]	0.804422	0.072568	1.20495	0.324403	0.969291	0.324403
O08795	7	6	291	Glucosidase 2 subunit beta OS=Mus musculus GN=Prkcsh PE=1 SV=1 - [GLU2B_MOUSE]	0.948666	0.548096	1.63892	0.0808552	1.55479	0.0808552
Q9WUM5	7	7	300.73	Succinate--CoA ligase [ADP/GDP-forming] subunit alpha, mitochondrial OS=Mus musculus GN=Suclg1 PE=1 SV=4 - [SUCA_MOUSE]	0.965485	0.369999	1.327	0.0134897	1.2812	0.0134897
Q543K9;P23492;Q9D8C9	7	6	279.97	Purine nucleoside phosphorylase OS=Mus musculus GN=Pnp PE=1 SV=1 - [Q543K9_MOUSE]	1.10554	0.326868	1.08422	0.472273	1.19865	0.472273
Q8K310;A0A087WNW7;A0A087WQ54;A0A087WQD6;A0A087WQZ1;A0A087WSF8;A0A087WSP7;A0A087WSU2	21	19	711.951	Matrin-3 OS=Mus musculus GN=Matr3 PE=1 SV=1 - [MATR3_MOUSE]	0.93686	0.29469	1.37001	0.0221738	1.28351	0.0221738
Q3TAQ9;Q3TA68	9	9	262.81	Protein Wdr36 OS=Mus musculus GN=Wdr36 PE=1 SV=1 - [Q3TAQ9_MOUSE]	1.00301	0.97801	1.28187	0.00492839	1.28574	0.00492839
Q9CXF4	7	6	228.115	TBC1 domain family member 15 OS=Mus musculus GN=Tbc1d15 PE=1 SV=1 - [TBC15_MOUSE]	0.711378	0.571161	0.83252	0.620379	0.592236	0.620379
Q8BL97	7	6	273.073	Serine/arginine-rich splicing factor 7 OS=Mus musculus GN=Srsf7 PE=1 SV=1 - [SRSF7_MOUSE]	0.809439	0.119566	1.33289	0.0848901	1.07889	0.0848901
Q3V1H1	4	4	120.095	Cytoskeleton-associated protein 2 OS=Mus musculus GN=Ckap2 PE=1 SV=1 - [CKAP2_MOUSE]	0.831799	0.0041012	1.0564	0.0730506	0.87871	0.0730506
Q9CPS5;Q3TG45;Q9CX56	7	6	299.15	26S proteasome non-ATPase regulatory subunit 8 OS=Mus musculus GN=Psmd8 PE=1 SV=2 - [Q9CPS5_MOUSE]	1.10137	0.302433	0.907488	0.555317	0.999482	0.555317
B2RXS4;Q3UH93;Q9QZC2	6	6	247.644	Plexin-B2 OS=Mus musculus GN=Plxnb2 PE=1 SV=1 - [PLXB2_MOUSE]	0.833209	0.012427	1.66174	0.0534486	1.38458	0.0534486
P09405	68	67	3163.41	Nucleolin OS=Mus musculus GN=Ncl PE=1 SV=2 - [NUCL_MOUSE]	0.835462	0.00629882	1.37346	0.0642568	1.14748	0.0642568
Q99JX7;V9GXF3;V9GXW3	7	6	226.356	Nuclear RNA export factor 1 OS=Mus musculus GN=Nxf1 PE=1 SV=3 - [NXF1_MOUSE]	0.886658	0.50433	0.987627	0.942181	0.875688	0.942181
Q8BIJ6;E9PWN2;E9PWN3	7	6	259.59	Isoleucine--tRNA ligase, mitochondrial OS=Mus musculus GN=Iars2 PE=1 SV=1 - [SYIM_MOUSE]	0.805186	0.0747676	1.17475	0.17872	0.945894	0.17872
E9Q066;G3X9Q6;Q8BWW4	7	6	314.1	La-related protein 4 OS=Mus musculus GN=Larp4 PE=1 SV=1 - [E9Q066_MOUSE]	0.860105	0.0920081	1.40121	0.0933018	1.20518	0.0933018
Q6P1B1;E9Q286;Q3UE92;S4R1I3;S4R228	16	15	451.216	Xaa-Pro aminopeptidase 1 OS=Mus musculus GN=Xpnpep1 PE=1 SV=1 - [XPP1_MOUSE]	0.893141	0.049535	1.44093	0.0122603	1.28695	0.0122603
Q8BK67;A2AWQ2	24	24	1068.14	Protein RCC2 OS=Mus musculus GN=Rcc2 PE=1 SV=1 - [RCC2_MOUSE]	0.83627	0.0079614	0.993544	0.950258	0.830871	0.950258
Q8VDM6	7	5	244.947	Heterogeneous nuclear ribonucleoprotein U-like protein 1 OS=Mus musculus GN=Hnrnpul1 PE=1 SV=1 - [HNRL1_MOUSE]	0.924742	0.298738	1.43588	0.0808258	1.32782	0.0808258
P31324;H3BK84	7	5	272.87	cAMP-dependent protein kinase type II-beta regulatory subunit OS=Mus musculus GN=Prkar2b PE=1 SV=3 - [KAP3_MOUSE]	0.961794	0.798995	1.1696	0.329586	1.12491	0.329586
P62305;E9Q0W8;E9Q4F4	7	5	174.33	Small nuclear ribonucleoprotein E OS=Mus musculus GN=Snrpe PE=1 SV=1 - [RUXE_MOUSE]	0.970804	0.939814	0.979508	0.94929	0.95091	0.94929
Q8BT60;A0A0R4J0J1;Q0VE82;Q1RLL3;Q3UYN2;Q8BLR2;Q8JZW4;Q9D6C8;Q9DC53;Q9Z140	7	5	194.299	Copine-3 OS=Mus musculus GN=Cpne3 PE=1 SV=2 - [CPNE3_MOUSE]	1.0165	0.926939	1.11583	0.54108	1.13425	0.54108
Q9WUK4	7	5	295.457	Replication factor C subunit 2 OS=Mus musculus GN=Rfc2 PE=1 SV=1 - [RFC2_MOUSE]	0.94404	0.342096	1.5998	0.0967274	1.51027	0.0967274
Q64133;E9PVL9	7	5	152.293	Amine oxidase [flavin-containing] A OS=Mus musculus GN=Maoa PE=1 SV=3 - [AOFA_MOUSE]	1.12469	0.679312	1.155	0.487099	1.29902	0.487099
O54984;A0A1B0GRE1	7	5	165.64	ATPase Asna1 OS=Mus musculus GN=Asna1 PE=1 SV=2 - [ASNA_MOUSE]	0.863778	0.227471	1.29478	0.0564866	1.1184	0.0564866
P10639	7	5	271.9	Thioredoxin OS=Mus musculus GN=Txn PE=1 SV=3 - [THIO_MOUSE]	1.14895	0.557904	1.02359	0.915281	1.17605	0.915281
B7ZC46;B1AQY9;B1AQZ0;E0CYM4;Q8CHH9	7	4	213.55	Septin-8 OS=Mus musculus GN=Sept8 PE=1 SV=1 - [B7ZC46_MOUSE]	0.940838	0.600318	1.11545	0.579203	1.04945	0.579203
Q9JKP5;A0A0A6YVV8;A0A0A6YWB0;A0A0A6YWG1;A0A0A6YWJ5;A0A0A6YXE3;A0A0A6YXP3;A0A0A6YXQ4;G3X9Q0;Q3U570;Q3U581;Q8C181;Q8R003;S4R267	6	6	130.67	Muscleblind-like protein 1 OS=Mus musculus GN=Mbnl1 PE=1 SV=1 - [MBNL1_MOUSE]	0.855482	0.102562	1.50452	0.0362356	1.28709	0.0362356
Q8BHL5;F6YXR3	2	2	21.2806	Engulfment and cell motility protein 2 OS=Mus musculus GN=Elmo2 PE=1 SV=1 - [ELMO2_MOUSE]	0.869404	0.431528	1.48234	0.0115514	1.28875	0.0115514
A0A0G2JDW7;A0A0G2JEX7;A0A0G2JG29;Q6ZWU9	7	4	260.25	40S ribosomal protein S27 (Fragment) OS=Mus musculus GN=Rps27 PE=1 SV=1 - [A0A0G2JDW7_MOUSE]	0.932451	0.793484	1.09245	0.566546	1.01866	0.566546
Q91VK1	7	4	171.4	Basic leucine zipper and W2 domain-containing protein 2 OS=Mus musculus GN=Bzw2 PE=1 SV=1 - [BZW2_MOUSE]	0.934008	0.173696	1.03292	0.352165	0.964754	0.352165
P20029	84	72	4025.01	78 kDa glucose-regulated protein OS=Mus musculus GN=Hspa5 PE=1 SV=3 - [GRP78_MOUSE]	0.776256	0.00910323	1.66047	0.0352416	1.28895	0.0352416
P21619;A0A0R4J0Q5	7	3	247.881	Lamin-B2 OS=Mus musculus GN=Lmnb2 PE=1 SV=2 - [LMNB2_MOUSE]	1.19734	0.312593	1.33708	0.162822	1.60094	0.162822
P01900;A0A0B4J1G3;A7VMS6;E9PWT4;E9PX63;E9Q0G4;E9QJR9;G3UXE9;L7N260;O19441;P01895;P01898;P03991;P04223;P06339;P14426;P14427;P14428;P14429;P14430;P14431;P79568;Q4KN81;Q8HWB2	7	3	247.36	H-2 class I histocompatibility antigen, D-D alpha chain OS=Mus musculus GN=H2-D1 PE=1 SV=1 - [HA12_MOUSE]	0.720097	0.341341	1.07466	0.820485	0.773856	0.820485
P55258;P61028	7	2	96.8524	Ras-related protein Rab-8A OS=Mus musculus GN=Rab8a PE=1 SV=2 - [RAB8A_MOUSE]	0.884439	0.481574	1.34116	0.140808	1.18617	0.140808
P61079;A0A0G2JE32;A0A0G2JF40;A0A0G2JGL0;A0A0G2JGZ3;P61080;Q05CK8;Q6ZWY6	7	2	359.25	Ubiquitin-conjugating enzyme E2 D3 OS=Mus musculus GN=Ube2d3 PE=1 SV=1 - [UB2D3_MOUSE]	0.832751	0.179165	1.54742	0.184096	1.28862	0.184096
Q99LG2;E9PV58	7	2	203.161	Transportin-2 OS=Mus musculus GN=Tnpo2 PE=1 SV=1 - [TNPO2_MOUSE]	1.14435	0.53921	0.689656	0.652631	0.78921	0.652631
D3Z765;A0A0R4J047;Q9CYI4	7	2	173.048	Putative RNA-binding protein Luc7-like 1 (Fragment) OS=Mus musculus GN=Luc7l PE=1 SV=1 - [D3Z765_MOUSE]	1.21414	0.319402	1.18575	0.608427	1.43966	0.608427
Q8R2K3;Q9CYR0	6	6	178.854	Single-stranded DNA-binding protein OS=Mus musculus GN=Ssbp1 PE=1 SV=1 - [Q8R2K3_MOUSE]	0.994578	0.974877	1.10788	0.636247	1.10188	0.636247
P62315	6	6	231.636	Small nuclear ribonucleoprotein Sm D1 OS=Mus musculus GN=Snrpd1 PE=1 SV=1 - [SMD1_MOUSE]	1.16335	0.137131	1.04292	0.684898	1.21328	0.684898
Q9ES74;Q3TN15	6	6	153.25	Serine/threonine-protein kinase Nek7 OS=Mus musculus GN=Nek7 PE=1 SV=1 - [NEK7_MOUSE]	0.951325	0.736459	1.10023	0.494955	1.04668	0.494955
Q9D1C1;A2A4Z1	6	6	189.94	Ubiquitin-conjugating enzyme E2 C OS=Mus musculus GN=Ube2c PE=1 SV=1 - [UBE2C_MOUSE]	0.909842	0.372344	1.50983	0.0874943	1.37371	0.0874943
Q9CQM9;A0A1B0GS58;A0A1B0GSD3;A0A1B0GT04	6	6	366.5	Glutaredoxin-3 OS=Mus musculus GN=Glrx3 PE=1 SV=1 - [GLRX3_MOUSE]	1.10511	0.439287	0.93416	0.588515	1.03235	0.588515
Q5SQ20;Q9EQ61	6	6	201.87	Pescadillo homolog OS=Mus musculus GN=Pes1 PE=1 SV=1 - [Q5SQ20_MOUSE]	0.917099	0.127486	0.935598	0.429972	0.858036	0.429972
A2AE27;Q9DBT5	8	8	255.96	AMP deaminase 2 OS=Mus musculus GN=Ampd2 PE=1 SV=1 - [A2AE27_MOUSE]	0.695446	0.00224591	1.85554	0.0195078	1.29043	0.0195078
Q80UW8	2	2	75.55	DNA-directed RNA polymerases I, II, and III subunit RPABC1 OS=Mus musculus GN=Polr2e PE=1 SV=1 - [RPAB1_MOUSE]	0.779334	0.247153	1.66064	0.0379417	1.2942	0.0379417
Q9WUU7	6	6	232.13	Cathepsin Z OS=Mus musculus GN=Ctsz PE=1 SV=1 - [CATZ_MOUSE]	1.01891	0.719623	1.7982	0.0565	1.83221	0.0565
Q6R0H7;A2A610;P63094;Z4YKV1	5	4	146.265	Guanine nucleotide-binding protein G(s) subunit alpha isoforms XLas OS=Mus musculus GN=Gnas PE=1 SV=1 - [GNAS1_MOUSE]	0.836926	0.00441724	1.95386	0.0788475	1.63524	0.0788475
A0A023T672;A0A0G2JEA9;A0A0G2JFX7;A0A0N4SUH6;Q9CWZ3	6	6	348.11	RNA-binding protein 8A OS=Mus musculus GN=RBM8 PE=1 SV=1 - [A0A023T672_MOUSE]	0.803058	0.704595	1.12859	0.828174	0.906327	0.828174
Q61635;A6PWD6;Q5NCB2;Q5NCB3;Q5SVP0;Q5SVP2	6	6	172.48	GTP-binding protein OS=Mus musculus GN=Ifi47 PE=1 SV=1 - [Q61635_MOUSE]	0.881288	0.773206	1.43032	0.303185	1.26052	0.303185
Q9JI13	6	6	215.58	Something about silencing protein 10 OS=Mus musculus GN=Utp3 PE=1 SV=1 - [SAS10_MOUSE]	1.12716	0.108703	0.876443	0.113043	0.987888	0.113043
Q9DBZ5;A0A140LJ59;Q3TY56	6	6	196.239	Eukaryotic translation initiation factor 3 subunit K OS=Mus musculus GN=Eif3k PE=1 SV=1 - [EIF3K_MOUSE]	0.924959	0.23259	1.1236	0.223425	1.03928	0.223425
Q8BRF7	6	6	136.573	Sec1 family domain-containing protein 1 OS=Mus musculus GN=Scfd1 PE=1 SV=1 - [SCFD1_MOUSE]	0.900275	0.421355	1.00338	0.984421	0.903319	0.984421
Q9WUA2;A0A087WPV4;A0A087WS80	15	14	484.753	Phenylalanine--tRNA ligase beta subunit OS=Mus musculus GN=Farsb PE=1 SV=2 - [SYFB_MOUSE]	0.906657	0.257013	1.4313	0.0167291	1.2977	0.0167291
Q3TIX9	6	6	288.09	U4/U6.U5 tri-snRNP-associated protein 2 OS=Mus musculus GN=Usp39 PE=1 SV=2 - [SNUT2_MOUSE]	0.947542	0.580938	1.19196	0.0651824	1.12943	0.0651824
Q99LC5	17	15	803.93	Electron transfer flavoprotein subunit alpha, mitochondrial OS=Mus musculus GN=Etfa PE=1 SV=2 - [ETFA_MOUSE]	0.993449	0.895458	1.30715	0.0328657	1.29859	0.0328657
A0A0R4J187;E9Q0B8;E9Q163;P23475	4	4	113.98	X-ray repair cross-complementing protein 6 OS=Mus musculus GN=Xrcc6 PE=1 SV=1 - [A0A0R4J187_MOUSE]	0.837082	0.00172726	1.15103	0.184172	0.963509	0.184172
Q6PGB6	6	6	276.51	N-alpha-acetyltransferase 50 OS=Mus musculus GN=Naa50 PE=1 SV=1 - [NAA50_MOUSE]	0.844639	0.112861	0.970605	0.794188	0.819812	0.794188
Q6P1F6;F6RV17;G3UXS9;Q6ZWR4;Q8BG02;Q925E7	9	7	359.81	Serine/threonine-protein phosphatase 2A 55 kDa regulatory subunit B alpha isoform OS=Mus musculus GN=Ppp2r2a PE=1 SV=1 - [2ABA_MOUSE]	1.04835	0.398276	1.2416	0.00781538	1.30164	0.00781538
D3Z0B9;A0A1B0GSN3;F6RQF0;A0A1B0GSU0;Q571I9	6	6	359.98	Aldehyde dehydrogenase family 16 member A1 OS=Mus musculus GN=Aldh16a1 PE=1 SV=3 - [D3Z0B9_MOUSE]	0.972819	0.716526	1.46129	0.166961	1.42157	0.166961
Q6NZB0;A2ALF0;A2ALF3;D3Z4I5;E9PZT4;F6TQL3;F7CXJ2	6	6	152.57	DnaJ homolog subfamily C member 8 OS=Mus musculus GN=Dnajc8 PE=1 SV=2 - [DNJC8_MOUSE]	0.960129	0.323482	1.30759	0.287927	1.25545	0.287927
Q9JJU8	6	6	241.25	SH3 domain-binding glutamic acid-rich-like protein OS=Mus musculus GN=Sh3bgrl PE=1 SV=1 - [SH3L1_MOUSE]	1.10124	0.197004	1.17243	0.154707	1.29112	0.154707
Q8VDN2;A0A0G2JGX4;D3YYN7;E9QNX7;Q64436;Q6PIC6;Q6PIE5;Q8VCE0;Q91WH7;Q9WV27;Q9Z1W8	19	18	831.087	Sodium/potassium-transporting ATPase subunit alpha-1 OS=Mus musculus GN=Atp1a1 PE=1 SV=1 - [AT1A1_MOUSE]	0.837267	0.0100354	1.58919	0.0541064	1.33058	0.0541064
P83940;A0A087WNT1;A0A087WPE4;A0A087WQE6	6	6	194.1	Transcription elongation factor B polypeptide 1 OS=Mus musculus GN=Tceb1 PE=1 SV=1 - [ELOC_MOUSE]	0.802062	0.149179	0.93847	0.563074	0.752711	0.563074
Q9DAR7;D6RFQ0;Q3TBW9	6	6	265.95	m7GpppX diphosphatase OS=Mus musculus GN=Dcps PE=1 SV=1 - [DCPS_MOUSE]	0.849623	0.558336	1.12702	0.442415	0.957542	0.442415
Q922U1;E0CYD0	5	3	131.29	U4/U6 small nuclear ribonucleoprotein Prp3 OS=Mus musculus GN=Prpf3 PE=1 SV=1 - [PRPF3_MOUSE]	0.838428	0.0301031	1.55302	0.0463195	1.3021	0.0463195
Q3TU36;A0A0G2JGC8;E9Q6Q4;E9Q912	6	6	280.96	Protein Rap1gds1 OS=Mus musculus GN=Rap1gds1 PE=1 SV=1 - [Q3TU36_MOUSE]	0.789493	0.058747	1.45639	0.200138	1.14981	0.200138
Q9D5T0	4	4	74.9035	ATPase family AAA domain-containing protein 1 OS=Mus musculus GN=Atad1 PE=1 SV=1 - [ATAD1_MOUSE]	0.912568	0.219356	1.42975	0.0254217	1.30475	0.0254217
A0A087WQQ5;A0A087WNW3;A0A087WP14;A0A087WP48;A0A087WP85;A0A087WPW5;A0A087WPX0;A0A087WPY8;A0A087WQ25;A0A087WQD0;A0A087WQF8;A0A087WQG4;A0A087WQI3;A0A087WR91;A0A087WRS1;A0A087WS04;A0A087WS23;A0A087WS29;F8VQC7;Q61595	14	13	487.84	Kinectin OS=Mus musculus GN=Ktn1 PE=1 SV=1 - [A0A087WQQ5_MOUSE]	0.969149	0.422515	1.34672	0.0210572	1.30517	0.0210572
P61924	6	6	258.14	Coatomer subunit zeta-1 OS=Mus musculus GN=Copz1 PE=1 SV=1 - [COPZ1_MOUSE]	1.0079	0.923101	1.02631	0.778801	1.03442	0.778801
G3X8R0;Q60870	6	6	133.1	Receptor expression-enhancing protein OS=Mus musculus GN=Reep5 PE=1 SV=1 - [G3X8R0_MOUSE]	1.03221	0.669028	1.27051	0.137683	1.31143	0.137683
P06797	6	6	171.85	Cathepsin L1 OS=Mus musculus GN=Ctsl PE=1 SV=2 - [CATL1_MOUSE]	0.842296	0.254102	1.05171	0.817497	0.885847	0.817497
Q9JLI8	6	6	228.049	Squamous cell carcinoma antigen recognized by T-cells 3 OS=Mus musculus GN=Sart3 PE=1 SV=1 - [SART3_MOUSE]	1.00679	0.957597	1.17103	0.169357	1.17899	0.169357
Q9CPQ3	6	6	435.17	Mitochondrial import receptor subunit TOM22 homolog OS=Mus musculus GN=Tomm22 PE=2 SV=3 - [TOM22_MOUSE]	1.00997	0.94476	1.19852	0.469392	1.21047	0.469392
Q791V5;A2AFW6;D6RCZ1;Q9D050	6	6	197.53	Mitochondrial carrier homolog 2 OS=Mus musculus GN=Mtch2 PE=1 SV=1 - [MTCH2_MOUSE]	1.08078	0.396032	1.20484	0.135138	1.30218	0.135138
Q9CXK8;E9Q109	6	6	236.949	60S ribosome subunit biogenesis protein NIP7 homolog OS=Mus musculus GN=Nip7 PE=1 SV=1 - [NIP7_MOUSE]	1.10375	0.481042	0.846245	0.225896	0.934043	0.225896
P70195	6	6	101.576	Proteasome subunit beta type-7 OS=Mus musculus GN=Psmb7 PE=1 SV=1 - [PSB7_MOUSE]	0.898236	0.45371	1.05833	0.450988	0.950635	0.450988
Q3UKJ7	6	6	137.673	WD40 repeat-containing protein SMU1 OS=Mus musculus GN=Smu1 PE=2 SV=2 - [SMU1_MOUSE]	1.04239	0.410218	1.05502	0.240115	1.09973	0.240115
P35486	6	6	276.33	Pyruvate dehydrogenase E1 component subunit alpha, somatic form, mitochondrial OS=Mus musculus GN=Pdha1 PE=1 SV=1 - [ODPA_MOUSE]	0.913227	0.467979	1.01304	0.916464	0.925138	0.916464
P14148;F6XI62	34	29	1109.25	60S ribosomal protein L7 OS=Mus musculus GN=Rpl7 PE=1 SV=2 - [RL7_MOUSE]	0.838436	0.0292655	1.36077	0.113109	1.14092	0.113109
P50543	6	6	251.457	Protein S100-A11 OS=Mus musculus GN=S100a11 PE=1 SV=1 - [S10AB_MOUSE]	0.828848	0.166214	1.05829	0.682106	0.877159	0.682106
Q7TT37	6	6	292.287	Elongator complex protein 1 OS=Mus musculus GN=Ikbkap PE=1 SV=2 - [ELP1_MOUSE]	0.889163	0.174222	1.4016	0.059487	1.24625	0.059487
P35235	6	6	204.5	Tyrosine-protein phosphatase non-receptor type 11 OS=Mus musculus GN=Ptpn11 PE=1 SV=2 - [PTN11_MOUSE]	1.00765	0.973635	1.28126	0.2361	1.29106	0.2361
Q99LX0;A2A813;A2A815;A2A816;A2A817	15	15	735.33	Protein deglycase DJ-1 OS=Mus musculus GN=Park7 PE=1 SV=1 - [PARK7_MOUSE]	0.839978	0.0221319	1.23163	0.176166	1.03454	0.176166
Q9CQA3	6	6	235.23	Succinate dehydrogenase [ubiquinone] iron-sulfur subunit, mitochondrial OS=Mus musculus GN=Sdhb PE=1 SV=1 - [SDHB_MOUSE]	1.06142	0.772614	1.26828	0.227561	1.34618	0.227561
P11440;D3Z2T9	17	15	607.701	Cyclin-dependent kinase 1 OS=Mus musculus GN=Cdk1 PE=1 SV=3 - [CDK1_MOUSE]	1.03074	0.688698	1.26912	0.0487578	1.30813	0.0487578
Q8BWZ3	6	6	256.243	N-alpha-acetyltransferase 25, NatB auxiliary subunit OS=Mus musculus GN=Naa25 PE=1 SV=1 - [NAA25_MOUSE]	1.07908	0.6708	0.635601	0.0788224	0.685863	0.0788224
Q9CQ48;E0CYQ2	6	6	241.36	NudC domain-containing protein 2 OS=Mus musculus GN=Nudcd2 PE=1 SV=1 - [NUDC2_MOUSE]	0.91145	0.0575937	1.47788	0.0650137	1.34701	0.0650137
Q9DBG7;F6VF36	3	3	139.41	Signal recognition particle receptor subunit alpha OS=Mus musculus GN=Srpra PE=1 SV=1 - [SRPRA_MOUSE]	1.04234	0.62981	1.25804	0.0446262	1.31131	0.0446262
P51125;Q8CE80	6	6	307.65	Calpastatin OS=Mus musculus GN=Cast PE=1 SV=2 - [ICAL_MOUSE]	0.860402	0.0510836	1.09946	0.562349	0.945974	0.562349
Q91VH6	6	6	259.17	Protein MEMO1 OS=Mus musculus GN=Memo1 PE=1 SV=1 - [MEMO1_MOUSE]	1.12832	0.146993	1.07306	0.575753	1.21076	0.575753
P35293	6	6	329.91	Ras-related protein Rab-18 OS=Mus musculus GN=Rab18 PE=1 SV=2 - [RAB18_MOUSE]	0.974775	0.66796	1.42304	0.173581	1.38715	0.173581
P63038;D3Z2F2;D3Z7J9	98	87	5454.57	60 kDa heat shock protein, mitochondrial OS=Mus musculus GN=Hspd1 PE=1 SV=1 - [CH60_MOUSE]	0.876252	0.0310245	1.49656	0.0468326	1.31136	0.0468326
Q9CQF3	6	6	191.305	Cleavage and polyadenylation specificity factor subunit 5 OS=Mus musculus GN=Nudt21 PE=1 SV=1 - [CPSF5_MOUSE]	1.17732	0.209342	1.17187	0.301342	1.37966	0.301342
Q922Q1;E0CZH6	5	5	139.53	Mitochondrial amidoxime reducing component 2 OS=Mus musculus GN=Marc2 PE=1 SV=1 - [MARC2_MOUSE]	0.968504	0.669903	1.35511	0.00986485	1.31243	0.00986485
Q9JII6;B1AXW3;Q8CEB6;Q9DCT1	8	8	250.264	Alcohol dehydrogenase [NADP(+)] OS=Mus musculus GN=Akr1a1 PE=1 SV=3 - [AK1A1_MOUSE]	0.77527	0.0428097	1.69338	0.0139575	1.31282	0.0139575
Q9DBR1	20	20	783.63	5'-3' exoribonuclease 2 OS=Mus musculus GN=Xrn2 PE=1 SV=1 - [XRN2_MOUSE]	0.951972	0.0175026	1.37939	0.00269561	1.31314	0.00269561
Q9QXB9	6	6	219.38	Developmentally-regulated GTP-binding protein 2 OS=Mus musculus GN=Drg2 PE=1 SV=1 - [DRG2_MOUSE]	1.04236	0.317236	1.26067	0.0399776	1.31407	0.0399776
O54692	6	6	178.31	Centromere/kinetochore protein zw10 homolog OS=Mus musculus GN=Zw10 PE=1 SV=3 - [ZW10_MOUSE]	1.09903	0.231933	0.685306	0.0843275	0.753173	0.0843275
O88967	2	2	105.42	ATP-dependent zinc metalloprotease YME1L1 OS=Mus musculus GN=Yme1l1 PE=1 SV=1 - [YMEL1_MOUSE]	0.850323	0.407676	1.54576	0.00394395	1.31439	0.00394395
Q9CR62;Q5SX46;Q5SX48	6	6	253.21	Mitochondrial 2-oxoglutarate/malate carrier protein OS=Mus musculus GN=Slc25a11 PE=1 SV=3 - [M2OM_MOUSE]	1.13582	0.0521719	1.22761	0.0871437	1.39434	0.0871437
Q8CGF7	6	6	162.508	Transcription elongation regulator 1 OS=Mus musculus GN=Tcerg1 PE=1 SV=2 - [TCRG1_MOUSE]	0.838779	0.266258	1.2705	0.212664	1.06567	0.212664
Q80U93;A0A0A6YW83	7	6	229.14	Nuclear pore complex protein Nup214 OS=Mus musculus GN=Nup214 PE=1 SV=2 - [NU214_MOUSE]	1.01038	0.954461	1.30139	0.016139	1.3149	0.016139
Q9QZD9;A2AE03	9	9	301.54	Eukaryotic translation initiation factor 3 subunit I OS=Mus musculus GN=Eif3i PE=1 SV=1 - [EIF3I_MOUSE]	0.847837	0.0145989	1.39628	0.0663075	1.18382	0.0663075
H3BJQ9;E9QKE9;H3BK24;H3BKF6;H3BLS0;P53564	2	2	39.0767	Homeobox protein cut-like OS=Mus musculus GN=Cux1 PE=1 SV=1 - [H3BJQ9_MOUSE]	0.762024	0.219504	1.72738	0.0230027	1.31631	0.0230027
Q99PM9;A0A0A6YVQ3;A0A0A6YXG9;A0A0A6YXW7;A0A0B4J1E5	5	4	221.16	Uridine-cytidine kinase 2 OS=Mus musculus GN=Uck2 PE=1 SV=1 - [UCK2_MOUSE]	0.919232	0.392673	1.43243	0.0200064	1.31674	0.0200064
Q569Z6;F6YH92;F6YSQ2;Q8BZN7	8	8	246.49	Thyroid hormone receptor-associated protein 3 OS=Mus musculus GN=Thrap3 PE=1 SV=1 - [TR150_MOUSE]	0.968178	0.651468	1.3602	0.0194094	1.31692	0.0194094
E0CX20;Q6PGH1	6	6	164.56	Protein BUD31 homolog OS=Mus musculus GN=Bud31 PE=1 SV=1 - [E0CX20_MOUSE]	1.12355	0.149932	1.26646	0.222401	1.42293	0.222401
Q80UG5;A2A6U3;A2A6U5;A8Y5D3	6	6	229.031	Septin-9 OS=Mus musculus GN=Sept9 PE=1 SV=1 - [SEPT9_MOUSE]	1.03354	0.494063	1.43836	0.10053	1.4866	0.10053
O08665;E9Q668	6	6	189.978	Semaphorin-3A OS=Mus musculus GN=Sema3a PE=1 SV=2 - [SEM3A_MOUSE]	0.970326	0.761834	1.01694	0.841643	0.986765	0.841643
Q8VDF2;E9Q5Y5;Q7TMI3	6	6	313.64	E3 ubiquitin-protein ligase UHRF1 OS=Mus musculus GN=Uhrf1 PE=1 SV=2 - [UHRF1_MOUSE]	1.1427	0.0734906	1.08386	0.574505	1.23854	0.574505
P11157;D3Z0D8;F6RUC3	6	6	273.91	Ribonucleoside-diphosphate reductase subunit M2 OS=Mus musculus GN=Rrm2 PE=1 SV=1 - [RIR2_MOUSE]	0.912323	0.494734	1.47002	0.0692157	1.34114	0.0692157
P35282	6	6	349.78	Ras-related protein Rab-21 OS=Mus musculus GN=Rab21 PE=1 SV=4 - [RAB21_MOUSE]	1.17919	0.231066	0.989568	0.942361	1.16689	0.942361
Q8C2Q3;E9QL13;J3QN51;J3QPT3	12	10	447.792	RNA-binding protein 14 OS=Mus musculus GN=Rbm14 PE=1 SV=1 - [RBM14_MOUSE]	0.875482	0.228135	1.50619	0.0454284	1.31865	0.0454284
Q8CI94;E9PUM3;Q3UEJ6;Q9ET01;Q9WUB3	6	6	226.68	Glycogen phosphorylase, brain form OS=Mus musculus GN=Pygb PE=1 SV=3 - [PYGB_MOUSE]	0.974482	0.437946	0.87681	0.503159	0.854436	0.503159
Q99KJ8	9	9	332.51	Dynactin subunit 2 OS=Mus musculus GN=Dctn2 PE=1 SV=3 - [DCTN2_MOUSE]	0.994223	0.956095	1.32889	0.00904869	1.32122	0.00904869
O08547;A0A0G2JF08;D6RES2;E9Q6R3	6	6	241.26	Vesicle-trafficking protein SEC22b OS=Mus musculus GN=Sec22b PE=1 SV=3 - [SC22B_MOUSE]	1.02217	0.945841	1.22572	0.485785	1.2529	0.485785
P63280;G3UYP0;G3UZL6;Q8CFZ0	6	6	247.28	SUMO-conjugating enzyme UBC9 OS=Mus musculus GN=Ube2i PE=1 SV=1 - [UBC9_MOUSE]	0.956915	0.829617	0.989209	0.957492	0.946589	0.957492
Q60692	6	6	245.64	Proteasome subunit beta type-6 OS=Mus musculus GN=Psmb6 PE=1 SV=3 - [PSB6_MOUSE]	0.940796	0.337414	1.57729	0.0735211	1.48391	0.0735211
O35593	6	6	251.445	26S proteasome non-ATPase regulatory subunit 14 OS=Mus musculus GN=Psmd14 PE=1 SV=2 - [PSDE_MOUSE]	1.02223	0.82005	1.18297	0.333693	1.20926	0.333693
O08529	31	31	1128.03	Calpain-2 catalytic subunit OS=Mus musculus GN=Capn2 PE=1 SV=4 - [CAN2_MOUSE]	0.852639	0.00191475	1.32085	0.0793305	1.12621	0.0793305
P62774;A0A0J9YV46	6	6	267.01	Myotrophin OS=Mus musculus GN=Mtpn PE=1 SV=2 - [MTPN_MOUSE]	0.887761	0.338456	1.40921	0.085825	1.25104	0.085825
Q9DCW4;A0A0N4SVE0;A0A0N4SWE9;A0A0U1RNK9;A0A0U1RNP5;A0A0U1RNR3;A0A0U1RQB4	14	14	596.193	Electron transfer flavoprotein subunit beta OS=Mus musculus GN=Etfb PE=1 SV=3 - [ETFB_MOUSE]	0.838422	0.0821398	1.57936	0.0290981	1.32417	0.0290981
Q8C7X2;Z4YJW0	6	5	192.407	ER membrane protein complex subunit 1 OS=Mus musculus GN=Emc1 PE=1 SV=1 - [EMC1_MOUSE]	0.998034	0.988769	1.36076	0.112122	1.35809	0.112122
Q8C7V3	6	5	165.871	U3 small nucleolar RNA-associated protein 15 homolog OS=Mus musculus GN=Utp15 PE=1 SV=1 - [UTP15_MOUSE]	1.04039	0.749288	0.879462	0.290336	0.914981	0.290336
Q62318	24	20	1079.81	Transcription intermediary factor 1-beta OS=Mus musculus GN=Trim28 PE=1 SV=3 - [TIF1B_MOUSE]	0.92007	0.185649	1.44315	0.0481648	1.3278	0.0481648
Q9Z1R9;Q792Y8;Q792Y9	6	5	176.204	MCG124046 OS=Mus musculus GN=Prss1 PE=1 SV=1 - [Q9Z1R9_MOUSE]	0.859325	0.630484	1.28635	0.0720934	1.1054	0.0720934
P62715;P63330	6	5	270.27	Serine/threonine-protein phosphatase 2A catalytic subunit beta isoform OS=Mus musculus GN=Ppp2cb PE=1 SV=1 - [PP2AB_MOUSE]	1.05501	0.530093	0.814517	0.161445	0.859323	0.161445
Q6P069	3	3	132.66	Sorcin OS=Mus musculus GN=Sri PE=1 SV=1 - [SORCN_MOUSE]	0.854517	0.0314894	1.63203	0.0626508	1.39459	0.0626508
Q61576;A2A4H9	6	5	122.144	Peptidyl-prolyl cis-trans isomerase FKBP10 OS=Mus musculus GN=Fkbp10 PE=1 SV=2 - [FKB10_MOUSE]	1.12325	0.152916	0.882424	0.260721	0.991179	0.260721
O35691;Q3TUQ5	6	5	137.067	Pinin OS=Mus musculus GN=Pnn PE=1 SV=4 - [PININ_MOUSE]	0.938904	0.328906	1.16913	0.368228	1.0977	0.368228
O70551;F8WGJ7;Q9Z0G2	6	5	309.38	SRSF protein kinase 1 OS=Mus musculus GN=Srpk1 PE=1 SV=2 - [SRPK1_MOUSE]	0.795645	0.24843	1.1162	0.566216	0.8881	0.566216
Q9JLV5;E9Q4T8;F6R0N8;F6UY44;F6ZZK0	6	5	215.47	Cullin-3 OS=Mus musculus GN=Cul3 PE=1 SV=1 - [CUL3_MOUSE]	1.0684	0.195688	1.25519	0.340634	1.34105	0.340634
Q9JIK9	6	5	134.164	28S ribosomal protein S34, mitochondrial OS=Mus musculus GN=Mrps34 PE=1 SV=1 - [RT34_MOUSE]	1.20029	0.212778	1.00866	0.974112	1.21069	0.974112
P62320	6	5	235.53	Small nuclear ribonucleoprotein Sm D3 OS=Mus musculus GN=Snrpd3 PE=1 SV=1 - [SMD3_MOUSE]	1.06048	0.789282	0.928936	0.660564	0.985121	0.660564
Q62376;A0A1B0GR44;A0A1B0GR69;A0A1B0GRR8;A0A1B0GRV8	6	5	152.42	U1 small nuclear ribonucleoprotein 70 kDa OS=Mus musculus GN=Snrnp70 PE=1 SV=2 - [RU17_MOUSE]	0.940214	0.620001	1.4169	0.0769007	1.33219	0.0769007
Q9CRB9;D3Z0L4;F6QFL0;Q9D9P1;S4R238	8	7	312.85	MICOS complex subunit Mic19 OS=Mus musculus GN=Chchd3 PE=1 SV=1 - [MIC19_MOUSE]	0.858639	0.0496132	1.33274	0.12532	1.14434	0.12532
O70493;Q3TGS7;Q3V2H3;Q6ZWQ5	6	5	180.872	Sorting nexin-12 OS=Mus musculus GN=Snx12 PE=1 SV=1 - [SNX12_MOUSE]	1.02526	0.811839	1.17777	0.075972	1.20752	0.075972
E9QAT0;D3Z6U8;E9QAS8;E9QAS9;E9QNF5;P35922;Q6AXB7	6	5	331.56	Synaptic functional regulator FMR1 OS=Mus musculus GN=Fmr1 PE=1 SV=1 - [E9QAT0_MOUSE]	1.06255	0.470346	0.901421	0.267734	0.957804	0.267734
M0QWF0;Q9JMD0	2	2	49.53	BUB3-interacting and GLEBS motif-containing protein ZNF207 (Fragment) OS=Mus musculus GN=Zfp207 PE=1 SV=1 - [M0QWF0_MOUSE]	0.982347	0.937784	1.35166	0.0338364	1.3278	0.0338364
Q9Z0X1;B1AU25	8	8	271.844	Apoptosis-inducing factor 1, mitochondrial OS=Mus musculus GN=Aifm1 PE=1 SV=1 - [AIFM1_MOUSE]	0.946242	0.314756	1.40466	0.0487804	1.32915	0.0487804
O55135;A6PWZ2;B1AZQ4;D6RG53;D6RJJ3	6	5	270.69	Eukaryotic translation initiation factor 6 OS=Mus musculus GN=Eif6 PE=1 SV=2 - [IF6_MOUSE]	1.03778	0.700418	1.43307	0.0773925	1.48721	0.0773925
Q8R317	6	5	279.99	Ubiquilin-1 OS=Mus musculus GN=Ubqln1 PE=1 SV=1 - [UBQL1_MOUSE]	0.743563	0.543272	0.865898	0.35021	0.64385	0.35021
G3UY42;D3YUB9;D3Z055;D3Z5F7;G3UWS5;G3UX74;Q5XFR0;Q8CCS6	6	6	271.89	Polyadenylate-binding protein 2 OS=Mus musculus GN=Pabpn1 PE=1 SV=1 - [G3UY42_MOUSE]	0.899973	0.321661	1.48095	0.0492691	1.33281	0.0492691
A2AMW0;F7CAZ6	10	2	509.19	Capping protein (Actin filament) muscle Z-line, beta, isoform CRA_a OS=Mus musculus GN=Capzb PE=1 SV=1 - [A2AMW0_MOUSE]	0.889601	0.31402	1.49841	0.0184901	1.33299	0.0184901
Q78PY7;E9Q3E9;Q3TJ56	55	55	2236.08	Staphylococcal nuclease domain-containing protein 1 OS=Mus musculus GN=Snd1 PE=1 SV=1 - [SND1_MOUSE]	0.905032	0.027339	1.4741	0.0279873	1.3341	0.0279873
Q61425	6	5	175.19	Hydroxyacyl-coenzyme A dehydrogenase, mitochondrial OS=Mus musculus GN=Hadh PE=1 SV=2 - [HCDH_MOUSE]	0.910015	0.340209	0.899571	0.598915	0.818624	0.598915
Q9CSH3	6	5	183.518	Exosome complex exonuclease RRP44 OS=Mus musculus GN=Dis3 PE=1 SV=4 - [RRP44_MOUSE]	0.728469	0.653737	0.791795	0.557644	0.576798	0.557644
P49718;Q52KC3	16	16	524.378	DNA replication licensing factor MCM5 OS=Mus musculus GN=Mcm5 PE=1 SV=1 - [MCM5_MOUSE]	0.941966	0.457652	1.41734	0.0321377	1.33509	0.0321377
A2AS98;P28660;Q8K1X4	6	5	230.539	Nck-associated protein 1 OS=Mus musculus GN=Nckap1 PE=1 SV=1 - [A2AS98_MOUSE]	0.964444	0.587113	1.00912	0.938298	0.973243	0.938298
P08003;A0A0R4J0Z1	21	20	833.2	Protein disulfide-isomerase A4 OS=Mus musculus GN=Pdia4 PE=1 SV=3 - [PDIA4_MOUSE]	0.854192	0.0820527	1.5631	0.0179064	1.33519	0.0179064
Q8CIH9	6	5	188.874	Amidophosphoribosyltransferase OS=Mus musculus GN=Ppat PE=1 SV=1 - [Q8CIH9_MOUSE]	1.01314	0.852221	1.46819	0.0866192	1.48749	0.0866192
Q5EG47	6	5	137.36	5'-AMP-activated protein kinase catalytic subunit alpha-1 OS=Mus musculus GN=Prkaa1 PE=1 SV=2 - [AAPK1_MOUSE]	0.991566	0.837564	1.2862	0.169634	1.27535	0.169634
Q99LP6	6	5	161.773	GrpE protein homolog 1, mitochondrial OS=Mus musculus GN=Grpel1 PE=1 SV=1 - [GRPE1_MOUSE]	0.944482	0.494318	1.42666	0.120582	1.34746	0.120582
Z4YJV4;Q5SVY0;Q5SVY1;Q60597	6	5	208.35	2-oxoglutarate dehydrogenase, mitochondrial OS=Mus musculus GN=Ogdh PE=1 SV=1 - [Z4YJV4_MOUSE]	1.03287	0.756434	1.07435	0.617509	1.10967	0.617509
Q3TI14;A7M7Q8;F7ARZ1;Q5SXC9;Q8VE22	6	5	176.19	28S ribosomal protein S23, mitochondrial OS=Mus musculus GN=Mrps23 PE=1 SV=1 - [Q3TI14_MOUSE]	0.95016	0.8573	0.841737	0.494973	0.799785	0.494973
Q3TDN2;D3YUP4;D3Z2H4;D6RE51	6	5	295.51	FAS-associated factor 2 OS=Mus musculus GN=Faf2 PE=1 SV=2 - [FAF2_MOUSE]	0.888543	0.580032	1.24335	0.214769	1.10477	0.214769
A0A0R4J140;Q5SW19;Z4YLI8	6	4	212.31	Clustered mitochondria protein homolog OS=Mus musculus GN=Cluh PE=1 SV=1 - [A0A0R4J140_MOUSE]	1.16026	0.0535059	0.859124	0.190945	0.996807	0.190945
Q9D0D4	6	4	165.549	Probable dimethyladenosine transferase OS=Mus musculus GN=Dimt1 PE=2 SV=1 - [DIM1_MOUSE]	0.96313	0.748267	0.799992	0.184877	0.770496	0.184877
Q99M74	6	4	157.663	Keratin, type II cuticular Hb2 OS=Mus musculus GN=Krt82 PE=1 SV=2 - [KRT82_MOUSE]	0.150592	0.368585	1.17328	0.408111	0.176686	0.408111
Q8C266;A2A5F5;A2A5F6;P35278	6	4	343.73	Ras-related protein Rab-5C OS=Mus musculus GN=Rab5c PE=1 SV=1 - [Q8C266_MOUSE]	0.997984	0.987499	1.24058	0.160669	1.23808	0.160669
Q62189;D3Z0S6;D6RI83;F8VQ88	6	4	204.43	U1 small nuclear ribonucleoprotein A OS=Mus musculus GN=Snrpa PE=1 SV=3 - [SNRPA_MOUSE]	0.794081	0.221978	1.32701	0.131411	1.05375	0.131411
O70311;A2AJH3;Q8CFK1	6	4	204.361	Glycylpeptide N-tetradecanoyltransferase 2 OS=Mus musculus GN=Nmt2 PE=1 SV=1 - [NMT2_MOUSE]	1.09916	0.418363	1.67024	0.0534394	1.83585	0.0534394
G3UZM9;G3UXH4;G3UYD6;Q8BWW9	8	8	216.795	Serine/threonine-protein kinase N2 OS=Mus musculus GN=Pkn2 PE=1 SV=1 - [G3UZM9_MOUSE]	0.786728	0.0724006	1.69785	0.0084185	1.33575	0.0084185
Q8BH43;B1AUN0;Q8R5H6	4	3	154.26	Wiskott-Aldrich syndrome protein family member 2 OS=Mus musculus GN=Wasf2 PE=1 SV=1 - [WASF2_MOUSE]	0.857741	0.106344	1.55828	0.0201681	1.3366	0.0201681
Q8CIB5	6	4	110.293	Fermitin family homolog 2 OS=Mus musculus GN=Fermt2 PE=1 SV=1 - [FERM2_MOUSE]	0.887962	0.82309	0.612773	0.388742	0.544119	0.388742
Q8K224;A2BH46	15	15	597.268	RNA cytidine acetyltransferase OS=Mus musculus GN=Nat10 PE=1 SV=1 - [NAT10_MOUSE]	0.898979	0.135604	1.49174	0.0162399	1.34104	0.0162399
Q9QYS9	6	4	72.4181	Protein quaking OS=Mus musculus GN=Qki PE=1 SV=1 - [QKI_MOUSE]	0.897656	0.309902	1.01843	0.692376	0.914204	0.692376
Q9CQW2;A0A0N4SVB8;F6QKK2	6	3	103.168	ADP-ribosylation factor-like protein 8B OS=Mus musculus GN=Arl8b PE=1 SV=1 - [ARL8B_MOUSE]	1.13939	0.519926	0.800023	0.252559	0.911539	0.252559
Q8R574	6	3	217.959	Phosphoribosyl pyrophosphate synthase-associated protein 2 OS=Mus musculus GN=Prpsap2 PE=1 SV=1 - [KPRB_MOUSE]	1.33721	0.553999	0.573078	0.291834	0.766324	0.291834
Q9CZD3	34	34	1434.39	Glycine--tRNA ligase OS=Mus musculus GN=Gars PE=1 SV=1 - [SYG_MOUSE]	0.863128	0.00939555	1.14229	0.0762892	0.98594	0.0762892
Q9JKB1;P58321	6	3	218.81	Ubiquitin carboxyl-terminal hydrolase isozyme L3 OS=Mus musculus GN=Uchl3 PE=1 SV=2 - [UCHL3_MOUSE]	0.868449	0.599569	1.40998	0.239943	1.22449	0.239943
G3UXA6;F7C521;G3UY95;G3UZ01;G8JL74;Q8BHD7	6	2	149.619	Polypyrimidine tract-binding protein 3 OS=Mus musculus GN=Ptbp3 PE=1 SV=1 - [G3UXA6_MOUSE]	0.791563	0.429799	1.43799	0.131427	1.13826	0.131427
Q9Z315	5	4	224.085	U4/U6.U5 tri-snRNP-associated protein 1 OS=Mus musculus GN=Sart1 PE=1 SV=1 - [SNUT1_MOUSE]	0.883495	0.0771286	1.52375	0.0313207	1.34623	0.0313207
P54823	14	14	522.153	Probable ATP-dependent RNA helicase DDX6 OS=Mus musculus GN=Ddx6 PE=1 SV=1 - [DDX6_MOUSE]	0.999519	0.993951	1.34736	0.0480643	1.34671	0.0480643
A0A0G2JDI9;A0A0G2JGA4;P55096	5	5	181.5	ATP-binding cassette sub-family D member 3 OS=Mus musculus GN=Abcd3 PE=1 SV=1 - [A0A0G2JDI9_MOUSE]	1.19758	0.21238	0.791662	0.513104	0.948078	0.513104
P63166;A0A087WRQ4	5	5	179.9	Small ubiquitin-related modifier 1 OS=Mus musculus GN=Sumo1 PE=1 SV=1 - [SUMO1_MOUSE]	0.98134	0.814934	1.57547	0.0619235	1.54607	0.0619235
Q8BX02	5	5	221.821	KN motif and ankyrin repeat domain-containing protein 2 OS=Mus musculus GN=Kank2 PE=1 SV=1 - [KANK2_MOUSE]	1.00284	0.918372	1.40537	0.230587	1.40936	0.230587
P54731	5	5	104.672	FAS-associated factor 1 OS=Mus musculus GN=Faf1 PE=1 SV=2 - [FAF1_MOUSE]	0.822646	0.215022	0.964363	0.621818	0.793329	0.621818
A0A0B4J1L4;A0A0A0MQG1;D3YYU8	5	5	77.675	Obscurin-like protein 1 OS=Mus musculus GN=Obsl1 PE=1 SV=1 - [A0A0B4J1L4_MOUSE]	1.00069	0.994582	0.797597	0.248544	0.798144	0.248544
Q5SWD9	9	8	238.206	Pre-rRNA-processing protein TSR1 homolog OS=Mus musculus GN=Tsr1 PE=1 SV=1 - [TSR1_MOUSE]	0.928742	0.195251	1.4501	0.0400747	1.34677	0.0400747
O08788;D3YX34;E9Q3M3;E9Q586	5	5	198.84	Dynactin subunit 1 OS=Mus musculus GN=Dctn1 PE=1 SV=3 - [DCTN1_MOUSE]	1.00854	0.967433	1.20218	0.389147	1.21244	0.389147
Q8BKX1;B1AZ46	5	5	101.184	Brain-specific angiogenesis inhibitor 1-associated protein 2 OS=Mus musculus GN=Baiap2 PE=1 SV=2 - [BAIP2_MOUSE]	1.02972	0.891803	0.951443	0.752768	0.979718	0.752768
Q9JKX6;A0A0A6YVU1;A2ATT5	6	6	268.35	ADP-sugar pyrophosphatase OS=Mus musculus GN=Nudt5 PE=1 SV=1 - [NUDT5_MOUSE]	0.826148	0.00482078	1.63059	0.0324578	1.3471	0.0324578
G3UZW7;A0A023T778;P61327;Q9CQL1	6	6	274.87	Protein mago nashi homolog 2 OS=Mus musculus GN=Magohb PE=4 SV=1 - [G3UZW7_MOUSE]	1.00218	0.984883	1.34447	0.0246973	1.3474	0.0246973
G5E870;A0A087WNZ7;A0A087WRV6	2	2	123.01	E3 ubiquitin-protein ligase TRIP12 OS=Mus musculus GN=Trip12 PE=1 SV=1 - [TRIPC_MOUSE]	0.992961	0.966084	1.35754	0.0320328	1.34798	0.0320328
Q8K297	3	3	136.94	Procollagen galactosyltransferase 1 OS=Mus musculus GN=Colgalt1 PE=1 SV=2 - [GT251_MOUSE]	0.718865	0.00272174	1.88097	0.0373314	1.35217	0.0373314
P42125	5	5	227.05	Enoyl-CoA delta isomerase 1, mitochondrial OS=Mus musculus GN=Eci1 PE=1 SV=2 - [ECI1_MOUSE]	0.90316	0.441797	1.28476	0.201031	1.16035	0.201031
Q61699;A0A0J9YTZ7;D3Z027;D3Z3I9;E9Q0U7;Q9Z123	49	45	2019.13	Heat shock protein 105 kDa OS=Mus musculus GN=Hsph1 PE=1 SV=2 - [HS105_MOUSE]	0.941366	0.215102	1.43927	0.0337525	1.35488	0.0337525
Q62093	5	5	229	Serine/arginine-rich splicing factor 2 OS=Mus musculus GN=Srsf2 PE=1 SV=4 - [SRSF2_MOUSE]	0.821008	0.20339	1.36328	0.114338	1.11926	0.114338
Q99J62;D6RGM1;Q3UI84	3	2	71.0408	Replication factor C subunit 4 OS=Mus musculus GN=Rfc4 PE=1 SV=1 - [RFC4_MOUSE]	0.982377	0.905806	1.38021	0.0223857	1.35589	0.0223857
P29595	5	5	162.3	NEDD8 OS=Mus musculus GN=Nedd8 PE=1 SV=2 - [NEDD8_MOUSE]	1.02058	0.814332	1.21661	0.104296	1.24165	0.104296
Q6NXL1	3	3	87.45	Protein Sec24d OS=Mus musculus GN=Sec24d PE=2 SV=1 - [Q6NXL1_MOUSE]	0.782764	0.0884831	1.73351	0.0423866	1.35693	0.0423866
E9Q6M7;F6YD01;Q3TQ29;Q3TTW5;Q3UR91;Q80U58;Q80U78	4	4	118.954	Pumilio homolog 1 OS=Mus musculus GN=Pum1 PE=1 SV=1 - [E9Q6M7_MOUSE]	0.846907	0.25738	1.60523	0.0210687	1.35948	0.0210687
Q9D1J3	5	5	291.94	SAP domain-containing ribonucleoprotein OS=Mus musculus GN=Sarnp PE=1 SV=3 - [SARNP_MOUSE]	1.17138	0.306091	1.48505	0.0712767	1.73956	0.0712767
Q61187;A0A1B0GRX2;A0A1B0GS09;A0A1B0GS10;D3Z0S9	6	6	221.43	Tumor susceptibility gene 101 protein OS=Mus musculus GN=Tsg101 PE=1 SV=2 - [TS101_MOUSE]	0.889182	0.239932	1.52972	0.0186063	1.3602	0.0186063
O70591;F8WJ30	5	5	146.37	Prefoldin subunit 2 OS=Mus musculus GN=Pfdn2 PE=1 SV=2 - [PFD2_MOUSE]	0.850031	0.0613044	1.28873	0.2806	1.09546	0.2806
Q8CHT3	5	5	89.5045	Integrator complex subunit 5 OS=Mus musculus GN=Ints5 PE=2 SV=1 - [INT5_MOUSE]	0.828449	0.296092	1.5475	0.083585	1.28203	0.083585
Q80ZP8;F6T4L3;F6USD5;F7C1S6;Q3TMX5;Q9CXI5	5	5	106.17	Armet protein OS=Mus musculus GN=Manf PE=1 SV=1 - [Q80ZP8_MOUSE]	1.03269	0.469722	1.01457	0.831754	1.04774	0.831754
Q64514;A0A087WP19;A0A087WQR6;A0A087WRC0;Q05DJ9	24	24	876.374	Tripeptidyl-peptidase 2 OS=Mus musculus GN=Tpp2 PE=1 SV=3 - [TPP2_MOUSE]	0.959647	0.451914	1.4181	0.00753579	1.36088	0.00753579
H3BK65;A0A0R4J0A0;F6W2Q5;H3BJB8;P42567;Q5JC28	5	5	172.314	Epidermal growth factor receptor substrate 15 OS=Mus musculus GN=Eps15 PE=1 SV=1 - [H3BK65_MOUSE]	1.11041	0.718265	0.539507	0.0876391	0.599072	0.0876391
F6RPJ9;Q9JHR7	5	5	133.935	Insulin-degrading enzyme (Fragment) OS=Mus musculus GN=Ide PE=1 SV=1 - [F6RPJ9_MOUSE]	1.14244	0.237905	0.698371	0.125174	0.797846	0.125174
Q8C3X8	5	5	155.26	Lipase maturation factor 2 OS=Mus musculus GN=Lmf2 PE=1 SV=1 - [LMF2_MOUSE]	0.908318	0.103261	0.85862	0.0689293	0.7799	0.0689293
A0A087WNP6;A0A087WRM0;A0A087WS49;F8WGL9;Q4VAA2	5	5	113.014	Protein CDV3 OS=Mus musculus GN=Cdv3 PE=1 SV=1 - [A0A087WNP6_MOUSE]	0.78549	0.155382	1.55689	0.185932	1.22292	0.185932
Q9CZX0	4	4	98.8708	Elongator complex protein 3 OS=Mus musculus GN=Elp3 PE=1 SV=1 - [ELP3_MOUSE]	0.915384	0.476284	1.48711	0.000533618	1.36127	0.000533618
Q6ZWV7;G3UWD7	11	11	455.162	60S ribosomal protein L35 OS=Mus musculus GN=Rpl35 PE=1 SV=1 - [RL35_MOUSE]	0.868543	0.0316038	1.10782	0.497054	0.962194	0.497054
Q9Z2I9	5	5	230.48	Succinate--CoA ligase [ADP-forming] subunit beta, mitochondrial OS=Mus musculus GN=Sucla2 PE=1 SV=2 - [SUCB1_MOUSE]	1.09155	0.401273	1.34462	0.0781185	1.46772	0.0781185
Q9CXT8	5	5	176.78	Mitochondrial-processing peptidase subunit beta OS=Mus musculus GN=Pmpcb PE=1 SV=1 - [MPPB_MOUSE]	0.806915	0.157744	1.39305	0.0721752	1.12407	0.0721752
Q9JK23;D3Z795;D6RG59	5	5	181.27	Proteasome assembly chaperone 1 OS=Mus musculus GN=Psmg1 PE=1 SV=1 - [PSMG1_MOUSE]	0.992889	0.864214	0.968235	0.449632	0.961351	0.449632
P83741;F7CZC4	2	2	34.44	Serine/threonine-protein kinase WNK1 OS=Mus musculus GN=Wnk1 PE=1 SV=2 - [WNK1_MOUSE]	0.864568	0.584485	1.5774	0.0218414	1.36377	0.0218414
P47226;D6RH72;Q3ULB1;Q921W7	5	5	119.46	Testin OS=Mus musculus GN=Tes PE=1 SV=1 - [TES_MOUSE]	0.992092	0.977809	1.19333	0.384238	1.18389	0.384238
P08113;F7C312	80	69	2986.3	Endoplasmin OS=Mus musculus GN=Hsp90b1 PE=1 SV=2 - [ENPL_MOUSE]	0.918768	0.059592	1.48902	0.0365281	1.36806	0.0365281
P46460;G3UX86	8	8	233.337	Vesicle-fusing ATPase OS=Mus musculus GN=Nsf PE=1 SV=2 - [NSF_MOUSE]	0.755161	0.0370633	1.81382	0.0448689	1.36973	0.0448689
Q9DC16;F6SLP4	5	5	158.55	Endoplasmic reticulum-Golgi intermediate compartment protein 1 OS=Mus musculus GN=Ergic1 PE=1 SV=1 - [ERGI1_MOUSE]	1.21058	0.0826164	0.916533	0.309504	1.10953	0.309504
P61957;D3Z794;G3UWI9;G3UWX9;G3UZ60;G3UZA7;G3UZX6;H7BWX9;Q9Z172	5	5	168.12	Small ubiquitin-related modifier 2 OS=Mus musculus GN=Sumo2 PE=1 SV=1 - [SUMO2_MOUSE]	0.929545	0.168466	1.40814	0.0963726	1.30893	0.0963726
Q8BQM4;E9PWH6	9	8	234.834	HEAT repeat-containing protein 3 OS=Mus musculus GN=Heatr3 PE=1 SV=1 - [HEAT3_MOUSE]	0.911264	0.242353	1.50436	0.03217	1.37087	0.03217
Q6P1B9;O08539	5	5	123.13	Bin1 protein OS=Mus musculus GN=Bin1 PE=1 SV=1 - [Q6P1B9_MOUSE]	0.955932	0.747774	1.25944	0.274823	1.20394	0.274823
Q8K4Z5	14	13	397.17	Splicing factor 3A subunit 1 OS=Mus musculus GN=Sf3a1 PE=1 SV=1 - [SF3A1_MOUSE]	0.982038	0.758029	1.39614	0.0485818	1.37107	0.0485818
Q8BKE6	5	5	157.562	Cytochrome P450 20A1 OS=Mus musculus GN=Cyp20a1 PE=1 SV=1 - [CP20A_MOUSE]	1.06394	0.576678	1.23901	0.134546	1.31823	0.134546
Q91VB8;A7M7S6;P01942;P06467	5	5	213.83	Alpha globin 1 OS=Mus musculus GN=Hba-a2 PE=1 SV=1 - [Q91VB8_MOUSE]	0.713775	0.248241	1.13838	0.327332	0.812547	0.327332
Q9CX34	10	10	440.83	Protein SGT1 homolog OS=Mus musculus GN=Sugt1 PE=1 SV=3 - [SGT1_MOUSE]	0.995292	0.8992	1.3808	0.0292658	1.3743	0.0292658
Q9D1P4	5	5	168.934	Cysteine and histidine-rich domain-containing protein 1 OS=Mus musculus GN=Chordc1 PE=1 SV=1 - [CHRD1_MOUSE]	1.00911	0.912926	1.25275	0.164061	1.26416	0.164061
Q9D880	5	5	314.19	Mitochondrial import inner membrane translocase subunit TIM50 OS=Mus musculus GN=Timm50 PE=1 SV=1 - [TIM50_MOUSE]	1.01379	0.880853	1.56914	0.0700446	1.59078	0.0700446
Q9CQI3	5	5	220.013	Glia maturation factor beta OS=Mus musculus GN=Gmfb PE=1 SV=3 - [GMFB_MOUSE]	0.775112	0.112805	1.48187	0.131946	1.14861	0.131946
A2AH25;Q5FWK3	7	6	134.974	Rho GTPase-activating protein 1 OS=Mus musculus GN=Arhgap1 PE=1 SV=1 - [A2AH25_MOUSE]	0.934199	0.57909	1.47166	0.0183264	1.37482	0.0183264
P62897;P00015	5	5	140.61	Cytochrome c, somatic OS=Mus musculus GN=Cycs PE=1 SV=2 - [CYC_MOUSE]	0.881052	0.119487	1.05553	0.61392	0.929981	0.61392
Q62425;A0A0N4SVQ1	5	5	189.349	Cytochrome c oxidase subunit NDUFA4 OS=Mus musculus GN=Ndufa4 PE=1 SV=2 - [NDUA4_MOUSE]	0.949283	0.37939	0.966552	0.41866	0.917531	0.41866
Q8WTY4;E0CYY1;F7BWP1;F8WIK0	4	4	80.6313	Anamorsin OS=Mus musculus GN=Ciapin1 PE=1 SV=1 - [CPIN1_MOUSE]	0.870292	0.0147652	1.27351	0.121861	1.10833	0.121861
Q06138;Q9DB16	5	5	104.465	Calcium-binding protein 39 OS=Mus musculus GN=Cab39 PE=1 SV=2 - [CAB39_MOUSE]	1.06677	0.399111	0.968159	0.676907	1.03281	0.676907
Q9WVE8	5	5	185.21	Protein kinase C and casein kinase substrate in neurons protein 2 OS=Mus musculus GN=Pacsin2 PE=1 SV=1 - [PACN2_MOUSE]	0.93355	0.106882	1.35158	0.0533961	1.26177	0.0533961
Q8VHX6	118	101	4905.48	Filamin-C OS=Mus musculus GN=Flnc PE=1 SV=3 - [FLNC_MOUSE]	0.942306	0.383551	1.4608	0.0163066	1.37652	0.0163066
Q9D4G5;Q8K205	5	5	82.2111	Blood vessel epicardial substance OS=Mus musculus GN=Pop1 PE=1 SV=1 - [Q9D4G5_MOUSE]	0.853123	0.0877314	1.46301	0.0710044	1.24813	0.0710044
Q9R1C7;A0A1B0GRU8	6	6	186.939	Pre-mRNA-processing factor 40 homolog A OS=Mus musculus GN=Prpf40a PE=1 SV=1 - [PR40A_MOUSE]	0.913108	0.42204	1.50906	0.0284958	1.37794	0.0284958
P84091;Q3TWV4	5	5	147.678	AP-2 complex subunit mu OS=Mus musculus GN=Ap2m1 PE=1 SV=1 - [AP2M1_MOUSE]	1.10354	0.329894	1.32303	0.164207	1.46002	0.164207
O88545;D3Z0F5;F6QK86	5	5	186.91	COP9 signalosome complex subunit 6 OS=Mus musculus GN=Cops6 PE=1 SV=1 - [CSN6_MOUSE]	0.942037	0.695877	1.18956	0.225807	1.12061	0.225807
Q921W4;D3YZD6;D3Z6I4;F7BGV1	5	5	152.414	Quinone oxidoreductase-like protein 1 OS=Mus musculus GN=Cryzl1 PE=1 SV=1 - [QORL1_MOUSE]	0.911313	0.0586832	0.774525	0.186728	0.705835	0.186728
P10107;A2BH40;E9QAQ7	57	55	2560.72	Annexin A1 OS=Mus musculus GN=Anxa1 PE=1 SV=2 - [ANXA1_MOUSE]	0.873723	0.0133229	1.41521	0.0526141	1.2365	0.0526141
Q80TV8;A0A087WNW8;A0A087WP42;A0A087WQ31;A0A087WQ95;A0A087WQF1;E9Q6L0;A0A087WRE8;A0A087WRK0;A0A087WP42;A0A087WS18;A0A087WRK0;A0A0A6YXZ1;A0A0N4SUT7;E9Q6L0;A0A087WS18;E9Q8N5;E9QKH0;E9QNY9;F7DCH5;J3QP81;Q08EB6;Q8BRT1	3	3	102.25	CLIP-associating protein 1 OS=Mus musculus GN=Clasp1 PE=1 SV=2 - [CLAP1_MOUSE]	0.997904	0.989299	1.3825	0.0419989	1.3796	0.0419989
P36552	4	2	112	Oxygen-dependent coproporphyrinogen-III oxidase, mitochondrial OS=Mus musculus GN=Cpox PE=1 SV=2 - [HEM6_MOUSE]	0.737273	0.0456223	1.87249	0.00181396	1.38054	0.00181396
Q3UZ39;A0A087WNU6;A0A087WPK3;E9Q9T1;G5E8E1	5	5	184.79	Leucine-rich repeat flightless-interacting protein 1 OS=Mus musculus GN=Lrrfip1 PE=1 SV=2 - [LRRF1_MOUSE]	1.06048	0.552224	1.54228	0.117515	1.63555	0.117515
P08775;A0A0R4J0V5	5	5	126.45	DNA-directed RNA polymerase II subunit RPB1 OS=Mus musculus GN=Polr2a PE=1 SV=3 - [RPB1_MOUSE]	1.13492	0.202742	0.88571	0.418612	1.00521	0.418612
Q9ET30	5	5	96.5851	Transmembrane 9 superfamily member 3 OS=Mus musculus GN=Tm9sf3 PE=1 SV=1 - [TM9S3_MOUSE]	1.00231	0.989636	1.14201	0.103497	1.14464	0.103497
B1AU75;B1AU76;Q99MD9	18	18	719.773	Nuclear autoantigenic sperm protein OS=Mus musculus GN=Nasp PE=1 SV=1 - [B1AU75_MOUSE]	0.874342	0.00590605	1.24925	0.20281	1.09227	0.20281
E9Q5G3	6	6	243.18	Kinesin-like protein KIF23 OS=Mus musculus GN=Kif23 PE=1 SV=1 - [KIF23_MOUSE]	0.991026	0.90166	1.39483	0.0287554	1.38232	0.0287554
P61620;A2ATT9;Q9CYJ6;Q9JLR1	5	5	196.57	Protein transport protein Sec61 subunit alpha isoform 1 OS=Mus musculus GN=Sec61a1 PE=1 SV=2 - [S61A1_MOUSE]	1.1768	0.234476	0.861575	0.41699	1.0139	0.41699
Q9Z2D3;D3YYP5;E9Q5V3	5	3	111.621	Non-syndromic hearing impairment protein 5 homolog OS=Mus musculus GN=Dfna5 PE=1 SV=1 - [DFNA5_MOUSE]	0.893367	0.436017	1.54868	0.00637146	1.38354	0.00637146
Q9CT10	5	5	355.77	Ran-binding protein 3 OS=Mus musculus GN=Ranbp3 PE=1 SV=2 - [RANB3_MOUSE]	0.987235	0.855853	1.13853	0.216784	1.124	0.216784
Q02819;A0A1B0GR41;A0A1B0GR41;H3BK79;A0A1B0GR92;D3Z7D7;A0A1B0GS16;A0A1B0GT83;D3Z1N1	5	5	153.55	Nucleobindin-1 OS=Mus musculus GN=Nucb1 PE=1 SV=2 - [NUCB1_MOUSE]	0.840772	0.764709	0.683692	0.414636	0.574829	0.414636
P07901;A2A6A2;B7ZC49;B7ZC50	116	60	4783.92	Heat shock protein HSP 90-alpha OS=Mus musculus GN=Hsp90aa1 PE=1 SV=4 - [HS90A_MOUSE]	0.875807	0.0442941	1.053	0.399468	0.922228	0.399468
Q9D8L3;Q62186	5	5	150.981	Signal sequence receptor, delta OS=Mus musculus GN=Ssr4 PE=1 SV=1 - [Q9D8L3_MOUSE]	1.01297	0.939342	0.947467	0.581163	0.959757	0.581163
F8VPK0	5	5	197.052	Protein Ttc37 OS=Mus musculus GN=Ttc37 PE=1 SV=1 - [F8VPK0_MOUSE]	1.04188	0.76279	0.872281	0.490131	0.90881	0.490131
Q9Z0J0	5	5	12.0898	Epididymal secretory protein E1 OS=Mus musculus GN=Npc2 PE=1 SV=1 - [NPC2_MOUSE]	1.22997	0.250027	0.948128	0.776165	1.16617	0.776165
Q9QWT9;E9PUA5;G3UXN2	5	5	175.32	Kinesin-like protein KIFC1 OS=Mus musculus GN=Kifc1 PE=1 SV=2 - [KIFC1_MOUSE]	1.06322	0.49142	1.2915	0.151232	1.37314	0.151232
Q8BP92	5	5	184.49	Reticulocalbin-2 OS=Mus musculus GN=Rcn2 PE=1 SV=1 - [RCN2_MOUSE]	0.796023	0.37387	2.2226	0.10902	1.76924	0.10902
Q91VD9;A0A087WP77;A0A087WQ77	16	15	639.664	NADH-ubiquinone oxidoreductase 75 kDa subunit, mitochondrial OS=Mus musculus GN=Ndufs1 PE=1 SV=2 - [NDUS1_MOUSE]	0.864955	0.0433858	1.60012	0.030154	1.38403	0.030154
P07607;A0A0G2JF03;A0A0G2JF31;A0A0G2JGG2;D6RCW9	5	5	265.08	Thymidylate synthase OS=Mus musculus GN=Tyms PE=1 SV=1 - [TYSY_MOUSE]	0.988698	0.920724	1.1581	0.153975	1.14501	0.153975
P47856;D3YYD9;D3YYE0;Q9Z2Z9	10	10	386.889	Glutamine--fructose-6-phosphate aminotransferase [isomerizing] 1 OS=Mus musculus GN=Gfpt1 PE=1 SV=3 - [GFPT1_MOUSE]	0.879221	0.0173488	1.41243	0.0828645	1.24184	0.0828645
Q0VBL3	5	5	182.73	Protein Rbm15 OS=Mus musculus GN=Rbm15 PE=1 SV=1 - [Q0VBL3_MOUSE]	0.708251	0.303173	1.95981	0.0352908	1.38803	0.0352908
Q5SUF2	5	5	315.1	Luc7-like protein 3 OS=Mus musculus GN=Luc7l3 PE=1 SV=1 - [LC7L3_MOUSE]	1.04968	0.480225	1.30443	0.288185	1.36923	0.288185
F8VQC1;E9Q740	5	5	275.88	Signal recognition particle subunit SRP72 OS=Mus musculus GN=Srp72 PE=1 SV=1 - [F8VQC1_MOUSE]	1.03004	0.783743	1.83629	0.0516911	1.89145	0.0516911
P05064;A0A0U1RPN8;A0A0U1RPT5;A6ZI44;A6ZI46;A6ZI47;D3YV98;D3YWI1;D3Z510;P05063;Q91Y97;Q9CPQ9	55	51	2230.57	Fructose-bisphosphate aldolase A OS=Mus musculus GN=Aldoa PE=1 SV=2 - [ALDOA_MOUSE]	0.807441	0.00776862	1.72037	0.0494585	1.38909	0.0494585
Q8C052	5	5	140.749	Microtubule-associated protein 1S OS=Mus musculus GN=Map1s PE=1 SV=2 - [MAP1S_MOUSE]	0.911473	0.513728	1.40601	0.0858385	1.28154	0.0858385
Q810D6;A0A1B0GRR2;D6REU5;A0A1B0GSW5	5	5	197.939	Glutamate-rich WD repeat-containing protein 1 OS=Mus musculus GN=Grwd1 PE=1 SV=2 - [GRWD1_MOUSE]	1.0793	0.201532	0.346225	0.0556188	0.373681	0.0556188
E9QA16;D3Z6I7;E9Q0M9;E9Q9F3;E9QA15;F6QLP8;F6RGN9;F6T2Z7;F6ZAW1;Q8VCQ8;S4R1T7	33	33	1283.82	Protein Cald1 OS=Mus musculus GN=Cald1 PE=1 SV=1 - [E9QA16_MOUSE]	0.768831	0.019979	1.80705	0.0473155	1.38932	0.0473155
Q9CPP0	5	5	376.79	Nucleoplasmin-3 OS=Mus musculus GN=Npm3 PE=1 SV=3 - [NPM3_MOUSE]	0.979939	0.784455	1.40366	0.109567	1.3755	0.109567
G5E829;A2ALL9;E9Q828;F7AAP4;F8WHB1;Q0VF55;Q3UHH0;Q6Q477;Q8C048;Q9R0K7;S4R1C4	5	5	255.57	Plasma membrane calcium-transporting ATPase 1 OS=Mus musculus GN=Atp2b1 PE=1 SV=1 - [AT2B1_MOUSE]	1.09653	0.68616	1.29675	0.11348	1.42192	0.11348
Q9EPC1;Q3UF75	5	4	216.15	Alpha-parvin OS=Mus musculus GN=Parva PE=1 SV=1 - [PARVA_MOUSE]	1.25612	0.328005	1.34679	0.149949	1.69174	0.149949
Q80VJ3	5	4	210.71	2'-deoxynucleoside 5'-phosphate N-hydrolase 1 OS=Mus musculus GN=Dnph1 PE=1 SV=2 - [DNPH1_MOUSE]	1.06007	0.631401	0.838827	0.381483	0.889213	0.381483
Q9CSU0;A0A0R4J195;F6YB25	5	4	142.48	Regulation of nuclear pre-mRNA domain-containing protein 1B OS=Mus musculus GN=Rprd1b PE=1 SV=2 - [RPR1B_MOUSE]	0.998542	0.987957	1.11593	0.183298	1.1143	0.183298
Q8R3N1;A0A0J9YU38	5	4	127.9	Nucleolar protein 14 OS=Mus musculus GN=Nop14 PE=1 SV=2 - [NOP14_MOUSE]	1.00875	0.968482	0.903594	0.505656	0.911504	0.505656
Q9CRB1;D3Z141;O54974	5	4	258.749	Galectin OS=Mus musculus GN=Lgals7 PE=1 SV=1 - [Q9CRB1_MOUSE]	1.00842	0.933556	0.815695	0.164722	0.822565	0.164722
Q6NZD2;Q9WV80	5	4	204.386	Sorting nexin 1 OS=Mus musculus GN=Snx1 PE=1 SV=1 - [Q6NZD2_MOUSE]	1.0298	0.789128	1.24008	0.213993	1.27704	0.213993
Q9D8M4	5	4	153.354	60S ribosomal protein L7-like 1 OS=Mus musculus GN=Rpl7l1 PE=1 SV=1 - [RL7L_MOUSE]	0.874421	0.18736	1.25746	0.0891527	1.09955	0.0891527
P00405	5	4	178.44	Cytochrome c oxidase subunit 2 OS=Mus musculus GN=Mtco2 PE=1 SV=1 - [COX2_MOUSE]	0.910565	0.672013	0.99411	0.981391	0.905202	0.981391
Q8BU03	5	4	132.74	Periodic tryptophan protein 2 homolog OS=Mus musculus GN=Pwp2 PE=1 SV=1 - [PWP2_MOUSE]	0.786527	0.318779	1.01062	0.964884	0.794878	0.964884
Q9Z2U1;A0A0G2JF97;D3YX79	7	6	424.88	Proteasome subunit alpha type-5 OS=Mus musculus GN=Psma5 PE=1 SV=1 - [PSA5_MOUSE]	0.882043	0.00593507	1.50493	0.057006	1.32742	0.057006
P60122;D3YW60	20	18	1026.96	RuvB-like 1 OS=Mus musculus GN=Ruvbl1 PE=1 SV=1 - [RUVB1_MOUSE]	0.972577	0.680078	1.4301	0.0340793	1.39089	0.0340793
P70336;F8VPK5	5	4	119.343	Rho-associated protein kinase 2 OS=Mus musculus GN=Rock2 PE=1 SV=1 - [ROCK2_MOUSE]	1.20995	0.201858	0.877505	0.344341	1.06173	0.344341
G3UYG6;E9Q2M5;G3UWR2;G3UYR9;G3UZW5;G3UZX7;Q6Y7W8	5	4	191.7	PERQ amino acid-rich with GYF domain-containing protein 2 OS=Mus musculus GN=Gigyf2 PE=1 SV=1 - [G3UYG6_MOUSE]	0.884153	0.587339	1.19626	0.348955	1.05767	0.348955
D3Z061;Q8C7R4	5	4	227.02	Ubiquitin-like modifier-activating enzyme 6 OS=Mus musculus GN=Uba6 PE=1 SV=1 - [D3Z061_MOUSE]	1.06693	0.615578	1.01254	0.878844	1.0803	0.878844
Q9JM76;A0A0G2JFK7;D3Z2F7;D3Z2F8;H7BWZ3	5	4	241.16	Actin-related protein 2/3 complex subunit 3 OS=Mus musculus GN=Arpc3 PE=1 SV=3 - [ARPC3_MOUSE]	1.05239	0.837676	1.08636	0.708543	1.14327	0.708543
Q3UDD3;F6VR84;Q8BG81	5	4	229.01	Polymerase delta-interacting protein 3 OS=Mus musculus GN=Poldip3 PE=1 SV=1 - [Q3UDD3_MOUSE]	0.946737	0.601948	1.51343	0.0577998	1.43282	0.0577998
Q6NV83;A0A087WRG2	5	4	110.126	U2 snRNP-associated SURP motif-containing protein OS=Mus musculus GN=U2surp PE=1 SV=3 - [SR140_MOUSE]	1.17043	0.46515	1.17532	0.493856	1.37563	0.493856
A1L3S7;A0A0U1RNM2;Q8VHR5	5	4	204.24	Gatad2b protein OS=Mus musculus GN=Gatad2b PE=1 SV=1 - [A1L3S7_MOUSE]	0.898712	0.44314	1.60354	0.0943335	1.44112	0.0943335
Q8CBB7;P22892	3	3	123.22	AP-1 complex subunit gamma-1 OS=Mus musculus GN=Ap1g1 PE=1 SV=1 - [Q8CBB7_MOUSE]	1.06415	0.703512	1.30814	0.0478596	1.39205	0.0478596
Q8CFI7	7	7	232.205	DNA-directed RNA polymerase II subunit RPB2 OS=Mus musculus GN=Polr2b PE=1 SV=2 - [RPB2_MOUSE]	0.854089	0.185842	1.63064	0.04995	1.39271	0.04995
F8WIE5;Q69ZR2	5	4	127.54	E3 ubiquitin-protein ligase HECTD1 OS=Mus musculus GN=Hectd1 PE=1 SV=1 - [F8WIE5_MOUSE]	0.958098	0.92874	1.08396	0.792534	1.03854	0.792534
Q9CQM5	5	4	197.01	Thioredoxin domain-containing protein 17 OS=Mus musculus GN=Txndc17 PE=1 SV=1 - [TXD17_MOUSE]	1.09789	0.248446	1.24507	0.132927	1.36694	0.132927
Q76LS9	5	4	153.014	Ubiquitin carboxyl-terminal hydrolase MINDY-1 OS=Mus musculus GN=Fam63a PE=1 SV=1 - [FA63A_MOUSE]	0.762034	0.0863209	1.81796	0.0733093	1.38534	0.0733093
Q8C4J7;F6YAR3	5	4	68.2203	Transducin beta-like protein 3 OS=Mus musculus GN=Tbl3 PE=2 SV=1 - [TBL3_MOUSE]	1.00181	0.987138	1.1896	0.309272	1.19175	0.309272
Q922H2	5	4	262.67	[Pyruvate dehydrogenase (acetyl-transferring)] kinase isozyme 3, mitochondrial OS=Mus musculus GN=Pdk3 PE=1 SV=1 - [PDK3_MOUSE]	0.906223	0.547367	1.58016	0.127362	1.43198	0.127362
Q11011;E9Q039;E9Q6F4;F6QYF8;F6V7K3;F7ANF4	12	11	361.735	Puromycin-sensitive aminopeptidase OS=Mus musculus GN=Npepps PE=1 SV=2 - [PSA_MOUSE]	0.88662	0.258738	1.57392	0.00799838	1.39547	0.00799838
P46061	22	21	808.95	Ran GTPase-activating protein 1 OS=Mus musculus GN=Rangap1 PE=1 SV=2 - [RAGP1_MOUSE]	0.886307	0.0453916	1.18738	0.124153	1.05239	0.124153
Q8BHL8	4	4	31.6655	Proteasome inhibitor PI31 subunit OS=Mus musculus GN=Psmf1 PE=1 SV=1 - [PSMF1_MOUSE]	0.790723	0.232802	1.76746	0.035573	1.39757	0.035573
Q9CQ92;D3YZ32;G3X9U9	5	5	223.3	Mitochondrial fission 1 protein OS=Mus musculus GN=Fis1 PE=1 SV=1 - [FIS1_MOUSE]	0.972271	0.619491	1.43841	0.0448197	1.39852	0.0448197
Q8R5K4	5	4	108.602	Nucleolar protein 6 OS=Mus musculus GN=Nol6 PE=2 SV=2 - [NOL6_MOUSE]	1.00571	0.938722	0.766598	0.0667101	0.770975	0.0667101
Q3TL72;Q8C878	5	4	132.546	NEDD8-activating enzyme E1 catalytic subunit OS=Mus musculus GN=Uba3 PE=1 SV=1 - [Q3TL72_MOUSE]	1.17048	0.119909	0.594053	0.18489	0.695326	0.18489
G5E8V9;A2RSX9;E9Q3G5;E9QAY5	5	5	202.57	MCG18094 OS=Mus musculus GN=Arfip1 PE=1 SV=1 - [G5E8V9_MOUSE]	0.819566	0.0643215	1.70797	0.00288895	1.3998	0.00288895
O70503	15	15	562.436	Very-long-chain 3-oxoacyl-CoA reductase OS=Mus musculus GN=Hsd17b12 PE=1 SV=1 - [DHB12_MOUSE]	1.03241	0.4085	1.35617	0.0454207	1.40013	0.0454207
Q8BJ71	13	13	432.968	Nuclear pore complex protein Nup93 OS=Mus musculus GN=Nup93 PE=1 SV=1 - [NUP93_MOUSE]	0.926897	0.142476	1.51155	0.0299432	1.40105	0.0299432
Q9EQU5;A2BE92;A2BE93	18	18	527.541	Protein SET OS=Mus musculus GN=Set PE=1 SV=1 - [SET_MOUSE]	0.842187	0.11492	1.6653	0.0229621	1.40249	0.0229621
Q6P9P6	5	4	97.1493	Kinesin-like protein KIF11 OS=Mus musculus GN=Kif11 PE=1 SV=1 - [KIF11_MOUSE]	0.857246	0.418481	1.07885	0.61762	0.924842	0.61762
Q8BMF4	11	9	480.172	Dihydrolipoyllysine-residue acetyltransferase component of pyruvate dehydrogenase complex, mitochondrial OS=Mus musculus GN=Dlat PE=1 SV=2 - [ODP2_MOUSE]	0.966293	0.689186	1.45234	0.0131804	1.40339	0.0131804
Q8BT07	5	4	192.29	Centrosomal protein of 55 kDa OS=Mus musculus GN=Cep55 PE=1 SV=2 - [CEP55_MOUSE]	0.871368	0.643929	0.917828	0.769448	0.799766	0.769448
Q9DCT2	3	3	160.73	NADH dehydrogenase [ubiquinone] iron-sulfur protein 3, mitochondrial OS=Mus musculus GN=Ndufs3 PE=1 SV=2 - [NDUS3_MOUSE]	0.884851	0.266587	1.59038	0.00874272	1.40725	0.00874272
D3Z5I1;G3X9X5;Q3UPF5	7	4	186.617	Zinc finger CCCH-type antiviral protein 1 OS=Mus musculus GN=Zc3hav1 PE=1 SV=1 - [D3Z5I1_MOUSE]	0.961002	0.680156	1.46438	0.0334181	1.40728	0.0334181
O35295	5	3	180.968	Transcriptional activator protein Pur-beta OS=Mus musculus GN=Purb PE=1 SV=3 - [PURB_MOUSE]	0.937141	0.617714	1.30404	0.251495	1.22207	0.251495
Q9CQX2	9	9	395.78	Cytochrome b5 type B OS=Mus musculus GN=Cyb5b PE=1 SV=1 - [CYB5B_MOUSE]	0.890539	0.0430043	0.97578	0.718716	0.868969	0.718716
Q9WVM1;E9Q9N9	8	8	311.618	Rac GTPase-activating protein 1 OS=Mus musculus GN=Racgap1 PE=1 SV=1 - [RGAP1_MOUSE]	0.844855	0.219076	1.66663	0.0139589	1.40806	0.0139589
Q08093;D3Z7R6	5	3	322.17	Calponin-2 OS=Mus musculus GN=Cnn2 PE=1 SV=1 - [CNN2_MOUSE]	0.870305	0.493861	1.60942	0.251816	1.40069	0.251816
Q02248;D3YUH4;E9Q6A9;F6QZ47;F7BAC9;F7CRC6	6	4	253.66	Catenin beta-1 OS=Mus musculus GN=Ctnnb1 PE=1 SV=1 - [CTNB1_MOUSE]	0.890882	0.0313509	1.07926	0.400002	0.961494	0.400002
Q8BKP1;A2AUD5;F6VQ81;Q3TAI4;Q3TUJ9;Q9CYZ2;V9GWU5	5	3	163.49	Tumor protein D52-like 2, isoform CRA_d OS=Mus musculus GN=Tpd52l2 PE=1 SV=1 - [Q8BKP1_MOUSE]	1.05555	0.6327	1.35142	0.0981494	1.4265	0.0981494
P03995	5	3	115.266	Glial fibrillary acidic protein OS=Mus musculus GN=Gfap PE=1 SV=4 - [GFAP_MOUSE]	1.35288	0.617975	1.27115	0.5941	1.71972	0.5941
E9PXY1;A2A432;J3QJX0	5	3	174.07	Cullin-4B OS=Mus musculus GN=Cul4b PE=1 SV=2 - [E9PXY1_MOUSE]	0.947521	0.697964	1.81658	0.0714077	1.72125	0.0714077
P14115	9	9	424.1	60S ribosomal protein L27a OS=Mus musculus GN=Rpl27a PE=1 SV=5 - [RL27A_MOUSE]	0.892792	0.0279795	0.938511	0.414273	0.837895	0.414273
Q9CWU9	6	3	115.429	Nucleoporin Nup37 OS=Mus musculus GN=Nup37 PE=1 SV=2 - [NUP37_MOUSE]	1.0771	0.291614	1.30793	0.0111392	1.40876	0.0111392
P15626;A2AE91;D3YVP5;D3YVP6;D3YVP8;D3YVP9;D3YX76;D3YZ29;E9PV63;E9PVM7;E9QAC8;F6Y363;G5E8M7;O35660;P19639;P48774;Q80W21;Q8R5I6	5	2	205.54	Glutathione S-transferase Mu 2 OS=Mus musculus GN=Gstm2 PE=1 SV=2 - [GSTM2_MOUSE]	1.03803	0.717353	1.28999	0.0808762	1.33905	0.0808762
P63321	5	2	240.04	Ras-related protein Ral-A OS=Mus musculus GN=Rala PE=1 SV=1 - [RALA_MOUSE]	1.01793	0.886331	1.04045	0.803942	1.05911	0.803942
Q91YU8	4	4	140.07	Suppressor of SWI4 1 homolog OS=Mus musculus GN=Ppan PE=1 SV=2 - [SSF1_MOUSE]	1.0864	0.710879	1.27906	0.402988	1.38957	0.402988
Q9CPV4;E9Q055;E9Q197;E9Q2R6;F6ZTG3;F7BB55	4	4	93.72	Glyoxalase domain-containing protein 4 OS=Mus musculus GN=Glod4 PE=1 SV=1 - [GLOD4_MOUSE]	0.879568	0.561711	0.894041	0.494304	0.78637	0.494304
Q9WU78	30	30	1397.4	Programmed cell death 6-interacting protein OS=Mus musculus GN=Pdcd6ip PE=1 SV=3 - [PDC6I_MOUSE]	0.875803	0.00537373	1.60918	0.0194646	1.40932	0.0194646
Q03145	13	11	522.91	Ephrin type-A receptor 2 OS=Mus musculus GN=Epha2 PE=1 SV=3 - [EPHA2_MOUSE]	0.719424	0.0210814	1.96274	0.0329867	1.41204	0.0329867
Q9QXK7	4	4	85.99	Cleavage and polyadenylation specificity factor subunit 3 OS=Mus musculus GN=Cpsf3 PE=1 SV=2 - [CPSF3_MOUSE]	0.944264	0.753437	1.09993	0.455626	1.03862	0.455626
Q7TSC1;G3UX48	4	4	93.91	Protein PRRC2A OS=Mus musculus GN=Prrc2a PE=1 SV=1 - [PRC2A_MOUSE]	0.79373	0.3898	1.60462	0.104655	1.27364	0.104655
Q80ZX0;F6VJC5;F6YIN5	17	16	652.543	Protein Sec24b OS=Mus musculus GN=Sec24b PE=1 SV=1 - [Q80ZX0_MOUSE]	0.949999	0.2042	1.48722	0.00538673	1.41285	0.00538673
Q9R059;F2Z455	3	3	40.7238	Four and a half LIM domains protein 3 OS=Mus musculus GN=Fhl3 PE=1 SV=2 - [FHL3_MOUSE]	0.828395	0.249736	1.70577	0.0409348	1.41305	0.0409348
Q61881;D3Z0J6;D3Z2K9;D3Z335;D3Z6N3	33	32	1218.45	DNA replication licensing factor MCM7 OS=Mus musculus GN=Mcm7 PE=1 SV=1 - [MCM7_MOUSE]	0.895276	0.0293855	1.22038	0.0690752	1.09258	0.0690752
Q9D8Y0;Q8C845;Q9D4J1	4	4	79.5776	EF-hand domain-containing protein D2 OS=Mus musculus GN=Efhd2 PE=1 SV=1 - [EFHD2_MOUSE]	0.922466	0.452166	0.678577	0.201309	0.625964	0.201309
P05480;D3YZ57;F6UND7;P08103;P25911;P39688;Q04736;Q80XU2	4	4	133.497	Neuronal proto-oncogene tyrosine-protein kinase Src OS=Mus musculus GN=Src PE=1 SV=4 - [SRC_MOUSE]	0.814802	0.080047	2.08583	0.0582052	1.69954	0.0582052
Q640M1;Q6EJB6	4	4	104.338	U3 small nucleolar RNA-associated protein 14 homolog A OS=Mus musculus GN=Utp14a PE=1 SV=1 - [UT14A_MOUSE]	1.01612	0.937248	0.830992	0.366084	0.844386	0.366084
Q99JB2;A2AG39;A2AG41;F6WI02	10	10	509.215	Stomatin-like protein 2, mitochondrial OS=Mus musculus GN=Stoml2 PE=1 SV=1 - [STML2_MOUSE]	0.895951	0.0184927	0.835631	0.187444	0.748684	0.187444
Q9R0B9;E9Q718	4	4	205.97	Procollagen-lysine,2-oxoglutarate 5-dioxygenase 2 OS=Mus musculus GN=Plod2 PE=1 SV=2 - [PLOD2_MOUSE]	0.778654	0.138758	1.73183	0.0698237	1.3485	0.0698237
Q9DBE7;A2A5R8;A2A5S3;Q9Z108;V9GX87	4	4	135.6	Double-stranded RNA-binding protein Staufen homolog 1 OS=Mus musculus GN=Stau1 PE=1 SV=1 - [Q9DBE7_MOUSE]	0.970661	0.833242	1.67482	0.0668848	1.62568	0.0668848
Q61263;A0A087WNN8;A0A087WSJ5	4	4	60.9763	Sterol O-acyltransferase 1 OS=Mus musculus GN=Soat1 PE=1 SV=2 - [SOAT1_MOUSE]	0.864731	0.638217	0.534776	0.106846	0.462437	0.106846
Q8BGW1;D3Z127;E9Q1E4	4	4	149.935	Alpha-ketoglutarate-dependent dioxygenase FTO OS=Mus musculus GN=Fto PE=1 SV=1 - [FTO_MOUSE]	1.1406	0.0892558	1.07944	0.202444	1.23121	0.202444
Q9DBR0	4	4	125.588	A-kinase anchor protein 8 OS=Mus musculus GN=Akap8 PE=1 SV=1 - [AKAP8_MOUSE]	1.14532	0.520649	0.865829	0.359603	0.991648	0.359603
O70435;E0CX62;E0CYL6;E0CZ34;F8WH02	5	5	243.86	Proteasome subunit alpha type-3 OS=Mus musculus GN=Psma3 PE=1 SV=3 - [PSA3_MOUSE]	0.969523	0.610361	1.45958	0.0314782	1.4151	0.0314782
E9PUW7;Q9EPK7	6	6	178.344	Exportin-7 OS=Mus musculus GN=Xpo7 PE=1 SV=1 - [E9PUW7_MOUSE]	1.04573	0.685395	1.35583	0.00642408	1.41784	0.00642408
B1ATP7;B1ATP9;Q80Y81	4	4	74.3875	Zinc phosphodiesterase ELAC protein 2 OS=Mus musculus GN=Elac2 PE=1 SV=1 - [B1ATP7_MOUSE]	0.825754	0.218038	1.44861	0.0956413	1.19619	0.0956413
F7D5L2;Q99J09	2	2	104.14	Methylosome protein 50 (Fragment) OS=Mus musculus GN=Wdr77 PE=1 SV=1 - [F7D5L2_MOUSE]	0.978835	0.695709	1.45405	0.0375217	1.42327	0.0375217
P58742	2	2	48.22	Aladin OS=Mus musculus GN=Aaas PE=1 SV=1 - [AAAS_MOUSE]	0.915524	0.617468	1.55522	0.0492427	1.42384	0.0492427
J3QP56;D3YUG4;D3Z111;D3Z269;P97823	4	3	157.54	Acyl-protein thioesterase 1 OS=Mus musculus GN=Lypla1 PE=1 SV=1 - [J3QP56_MOUSE]	0.952487	0.430255	1.49631	0.0390617	1.42521	0.0390617
D3YZ62;B8JK05;D3Z4J3;D6RFU0;E9Q1F5;F6TDE5;Q99104	4	4	37.6491	Unconventional myosin-Va OS=Mus musculus GN=Myo5a PE=1 SV=1 - [D3YZ62_MOUSE]	1.01318	0.880286	1.04593	0.610649	1.05972	0.610649
Q6A026;A0A0J9YV33;E9QPI5	10	9	547.585	Sister chromatid cohesion protein PDS5 homolog A OS=Mus musculus GN=Pds5a PE=1 SV=3 - [PDS5A_MOUSE]	0.881402	0.265074	1.61761	0.049277	1.42577	0.049277
E9PUB7;D3YX87;Q2YDW2	4	4	78.7814	Protein misato homolog 1 OS=Mus musculus GN=Msto1 PE=1 SV=1 - [E9PUB7_MOUSE]	0.906679	0.206356	1.17654	0.6551	1.06675	0.6551
Q9QYJ3	4	4	182.6	DnaJ homolog subfamily B member 1 OS=Mus musculus GN=Dnajb1 PE=1 SV=3 - [DNJB1_MOUSE]	0.871626	0.284242	1.6358	0.0472905	1.4258	0.0472905
P63154	4	4	187.13	Crooked neck-like protein 1 OS=Mus musculus GN=Crnkl1 PE=1 SV=1 - [CRNL1_MOUSE]	1.03495	0.827923	1.67615	0.0528286	1.73473	0.0528286
Q6NSR8;F6T2H5	3	3	118.09	Probable aminopeptidase NPEPL1 OS=Mus musculus GN=Npepl1 PE=1 SV=1 - [PEPL1_MOUSE]	0.997902	0.987449	1.42982	0.0128542	1.42682	0.0128542
P61290;A2A4J1;A2A4J3	7	6	324.447	Proteasome activator complex subunit 3 OS=Mus musculus GN=Psme3 PE=1 SV=1 - [PSME3_MOUSE]	0.965997	0.604023	1.47749	0.0402916	1.42725	0.0402916
Q91VM5;A2AFI3;A2AFI4;Q9DAE2;Q9WV02;S4R1F6	20	19	666.219	RNA binding motif protein, X-linked-like-1 OS=Mus musculus GN=Rbmxl1 PE=2 SV=1 - [RMXL1_MOUSE]	0.898278	0.0158937	1.41097	0.0777783	1.26744	0.0777783
Q9DBC3;D3Z491	4	4	71.8125	Cap-specific mRNA (nucleoside-2'-O-)-methyltransferase 1 OS=Mus musculus GN=Cmtr1 PE=1 SV=1 - [CMTR1_MOUSE]	0.990147	0.935506	1.29012	0.338537	1.27741	0.338537
P19253;A0A140T8K2;A0A1B0GQW6;A0A1B0GRH1;A0A1B0GS68;A0A1B0GSB2;S4R281;A0A1B0GSC2;A0A1B0GSF0;A0A1B0GSJ2;A0A1B0GSL5;A0A1B0GSQ6;A0A1B0GT00;A0A1B0GTA1	20	20	525.141	60S ribosomal protein L13a OS=Mus musculus GN=Rpl13a PE=1 SV=4 - [RL13A_MOUSE]	0.903821	0.0294033	1.16954	0.357048	1.05705	0.357048
Q8CJ26;A0A0G2JEW0;A0A0G2JH13	4	4	85.5591	Death domain-containing membrane protein NRADD OS=Mus musculus GN=Nradd PE=1 SV=1 - [NRADD_MOUSE]	1.12079	0.127357	1.03414	0.72393	1.15905	0.72393
Q9CZW5	5	5	117.205	Mitochondrial import receptor subunit TOM70 OS=Mus musculus GN=Tomm70 PE=1 SV=2 - [TOM70_MOUSE]	0.922101	0.110936	1.55075	0.0210058	1.42995	0.0210058
P56873;E0CYU9	4	4	83.13	Sjoegren syndrome/scleroderma autoantigen 1 homolog OS=Mus musculus GN=Sssca1 PE=1 SV=1 - [SSA27_MOUSE]	0.833154	0.402638	2.02275	0.0602042	1.68526	0.0602042
Q9D0T1;E9PZS4	9	9	333.67	NHP2-like protein 1 OS=Mus musculus GN=Snu13 PE=1 SV=4 - [NH2L1_MOUSE]	0.874783	0.117244	1.63674	0.0459137	1.43179	0.0459137
Q9DBD5;Q9D4T3	4	4	204.69	Proline-, glutamic acid- and leucine-rich protein 1 OS=Mus musculus GN=Pelp1 PE=1 SV=2 - [PELP1_MOUSE]	1.17364	0.191777	1.32772	0.108404	1.55827	0.108404
E9PWG6	11	11	587.292	Protein Ncapg OS=Mus musculus GN=Ncapg PE=1 SV=1 - [E9PWG6_MOUSE]	1.00912	0.872405	1.42149	0.0299539	1.43445	0.0299539
Q99K30	7	7	191.545	Epidermal growth factor receptor kinase substrate 8-like protein 2 OS=Mus musculus GN=Eps8l2 PE=1 SV=1 - [ES8L2_MOUSE]	0.847346	0.351788	1.69418	0.0347036	1.43556	0.0347036
P48428	4	4	178.41	Tubulin-specific chaperone A OS=Mus musculus GN=Tbca PE=1 SV=3 - [TBCA_MOUSE]	0.806867	0.319316	0.913018	0.726183	0.736685	0.726183
Q3U9G9;A0A0A6YW01;A0A0A6YWS3;A0A0A6YXT6;A0A0A6YXW3;A0A0A6YY12	12	12	456.715	Lamin-B receptor OS=Mus musculus GN=Lbr PE=1 SV=2 - [LBR_MOUSE]	0.909227	0.0170223	1.15461	0.233723	1.0498	0.233723
Q9CYH6	4	4	151.15	Ribosome biogenesis regulatory protein homolog OS=Mus musculus GN=Rrs1 PE=1 SV=1 - [RRS1_MOUSE]	1.06855	0.279351	1.26656	0.331107	1.35339	0.331107
Q8BZA9;A0A0J9YV11	3	3	90.64	Fructose-2,6-bisphosphatase TIGAR OS=Mus musculus GN=Tigar PE=1 SV=1 - [TIGAR_MOUSE]	1.05798	0.479493	1.35774	0.0374717	1.43646	0.0374717
E0CXB2;E0CY46;E9QKZ2;F6UT58;Q91YE6	4	4	116.221	Importin-9 OS=Mus musculus GN=Ipo9 PE=1 SV=1 - [E0CXB2_MOUSE]	1.06165	0.447681	1.20805	0.20671	1.28253	0.20671
O89079;D3Z315;E9Q6I5	4	4	140.44	Coatomer subunit epsilon OS=Mus musculus GN=Cope PE=1 SV=3 - [COPE_MOUSE]	1.06658	0.476645	1.12865	0.438145	1.2038	0.438145
Q00519	4	4	177.05	Xanthine dehydrogenase/oxidase OS=Mus musculus GN=Xdh PE=1 SV=5 - [XDH_MOUSE]	0.966436	0.855467	1.06012	0.663412	1.02453	0.663412
D3YZJ1;Q64337	4	4	62.7614	Sequestosome-1 OS=Mus musculus GN=Sqstm1 PE=1 SV=1 - [D3YZJ1_MOUSE]	1.10842	0.315407	0.86151	0.29664	0.954918	0.29664
Q9DB73;G3UZG6	4	4	117.76	NADH-cytochrome b5 reductase 1 OS=Mus musculus GN=Cyb5r1 PE=1 SV=1 - [NB5R1_MOUSE]	0.836508	0.135581	0.872148	0.111696	0.729559	0.111696
Q9D706	4	4	122.659	RNA polymerase II-associated protein 3 OS=Mus musculus GN=Rpap3 PE=1 SV=1 - [RPAP3_MOUSE]	1.01878	0.846275	1.57331	0.0652208	1.60285	0.0652208
Q9CQF9;A0A0N4SWD3;D3Z275;F7CIP8	4	4	134.31	Prenylcysteine oxidase OS=Mus musculus GN=Pcyox1 PE=1 SV=1 - [PCYOX_MOUSE]	0.718509	0.670514	0.593144	0.395634	0.42618	0.395634
Q3TMX0;A2AKJ5;A2AKJ6;A2AKJ9;H3BLG5;O08992	4	4	192.1	MCG4375, isoform CRA_b OS=Mus musculus GN=Sdcbp PE=1 SV=1 - [Q3TMX0_MOUSE]	0.99913	0.995455	0.968813	0.787496	0.967971	0.787496
Q9D0B6	4	4	95.6099	Protein PBDC1 OS=Mus musculus GN=Pbdc1 PE=1 SV=1 - [PBDC1_MOUSE]	1.11471	0.338418	1.16003	0.494387	1.29309	0.494387
Q64310;E0CXD9;F7CH13	4	4	319.6	Surfeit locus protein 4 OS=Mus musculus GN=Surf4 PE=1 SV=1 - [SURF4_MOUSE]	1.26575	0.63806	0.395393	0.12848	0.500469	0.12848
Q9DAK9	4	4	199.63	14 kDa phosphohistidine phosphatase OS=Mus musculus GN=Phpt1 PE=1 SV=1 - [PHP14_MOUSE]	0.938044	0.788781	1.47346	0.206679	1.38217	0.206679
Q8BVQ5;A0A140LI84	4	4	93.2011	Protein phosphatase methylesterase 1 OS=Mus musculus GN=Ppme1 PE=1 SV=5 - [PPME1_MOUSE]	0.908019	0.407214	1.14058	0.430268	1.03567	0.430268
Q921Y0;Q3UDM0;Q8BPB0	7	7	232.53	MOB kinase activator 1A OS=Mus musculus GN=Mob1a PE=2 SV=3 - [MOB1A_MOUSE]	0.976658	0.776367	1.47334	0.0429605	1.43895	0.0429605
Q8BGS0	4	4	195.8	Protein MAK16 homolog OS=Mus musculus GN=Mak16 PE=1 SV=1 - [MAK16_MOUSE]	0.846529	0.0686669	0.563292	0.0740505	0.476844	0.0740505
A2AEK1;A2AEJ8;Q8BIQ5;Q8C7E9	3	3	87.1	AlphaCstF-64 variant 4 OS=Mus musculus GN=Cstf2 PE=1 SV=1 - [A2AEK1_MOUSE]	0.899019	0.458003	1.60177	0.0438381	1.44002	0.0438381
Q9D1G1;Q3TYH2;Q8K386;Q9DD03;S4R1W7	13	3	478.398	Ras-related protein Rab-1B OS=Mus musculus GN=Rab1b PE=1 SV=1 - [RAB1B_MOUSE]	1.01375	0.912917	1.42111	0.0127686	1.44065	0.0127686
Q9CY50	4	4	175.03	Translocon-associated protein subunit alpha OS=Mus musculus GN=Ssr1 PE=1 SV=1 - [SSRA_MOUSE]	0.891331	0.457398	1.20087	0.372042	1.07037	0.372042
Q3U6F1;A0A0J9YTV5;A0A0J9YVE0;E9Q7W0;P31266	4	4	88.16	Recombining-binding protein suppressor of hairless OS=Mus musculus GN=Rbpj PE=1 SV=1 - [Q3U6F1_MOUSE]	0.995838	0.961612	1.7879	0.0569756	1.78046	0.0569756
P31786;D3Z563;M0QWU8;Q4VWZ5	4	4	171.91	Acyl-CoA-binding protein OS=Mus musculus GN=Dbi PE=1 SV=2 - [ACBP_MOUSE]	0.83864	0.2455	1.40704	0.134952	1.18	0.134952
Q62167;P16381;Q3V086;Q61496;Q62095	34	33	1319.03	ATP-dependent RNA helicase DDX3X OS=Mus musculus GN=Ddx3x PE=1 SV=3 - [DDX3X_MOUSE]	0.918111	0.0365082	1.27242	0.307549	1.16823	0.307549
O70152;A2BDX2;F8WII3	5	5	196.262	Dolichol-phosphate mannosyltransferase subunit 1 OS=Mus musculus GN=Dpm1 PE=1 SV=1 - [DPM1_MOUSE]	1.11822	0.00116106	1.28952	0.0349562	1.44197	0.0349562
Q9JKY0	4	4	105.67	Cell differentiation protein RCD1 homolog OS=Mus musculus GN=Rqcd1 PE=1 SV=1 - [RCD1_MOUSE]	1.1065	0.431812	1.07843	0.504928	1.19328	0.504928
Q99KW3;E9QMQ3;G5E8W1	4	4	104.995	TRIO and F-actin-binding protein OS=Mus musculus GN=Triobp PE=1 SV=3 - [TARA_MOUSE]	0.966767	0.725498	1.32543	0.414772	1.28138	0.414772
P47199;A0A0A6YVS7;A0A0A6YXR4;A0A0G2JFU5;D3YUG9;D3YWU6;D3Z2X0;D3Z4Q4;V9GXY8	16	16	464.34	Quinone oxidoreductase OS=Mus musculus GN=Cryz PE=1 SV=1 - [QOR_MOUSE]	0.925809	0.0311152	0.874129	0.096575	0.809277	0.096575
Q8JZX4;A2AP40	4	4	194.85	Splicing factor 45 OS=Mus musculus GN=Rbm17 PE=1 SV=1 - [SPF45_MOUSE]	0.73362	0.139406	2.84681	0.0596851	2.08848	0.0596851
D3YYD5;D3YW98;D3Z645;Q9QZ88	4	4	105.46	Vacuolar protein sorting-associated protein 29 (Fragment) OS=Mus musculus GN=Vps29 PE=1 SV=1 - [D3YYD5_MOUSE]	0.905526	0.551876	1.33329	0.231672	1.20733	0.231672
Q9ES97;A3QM89;Q7M6W1;Q8K0T0	4	4	76.5366	Reticulon-3 OS=Mus musculus GN=Rtn3 PE=1 SV=2 - [RTN3_MOUSE]	1.12131	0.117124	1.28577	0.113829	1.44175	0.113829
P56812;D3Z7Q5	4	4	171.45	Programmed cell death protein 5 OS=Mus musculus GN=Pdcd5 PE=1 SV=3 - [PDCD5_MOUSE]	0.957186	0.800027	0.895122	0.56569	0.856798	0.56569
P97315	4	4	183.548	Cysteine and glycine-rich protein 1 OS=Mus musculus GN=Csrp1 PE=1 SV=3 - [CSRP1_MOUSE]	0.711321	0.0611745	1.34398	0.0961515	0.956003	0.0961515
Q5SUT0;Q5SUS9;Q61545	4	4	197.44	RNA-binding protein EWS OS=Mus musculus GN=Ewsr1 PE=1 SV=1 - [Q5SUT0_MOUSE]	1.10536	0.483132	1.05373	0.692274	1.16475	0.692274
F6X9I3;P26883	4	4	219.55	Peptidyl-prolyl cis-trans isomerase FKBP1A (Fragment) OS=Mus musculus GN=Fkbp1a PE=1 SV=1 - [F6X9I3_MOUSE]	0.955298	0.907769	1.13118	0.749739	1.08062	0.749739
P10922	4	4	233.25	Histone H1.0 OS=Mus musculus GN=H1f0 PE=2 SV=4 - [H10_MOUSE]	0.829034	0.118153	1.884	0.0868706	1.5619	0.0868706
D3Z7P3;D3Z7P4	14	11	741.21	Glutaminase kidney isoform, mitochondrial OS=Mus musculus GN=Gls PE=1 SV=1 - [GLSK_MOUSE]	0.900652	0.227362	1.60264	0.0469636	1.44342	0.0469636
Q9Z127	4	4	146.158	Large neutral amino acids transporter small subunit 1 OS=Mus musculus GN=Slc7a5 PE=1 SV=2 - [LAT1_MOUSE]	0.741109	0.144507	1.65169	0.0648373	1.22408	0.0648373
O08579;B7FAU5;I7HJS1;Q3THM8	4	4	168.6	Emerin OS=Mus musculus GN=Emd PE=1 SV=1 - [EMD_MOUSE]	1.02046	0.822321	0.800921	0.341638	0.817305	0.341638
D3Z6W2;Q06180	3	3	71.606	Tyrosine-protein phosphatase non-receptor type OS=Mus musculus GN=Ptpn2 PE=1 SV=1 - [D3Z6W2_MOUSE]	1.11264	0.227448	1.29895	0.0457387	1.44526	0.0457387
Q64261;A0A0G2JGA8;A0A0G2JGH2;J3QPN4	4	4	172.698	Cyclin-dependent kinase 6 OS=Mus musculus GN=Cdk6 PE=1 SV=2 - [CDK6_MOUSE]	1.18113	0.10761	1.22403	0.0148184	1.44574	0.0148184
P56135;F8WHP8	3	3	84.51	ATP synthase subunit f, mitochondrial OS=Mus musculus GN=Atp5j2 PE=1 SV=3 - [ATPK_MOUSE]	0.98059	0.809797	1.47521	0.0468815	1.44658	0.0468815
Q60737;A2ANR6;Q6NSS6	4	4	92.4072	Casein kinase II subunit alpha OS=Mus musculus GN=Csnk2a1 PE=1 SV=2 - [CSK21_MOUSE]	0.957547	0.7617	0.752115	0.267482	0.720185	0.267482
P47758;E9Q035	4	4	198.14	Signal recognition particle receptor subunit beta OS=Mus musculus GN=Srprb PE=1 SV=1 - [SRPRB_MOUSE]	0.925679	0.115871	1.12806	0.201165	1.04422	0.201165
Q9JLB0;E9PWC5	4	4	74.0353	MAGUK p55 subfamily member 6 OS=Mus musculus GN=Mpp6 PE=1 SV=1 - [MPP6_MOUSE]	0.956201	0.652091	0.948709	0.676485	0.907157	0.676485
O35841	16	15	649.845	Apoptosis inhibitor 5 OS=Mus musculus GN=Api5 PE=1 SV=2 - [API5_MOUSE]	1.04345	0.148633	1.38652	0.0494571	1.44675	0.0494571
Q9DCZ4;B1ASQ2	2	2	80.21	MICOS complex subunit Mic26 OS=Mus musculus GN=Apoo PE=1 SV=2 - [MIC26_MOUSE]	0.865035	0.195023	1.67344	0.0487406	1.44758	0.0487406
A0A0N4SVC2;E9QP00;Q6PFR5	4	4	218.032	Transformer-2 protein homolog alpha OS=Mus musculus GN=Tra2a PE=1 SV=1 - [A0A0N4SVC2_MOUSE]	0.938667	0.365632	1.21156	0.187567	1.13725	0.187567
P34152;D3Z3P8;P70694;Q8VC77;Q9CZU0	4	4	92.5622	Focal adhesion kinase 1 OS=Mus musculus GN=Ptk2 PE=1 SV=3 - [FAK1_MOUSE]	0.883545	0.630671	1.42762	0.253685	1.26137	0.253685
Q99PL5;A2AVJ7	15	13	562.821	Ribosome-binding protein 1 OS=Mus musculus GN=Rrbp1 PE=1 SV=2 - [RRBP1_MOUSE]	0.899394	0.0887759	1.61149	0.0262993	1.44937	0.0262993
Q9EP69	4	4	159.42	Phosphatidylinositide phosphatase SAC1 OS=Mus musculus GN=Sacm1l PE=1 SV=1 - [SAC1_MOUSE]	1.01699	0.639744	1.40201	0.0894985	1.42583	0.0894985
Q61990;E9Q7D8;P57722	17	11	774.74	Poly(rC)-binding protein 2 OS=Mus musculus GN=Pcbp2 PE=1 SV=1 - [PCBP2_MOUSE]	0.968631	0.543887	1.49814	0.0461402	1.45114	0.0461402
F6U2C2;E9QM77;F6V8M6;F7B6X4;O70305	4	4	111.97	Ataxin-2 (Fragment) OS=Mus musculus GN=Atxn2 PE=1 SV=1 - [F6U2C2_MOUSE]	0.84544	0.350844	1.57665	0.109433	1.33296	0.109433
E9Q9H2;E9Q9H3;P54103;Q3TRX6	4	4	155.27	DnaJ homolog subfamily C member 2 OS=Mus musculus GN=Dnajc2 PE=1 SV=1 - [E9Q9H2_MOUSE]	0.843685	0.140603	1.40107	0.0587531	1.18206	0.0587531
O35864;A0A087WQA8	4	4	101.58	COP9 signalosome complex subunit 5 OS=Mus musculus GN=Cops5 PE=1 SV=3 - [CSN5_MOUSE]	1.0754	0.763352	1.45589	0.0885012	1.56566	0.0885012
Q8BH74;E9Q4V9	4	4	223.59	Nuclear pore complex protein Nup107 OS=Mus musculus GN=Nup107 PE=1 SV=1 - [NU107_MOUSE]	1.05041	0.609718	1.16627	0.391382	1.22506	0.391382
Q3TIV5	4	4	159.407	Zinc finger CCCH domain-containing protein 15 OS=Mus musculus GN=Zc3h15 PE=1 SV=2 - [ZC3HF_MOUSE]	1.06149	0.633849	0.875509	0.421519	0.929342	0.421519
P17751;H7BXC3	40	38	1722.69	Triosephosphate isomerase OS=Mus musculus GN=Tpi1 PE=1 SV=4 - [TPIS_MOUSE]	0.92826	0.0461308	1.07676	0.42352	0.999515	0.42352
P12787	4	4	102.489	Cytochrome c oxidase subunit 5A, mitochondrial OS=Mus musculus GN=Cox5a PE=1 SV=2 - [COX5A_MOUSE]	0.915239	0.64245	1.01252	0.948138	0.926694	0.948138
Q9DBG3;H3BIY9;H3BJ06;H3BKM0;Q5SWR0	22	12	678.008	AP-2 complex subunit beta OS=Mus musculus GN=Ap2b1 PE=1 SV=1 - [AP2B1_MOUSE]	1.10733	0.0407273	1.31056	0.0445032	1.45122	0.0445032
G3XA66;D3YVW0;D3Z3F4;F7C846;G3UXB5;G3UXX9;G3UYJ5;G3XA75;P47802	4	4	135.546	Metaxin-1 (Fragment) OS=Mus musculus GN=Mtx1 PE=1 SV=1 - [G3XA66_MOUSE]	0.957313	0.629311	1.63829	0.0728152	1.56835	0.0728152
G5E850;E0CY88;P56395	4	4	161.57	Cytochrome b-5, isoform CRA_a OS=Mus musculus GN=Cyb5a PE=1 SV=1 - [G5E850_MOUSE]	1.16329	0.407016	1.26274	0.34268	1.46894	0.34268
Q8BGH2	4	4	166.73	Sorting and assembly machinery component 50 homolog OS=Mus musculus GN=Samm50 PE=1 SV=1 - [SAM50_MOUSE]	0.988955	0.964715	1.12567	0.540664	1.11324	0.540664
Q99LB6;E0CYU5	4	4	218.82	Methionine adenosyltransferase 2 subunit beta OS=Mus musculus GN=Mat2b PE=1 SV=1 - [MAT2B_MOUSE]	1.05982	0.605221	1.57961	0.0909465	1.6741	0.0909465
P70404	4	4	212.04	Isocitrate dehydrogenase [NAD] subunit gamma 1, mitochondrial OS=Mus musculus GN=Idh3g PE=1 SV=1 - [IDHG1_MOUSE]	0.997317	0.964422	0.932017	0.265076	0.929516	0.265076
Q9JJ80;G3X926;S4R1Y5;S4R2H5;S4R2R2	4	4	148.43	Ribosome production factor 2 homolog OS=Mus musculus GN=Rpf2 PE=2 SV=2 - [RPF2_MOUSE]	1.00317	0.976404	1.33705	0.0809572	1.34129	0.0809572
P58871;Z4YJL4	14	11	666.47	182 kDa tankyrase-1-binding protein OS=Mus musculus GN=Tnks1bp1 PE=1 SV=2 - [TB182_MOUSE]	0.856499	0.231976	1.69711	0.0220383	1.45357	0.0220383
P15379;A2APM1;A2APM2;A2APM3;A2APM4;A2APM5;E9QKM8;Q3U8S1;Q80X37	4	4	194.88	CD44 antigen OS=Mus musculus GN=Cd44 PE=1 SV=3 - [CD44_MOUSE]	0.926829	0.534894	1.18711	0.261235	1.10025	0.261235
Q8CIN4;G5E884;O88643;Q61036	10	10	330.801	Serine/threonine-protein kinase PAK 2 OS=Mus musculus GN=Pak2 PE=1 SV=1 - [PAK2_MOUSE]	0.896146	0.354334	1.62766	0.0410006	1.45862	0.0410006
E9Q1G8;E9Q9F5;O55131	18	14	519.849	Septin-7 OS=Mus musculus GN=Sept7 PE=1 SV=2 - [E9Q1G8_MOUSE]	0.928936	0.00710145	1.27931	0.0864141	1.1884	0.0864141
P62852	4	4	231.69	40S ribosomal protein S25 OS=Mus musculus GN=Rps25 PE=1 SV=1 - [RS25_MOUSE]	1.00624	0.894453	1.13817	0.473581	1.14527	0.473581
Q921R2;A0A0U1RQ71;P62301	20	19	657.817	40S ribosomal protein S13 OS=Mus musculus GN=Rps13 PE=1 SV=1 - [Q921R2_MOUSE]	0.936451	0.0489687	1.06561	0.538038	0.997891	0.538038
Q923G2	4	4	164.34	DNA-directed RNA polymerases I, II, and III subunit RPABC3 OS=Mus musculus GN=Polr2h PE=1 SV=3 - [RPAB3_MOUSE]	1.1241	0.615139	1.29692	0.399033	1.45787	0.399033
Q61655;Q8BZY3;Q8R3C7	4	4	139.287	ATP-dependent RNA helicase DDX19A OS=Mus musculus GN=Ddx19a PE=1 SV=2 - [DD19A_MOUSE]	0.810123	0.285146	1.55136	0.0700165	1.25679	0.0700165
P62242	26	25	1105.12	40S ribosomal protein S8 OS=Mus musculus GN=Rps8 PE=1 SV=2 - [RS8_MOUSE]	0.946286	0.0458781	1.20587	0.197267	1.1411	0.197267
P17047	4	4	112.28	Lysosome-associated membrane glycoprotein 2 OS=Mus musculus GN=Lamp2 PE=1 SV=2 - [LAMP2_MOUSE]	0.987549	0.828509	1.30168	0.0653591	1.28547	0.0653591
Q8BMP6;A0A0R4J079	4	4	194.28	Golgi resident protein GCP60 OS=Mus musculus GN=Acbd3 PE=1 SV=3 - [GCP60_MOUSE]	0.731608	0.128185	1.70302	0.152464	1.24594	0.152464
P10518	4	4	186.12	Delta-aminolevulinic acid dehydratase OS=Mus musculus GN=Alad PE=1 SV=1 - [HEM2_MOUSE]	0.99591	0.959138	1.43166	0.175338	1.4258	0.175338
Q9CZ04;D3YVI6;D3Z0S0;D3Z440	4	4	203.34	COP9 signalosome complex subunit 7a OS=Mus musculus GN=Cops7a PE=1 SV=2 - [CSN7A_MOUSE]	0.929701	0.692224	1.03665	0.817403	0.963778	0.817403
Q9DCT8;A0A0G2JF37	4	4	145.27	Cysteine-rich protein 2 OS=Mus musculus GN=Crip2 PE=1 SV=1 - [CRIP2_MOUSE]	0.861663	0.183711	1.35862	0.0641991	1.17067	0.0641991
Q5SSZ5;A0A087WQ94;A0A087WQM0;A0A087WQS0;A0A087WRU0;E9Q0S6;Q8CGB6;Q9DBT6	4	4	164.85	Tensin-3 OS=Mus musculus GN=Tns3 PE=1 SV=1 - [TENS3_MOUSE]	1.07949	0.340486	1.2582	0.131224	1.35821	0.131224
P70677;A0A1B0GRX1;O08738	4	4	187.423	Caspase-3 OS=Mus musculus GN=Casp3 PE=1 SV=1 - [CASP3_MOUSE]	0.980653	0.806736	1.24064	0.137302	1.21664	0.137302
Q91WK2	9	9	335.73	Eukaryotic translation initiation factor 3 subunit H OS=Mus musculus GN=Eif3h PE=1 SV=1 - [EIF3H_MOUSE]	0.951107	0.038651	1.08282	0.364226	1.02988	0.364226
Q9R0P3;H3BJC6;H3BJL6;H3BJP2;H3BK43;H3BKH6;H3BL99;H3BLJ9	25	25	1201.79	S-formylglutathione hydrolase OS=Mus musculus GN=Esd PE=1 SV=1 - [ESTD_MOUSE]	0.902068	0.0967509	1.61846	0.0207258	1.45996	0.0207258
Q8BJU0	4	4	218.78	Small glutamine-rich tetratricopeptide repeat-containing protein alpha OS=Mus musculus GN=Sgta PE=1 SV=2 - [SGTA_MOUSE]	1.05368	0.569649	1.28137	0.130161	1.35014	0.130161
Q9JM51	3	3	30.6258	Prostaglandin E synthase OS=Mus musculus GN=Ptges PE=1 SV=1 - [PTGES_MOUSE]	0.935172	0.683779	1.56144	0.035546	1.46021	0.035546
Q9ERK4;D3Z393;E9Q1T9;E9QAX7;F6ZEW4;F7D1H9	65	35	2321.15	Exportin-2 OS=Mus musculus GN=Cse1l PE=1 SV=1 - [XPO2_MOUSE]	0.906555	0.366349	1.61421	0.0384268	1.46337	0.0384268
O88543;D3Z036;F6YCA7	4	4	186.35	COP9 signalosome complex subunit 3 OS=Mus musculus GN=Cops3 PE=1 SV=3 - [CSN3_MOUSE]	1.05839	0.238766	1.38488	0.0396745	1.46574	0.0396745
Q78IK4;B1AV14	4	4	127.23	MICOS complex subunit Mic27 OS=Mus musculus GN=Apool PE=1 SV=1 - [MIC27_MOUSE]	0.976847	0.628161	1.3534	0.131461	1.32206	0.131461
Q60749;A0A087WR32;A0A087WSL3;Q9WU01	9	8	160.654	KH domain-containing, RNA-binding, signal transduction-associated protein 1 OS=Mus musculus GN=Khdrbs1 PE=1 SV=2 - [KHDR1_MOUSE]	0.829246	0.245001	1.76893	0.00684666	1.46688	0.00684666
P19096;A0A0U1RNJ1	76	71	3044.2	Fatty acid synthase OS=Mus musculus GN=Fasn PE=1 SV=2 - [FAS_MOUSE]	1.08526	0.0309107	0.897438	0.135956	0.973951	0.135956
Q11136;G3UXC5	4	4	158.32	Xaa-Pro dipeptidase OS=Mus musculus GN=Pepd PE=1 SV=3 - [PEPD_MOUSE]	1.05201	0.0967383	1.27433	0.0677994	1.34061	0.0677994
Q6P4T2	29	27	1200.25	U5 small nuclear ribonucleoprotein 200 kDa helicase OS=Mus musculus GN=Snrnp200 PE=1 SV=1 - [U520_MOUSE]	1.09078	0.0300764	1.00956	0.716578	1.10121	0.716578
Q6P9R2	4	4	147.36	Serine/threonine-protein kinase OSR1 OS=Mus musculus GN=Oxsr1 PE=1 SV=1 - [OXSR1_MOUSE]	1.01136	0.913142	1.17621	0.0597812	1.18957	0.0597812
Q9ERF3;D6RDC7;D6RJ72;Q8BVQ0	4	4	133.326	WD repeat-containing protein 61 OS=Mus musculus GN=Wdr61 PE=1 SV=1 - [WDR61_MOUSE]	1.14635	0.418354	1.26319	0.103044	1.44806	0.103044
Q8R2U4;A0A0A6YVQ9;A0A0A6YX97;A0A0A6YXY1;A2APZ2;A2APZ3	4	4	222.79	N-terminal Xaa-Pro-Lys N-methyltransferase 1 OS=Mus musculus GN=Ntmt1 PE=1 SV=3 - [NTM1A_MOUSE]	0.884481	0.169169	1.9449	0.0558909	1.72022	0.0558909
Q8C2T6;P33611	3	2	82.86	DNA polymerase alpha subunit B OS=Mus musculus GN=Pola2 PE=1 SV=1 - [Q8C2T6_MOUSE]	0.90499	0.545996	1.62131	0.00426118	1.46726	0.00426118
Q61249;A0A0B4J1F7;Q9QZ29	4	4	204.597	Immunoglobulin-binding protein 1 OS=Mus musculus GN=Igbp1 PE=1 SV=1 - [IGBP1_MOUSE]	0.993632	0.958406	1.38914	0.121319	1.3803	0.121319
G3X928;Q6NZC7	4	4	114.02	SEC23-interacting protein OS=Mus musculus GN=Sec23ip PE=1 SV=1 - [G3X928_MOUSE]	0.93014	0.599876	1.06364	0.478924	0.989337	0.478924
Q8BVI4;A0A0G2JGJ1;A0A0G2JGY0;D3YWR7;D3Z099;D3Z1A1	4	4	161.95	Dihydropteridine reductase OS=Mus musculus GN=Qdpr PE=1 SV=2 - [DHPR_MOUSE]	1.04731	0.810325	0.897624	0.3977	0.94009	0.3977
Q8CE96	4	4	147.81	tRNA (adenine(58)-N(1))-methyltransferase non-catalytic subunit TRM6 OS=Mus musculus GN=Trmt6 PE=1 SV=1 - [TRM6_MOUSE]	0.892284	0.807366	0.801325	0.398828	0.71501	0.398828
Q62384;F8WHU9;F8WIG4	4	4	82.7996	Zinc finger protein ZPR1 OS=Mus musculus GN=Zpr1 PE=1 SV=1 - [ZPR1_MOUSE]	0.997016	0.973283	1.03069	0.735696	1.02762	0.735696
O08582	4	4	155.372	GTP-binding protein 1 OS=Mus musculus GN=Gtpbp1 PE=1 SV=2 - [GTPB1_MOUSE]	0.976752	0.861464	0.846175	0.411128	0.826503	0.411128
Q8R323	4	4	240.66	Replication factor C subunit 3 OS=Mus musculus GN=Rfc3 PE=1 SV=1 - [RFC3_MOUSE]	1.05593	0.375729	1.57803	0.0922499	1.66629	0.0922499
Q3TPM3;A0A0N4SUW1;D3Z2H3;Q9WTX6	5	5	116.491	Cullin-1 (Fragment) OS=Mus musculus GN=Cul1 PE=1 SV=1 - [Q3TPM3_MOUSE]	1.1014	0.0201372	0.844759	0.0697901	0.930414	0.0697901
Q99L13	4	4	138.36	3-hydroxyisobutyrate dehydrogenase, mitochondrial OS=Mus musculus GN=Hibadh PE=1 SV=1 - [3HIDH_MOUSE]	0.96371	0.783688	1.64543	0.0711812	1.58571	0.0711812
Q6PAR5;E9Q0D1;F6X819;F7ADQ2;F7ADS7;F7ADT6	4	4	164.11	GTPase-activating protein and VPS9 domain-containing protein 1 OS=Mus musculus GN=Gapvd1 PE=1 SV=2 - [GAPD1_MOUSE]	1.04819	0.666565	1.15389	0.134813	1.20949	0.134813
Q8K273	2	2	111.32	Membrane magnesium transporter 1 OS=Mus musculus GN=Mmgt1 PE=1 SV=1 - [MMGT1_MOUSE]	0.985245	0.947925	1.49007	0.020673	1.46808	0.020673
P52479	4	4	156.3	Ubiquitin carboxyl-terminal hydrolase 10 OS=Mus musculus GN=Usp10 PE=1 SV=3 - [UBP10_MOUSE]	0.88541	0.188547	2.2603	0.0514472	2.00129	0.0514472
Q9JI10;Q9JI11	4	4	115.48	Serine/threonine-protein kinase 3 OS=Mus musculus GN=Stk3 PE=1 SV=1 - [STK3_MOUSE]	0.910656	0.389818	1.61253	0.0117183	1.46846	0.0117183
Q9Z0U1;Q921G9;Q9QXY1	4	4	99.4731	Tight junction protein ZO-2 OS=Mus musculus GN=Tjp2 PE=1 SV=2 - [ZO2_MOUSE]	0.803822	0.0960974	0.912213	0.439108	0.733257	0.439108
Q9QYC0;A0A0J9YVI4;E9Q1K3;F6RDR0;F8WGR0;F8WHZ9	4	3	117.31	Alpha-adducin OS=Mus musculus GN=Add1 PE=1 SV=2 - [ADDA_MOUSE]	1.41691	0.0666423	1.40582	0.0952325	1.99193	0.0952325
Q8CFE2	2	2	87.53	Histone PARylation factor 1 OS=Mus musculus GN=Hpf1 PE=1 SV=1 - [HPF1_MOUSE]	0.850116	0.166797	1.72801	0.0170356	1.46901	0.0170356
P28271	9	9	267.208	Cytoplasmic aconitate hydratase OS=Mus musculus GN=Aco1 PE=1 SV=3 - [ACOC_MOUSE]	1.10241	0.0110402	1.00991	0.731757	1.11334	0.731757
Q9Z1B5	2	2	48.48	Mitotic spindle assembly checkpoint protein MAD2A OS=Mus musculus GN=Mad2l1 PE=1 SV=2 - [MD2L1_MOUSE]	0.977455	0.794516	1.50434	0.0199313	1.47042	0.0199313
A0A0G2JG95;Q8BX10;Q920Q2	4	3	78.1009	Serine/threonine-protein phosphatase PGAM5, mitochondrial (Fragment) OS=Mus musculus GN=Pgam5 PE=1 SV=1 - [A0A0G2JG95_MOUSE]	1.00879	0.890817	1.7575	0.0920244	1.77294	0.0920244
P47811;A0A0G2JG69;A0A0G2JGL2;B1B1A8;B2KF34;B2KF35;D3Z630;D6RG58;E9QN59;F8WIP5;O08911;Q3TQZ7;Q3UIZ8;Q5SUV5;Q61831;Q6PDN3;Q80W80;Q80W82;Q8C9D4;Q8VCR8;Q9WUI1;Q9Z1B7	4	3	83.4935	Mitogen-activated protein kinase 14 OS=Mus musculus GN=Mapk14 PE=1 SV=3 - [MK14_MOUSE]	1.07074	0.838385	0.494664	0.155176	0.529657	0.155176
P46978;D3YZN5	4	3	175.28	Dolichyl-diphosphooligosaccharide--protein glycosyltransferase subunit STT3A OS=Mus musculus GN=Stt3a PE=1 SV=1 - [STT3A_MOUSE]	1.05987	0.690001	1.27983	0.146487	1.35645	0.146487
B1AZI6	2	2	115.59	THO complex subunit 2 OS=Mus musculus GN=Thoc2 PE=1 SV=1 - [THOC2_MOUSE]	1.28709	0.10154	1.14288	0.0117124	1.47098	0.0117124
Q99J36	4	3	131.427	THUMP domain-containing protein 1 OS=Mus musculus GN=Thumpd1 PE=1 SV=1 - [THUM1_MOUSE]	0.940748	0.0569547	1.41581	0.0981533	1.33192	0.0981533
Q80W54;I7HIP5	4	3	113.35	CAAX prenyl protease 1 homolog OS=Mus musculus GN=Zmpste24 PE=1 SV=2 - [FACE1_MOUSE]	0.862911	0.506828	1.22228	0.411631	1.05472	0.411631
P27773;F6Q404	42	39	1803.99	Protein disulfide-isomerase A3 OS=Mus musculus GN=Pdia3 PE=1 SV=2 - [PDIA3_MOUSE]	0.869607	0.116604	1.69669	0.030952	1.47546	0.030952
B1AXN9;A2CEE5;A2CEE6;A2CEE7;B1AXN5;B1AXN8;B1AXP0;B2GVN8;E9PUP0;E9PWV3;E9QK39;F6Q8A4;F6RQA2;F6UG16;P18653;P18654;Q505N6;Q7TPS0	4	3	88.4887	Ribosomal protein S6 kinase alpha-3 OS=Mus musculus GN=Rps6ka3 PE=1 SV=1 - [B1AXN9_MOUSE]	1.53701	0.058802	0.735348	0.202744	1.13024	0.202744
P45591	4	3	128.517	Cofilin-2 OS=Mus musculus GN=Cfl2 PE=1 SV=1 - [COF2_MOUSE]	1.80096	0.279369	0.575818	0.230726	1.03703	0.230726
A0A0R4J1G5;A0A1B0GQZ0;A0A1B0GRG7;A0A1B0GRQ1;A0A1B0GSD8;A0A1B0GT43;A0A1B0GT70;E9PUH5;Q8BFZ9;Q91X78	4	3	100.55	Erlin-1 OS=Mus musculus GN=Erlin1 PE=1 SV=1 - [A0A0R4J1G5_MOUSE]	1.01635	0.85623	1.0149	0.922923	1.0315	0.922923
E9Q310;E9PUR6;E9PYV1;E9Q8A6;P06537	4	3	78.46	Glucocorticoid receptor (Fragment) OS=Mus musculus GN=Nr3c1 PE=1 SV=1 - [E9Q310_MOUSE]	0.83966	0.626881	0.973534	0.950612	0.817438	0.950612
Q61599;A0A0N4SVH4;D3YWL7	15	14	583.724	Rho GDP-dissociation inhibitor 2 OS=Mus musculus GN=Arhgdib PE=1 SV=3 - [GDIR2_MOUSE]	0.86677	0.307994	1.70307	0.0352022	1.47617	0.0352022
O09110;A0A0R4J1Q6	4	3	102.85	Dual specificity mitogen-activated protein kinase kinase 3 OS=Mus musculus GN=Map2k3 PE=1 SV=2 - [MP2K3_MOUSE]	1.07947	0.383164	1.00578	0.969205	1.08571	0.969205
Q91VY9	4	3	93.276	Zinc finger protein 622 OS=Mus musculus GN=Znf622 PE=1 SV=1 - [ZN622_MOUSE]	0.881629	0.489696	1.40782	0.0784375	1.24117	0.0784375
Q91Z50;P39749	4	3	78.327	Flap endonuclease 1 OS=Mus musculus GN=Fen1 PE=1 SV=1 - [Q91Z50_MOUSE]	0.930836	0.622378	1.08642	0.678173	1.01128	0.678173
Q59J78	4	3	90.8997	Mimitin, mitochondrial OS=Mus musculus GN=Ndufaf2 PE=1 SV=1 - [MIMIT_MOUSE]	1.0737	0.59563	1.02085	0.889956	1.09609	0.889956
O35134;A0A0U1RPM9;A0A0U1RPX8	5	5	222.435	DNA-directed RNA polymerase I subunit RPA1 OS=Mus musculus GN=Polr1a PE=1 SV=2 - [RPA1_MOUSE]	0.876684	0.558284	1.68426	0.0242897	1.47656	0.0242897
D3Z7B5;Q8BWY9	2	2	71.42	Protein C330027C09Rik OS=Mus musculus GN=C330027C09Rik PE=1 SV=1 - [D3Z7B5_MOUSE]	0.931339	0.314641	1.58724	0.0437927	1.47826	0.0437927
P70290;A2AN84;B7ZCL8;B7ZCL9;B7ZCM0	2	2	77.4	55 kDa erythrocyte membrane protein OS=Mus musculus GN=Mpp1 PE=1 SV=1 - [EM55_MOUSE]	0.859021	0.183624	1.72258	0.0239627	1.47973	0.0239627
P35505;D3Z2R9	3	3	155.47	Fumarylacetoacetase OS=Mus musculus GN=Fah PE=1 SV=2 - [FAAA_MOUSE]	1.08826	0.530988	1.36561	0.0182804	1.48614	0.0182804
Q8BU14	3	3	76.67	Translocation protein SEC62 OS=Mus musculus GN=Sec62 PE=1 SV=1 - [SEC62_MOUSE]	0.673112	0.00227231	2.21421	0.0108139	1.49041	0.0108139
O88696	4	3	47.3048	ATP-dependent Clp protease proteolytic subunit, mitochondrial OS=Mus musculus GN=Clpp PE=1 SV=1 - [CLPP_MOUSE]	0.965368	0.835205	1.13847	0.410243	1.09904	0.410243
Q8R3V5;A2AWI7;A2AWI9	4	3	80.1273	Endophilin-B2 OS=Mus musculus GN=Sh3glb2 PE=1 SV=2 - [SHLB2_MOUSE]	0.847043	0.422068	1.84519	0.089566	1.56295	0.089566
Q99NH0;A0A0G2JDZ9;E9PUR0;E9Q1M6;E9Q804;E9QKG6;F6SI14;F7C545	4	3	173.27	Ankyrin repeat domain-containing protein 17 OS=Mus musculus GN=Ankrd17 PE=1 SV=2 - [ANR17_MOUSE]	1.15997	0.34143	1.11234	0.437233	1.29029	0.437233
Q9CQD1	4	3	187.5	Ras-related protein Rab-5A OS=Mus musculus GN=Rab5a PE=1 SV=1 - [RAB5A_MOUSE]	0.733321	0.402407	1.24374	0.153192	0.912062	0.153192
Q9EQH3	16	16	695.61	Vacuolar protein sorting-associated protein 35 OS=Mus musculus GN=Vps35 PE=1 SV=1 - [VPS35_MOUSE]	1.05359	0.480088	1.4147	0.0149305	1.49051	0.0149305
Q9CX00	4	3	106.112	IST1 homolog OS=Mus musculus GN=Ist1 PE=1 SV=1 - [IST1_MOUSE]	1.25075	0.0862411	1.46947	0.361196	1.83794	0.361196
Q9JII5;D3Z4J1;Q3UGB5	4	3	177.315	DAZ-associated protein 1 OS=Mus musculus GN=Dazap1 PE=1 SV=2 - [DAZP1_MOUSE]	1.41768	0.0762	1.2936	0.0749752	1.83392	0.0749752
P59235	2	2	53.73	Nucleoporin Nup43 OS=Mus musculus GN=Nup43 PE=1 SV=2 - [NUP43_MOUSE]	1.12914	0.0350101	0.874387	0.452606	0.987305	0.452606
O09106;A0A0R4J008;D3YYI8;P70288;Q8BQ10	4	3	189.1	Histone deacetylase 1 OS=Mus musculus GN=Hdac1 PE=1 SV=1 - [HDAC1_MOUSE]	0.940107	0.524866	0.913058	0.466546	0.858373	0.466546
A0A0A0MQN4;Q9D906;S4R1N8;S4R1T0;S4R1U3;S4R1W9;S4R2D5;S4R2P7;S4R2T5	4	3	155.08	Ubiquitin-like modifier-activating enzyme ATG7 OS=Mus musculus GN=Atg7 PE=1 SV=1 - [A0A0A0MQN4_MOUSE]	1.25399	0.0764518	1.036	0.832177	1.29914	0.832177
O88844;A0A087WPT4;A0A087WRM4;A0A087WRS9;D3YVY3	7	4	210.789	Isocitrate dehydrogenase [NADP] cytoplasmic OS=Mus musculus GN=Idh1 PE=1 SV=2 - [IDHC_MOUSE]	1.13287	0.0379017	0.659143	0.0860639	0.746721	0.0860639
Q3TZX8;A0A0U1RPV7;A2AUA2;Q7TQZ3	4	3	72.9295	Polynucleotide 5'-hydroxyl-kinase NOL9 OS=Mus musculus GN=Nol9 PE=1 SV=1 - [NOL9_MOUSE]	0.82464	0.551201	0.860343	0.581716	0.709474	0.581716
P40142;E0CY51	36	35	1511.46	Transketolase OS=Mus musculus GN=Tkt PE=1 SV=1 - [TKT_MOUSE]	1.13546	0.00385865	1.15379	0.249283	1.31008	0.249283
P45377;P21300	4	3	113.838	Aldose reductase-related protein 2 OS=Mus musculus GN=Akr1b8 PE=1 SV=2 - [ALD2_MOUSE]	0.909285	0.266153	1.61853	0.0689273	1.4717	0.0689273
Q9CPW4;E9Q2K4;Q3UA72	4	3	145.78	Actin-related protein 2/3 complex subunit 5 OS=Mus musculus GN=Arpc5 PE=1 SV=3 - [ARPC5_MOUSE]	0.914863	0.359994	1.36665	0.0928117	1.2503	0.0928117
Q3U1J4	34	34	1209.74	DNA damage-binding protein 1 OS=Mus musculus GN=Ddb1 PE=1 SV=2 - [DDB1_MOUSE]	1.13717	0.0478325	1.01923	0.842088	1.15904	0.842088
Q8CIG8;A0A0R4J049;F6QQQ6	6	6	148.01	Protein arginine N-methyltransferase 5 OS=Mus musculus GN=Prmt5 PE=1 SV=3 - [ANM5_MOUSE]	0.931614	0.274172	1.60119	0.0319544	1.49169	0.0319544
P83917;Q7TPM0;Q9CYJ8	4	2	201.29	Chromobox protein homolog 1 OS=Mus musculus GN=Cbx1 PE=1 SV=1 - [CBX1_MOUSE]	0.932976	0.54409	1.27316	0.225844	1.18783	0.225844
Q9D8U8	8	6	173.325	Sorting nexin-5 OS=Mus musculus GN=Snx5 PE=1 SV=1 - [SNX5_MOUSE]	0.932391	0.477396	1.6039	0.0210703	1.49546	0.0210703
Q9QXT0	4	2	134.524	Protein canopy homolog 2 OS=Mus musculus GN=Cnpy2 PE=1 SV=1 - [CNPY2_MOUSE]	0.949617	0.492209	1.71927	0.0569719	1.63265	0.0569719
Q14C51;A0A0U1RQ61	4	2	97.13	Pentatricopeptide repeat domain-containing protein 3, mitochondrial OS=Mus musculus GN=Ptcd3 PE=1 SV=2 - [PTCD3_MOUSE]	1.04434	0.748621	1.33257	0.12534	1.39166	0.12534
Q02257	4	2	143.22	Junction plakoglobin OS=Mus musculus GN=Jup PE=1 SV=3 - [PLAK_MOUSE]	0.366508	0.462384	1.13287	0.667836	0.415206	0.667836
Q3TCH7;E9PXT5;F6UV36	4	2	165.3	Cullin-4A OS=Mus musculus GN=Cul4a PE=1 SV=1 - [CUL4A_MOUSE]	1.08604	0.13178	1.23379	0.225382	1.33994	0.225382
P62071;A0A1B0GRG1;A0A1B0GRT5	4	2	206.39	Ras-related protein R-Ras2 OS=Mus musculus GN=Rras2 PE=1 SV=1 - [RRAS2_MOUSE]	0.934218	0.809079	1.54604	0.200258	1.44434	0.200258
Q9QZQ8;Q8CCK0	9	9	367.399	Core histone macro-H2A.1 OS=Mus musculus GN=H2afy PE=1 SV=3 - [H2AY_MOUSE]	1.13788	0.049484	0.926905	0.368837	1.05471	0.368837
Q923T9;P28652;Q5SVI0;Q5SVI1;Q5SVI2;Q5SVI3;Q5SVI9;Q5SVJ0;Q5SVJ1;Q68EG2	4	2	123.96	Calcium/calmodulin-dependent protein kinase type II subunit gamma OS=Mus musculus GN=Camk2g PE=1 SV=1 - [KCC2G_MOUSE]	0.688148	0.081851	3.11468	0.0709002	2.14336	0.0709002
Q6PB44	4	2	70.4463	Tyrosine-protein phosphatase non-receptor type 23 OS=Mus musculus GN=Ptpn23 PE=1 SV=2 - [PTN23_MOUSE]	0.987434	0.903383	1.46502	0.122542	1.44662	0.122542
Q642K5;P62862	4	2	121.07	40S ribosomal protein S30 OS=Mus musculus GN=Fau PE=1 SV=1 - [Q642K5_MOUSE]	0.962513	0.787263	0.89631	0.366406	0.86271	0.366406
Q8VCF0	4	2	182.84	Mitochondrial antiviral-signaling protein OS=Mus musculus GN=Mavs PE=1 SV=1 - [MAVS_MOUSE]	0.890982	0.195737	1.413	0.114505	1.25896	0.114505
A0A0R4J233;Q8C650	4	2	21.1143	Septin-10 OS=Mus musculus GN=Sept10 PE=1 SV=1 - [A0A0R4J233_MOUSE]	1.2386	0.0864566	1.61826	0.172311	2.00438	0.172311
Q3UWL8;E9Q4Q8;E9Q6U4;E9Q8R1;Q6P0X1	4	2	164.57	Prefoldin subunit 4 OS=Mus musculus GN=Pfdn4 PE=1 SV=1 - [Q3UWL8_MOUSE]	0.850381	0.141411	1.48819	0.0805556	1.26553	0.0805556
P05132	4	2	101.905	cAMP-dependent protein kinase catalytic subunit alpha OS=Mus musculus GN=Prkaca PE=1 SV=3 - [KAPCA_MOUSE]	0.815726	0.222296	1.14562	0.0723109	0.934514	0.0723109
A0A0G2JFJ6;Q7TPD0	3	3	100.365	Integrator complex subunit 3 OS=Mus musculus GN=Ints3 PE=1 SV=1 - [A0A0G2JFJ6_MOUSE]	0.829729	0.226169	1.80501	0.0236601	1.49767	0.0236601
Q9Z1X4;Q45VK5	7	7	181.766	Interleukin enhancer-binding factor 3 OS=Mus musculus GN=Ilf3 PE=1 SV=2 - [ILF3_MOUSE]	1.02983	0.548234	1.45455	0.0474668	1.49793	0.0474668
P51855;A2AQN9;Q3UEE2	2	2	94.42	Glutathione synthetase OS=Mus musculus GN=Gss PE=2 SV=1 - [GSHB_MOUSE]	0.761531	0.124702	1.96765	0.00691552	1.49842	0.00691552
Q8CGY8	3	3	100.6	UDP-N-acetylglucosamine--peptide N-acetylglucosaminyltransferase 110 kDa subunit OS=Mus musculus GN=Ogt PE=1 SV=2 - [OGT1_MOUSE]	1.36617	0.231265	1.58697	0.0582436	2.16807	0.0582436
D3Z1U0;D3YU89;D3Z1K6;D3Z477;E9QL53;F6SBR5;P49025	3	3	119.83	Citron Rho-interacting kinase OS=Mus musculus GN=Cit PE=1 SV=1 - [D3Z1U0_MOUSE]	1.08698	0.697974	1.3369	0.33892	1.45318	0.33892
A0A0R4J260;B2RRE7	3	3	105.67	OTU domain-containing protein 4 OS=Mus musculus GN=Otud4 PE=1 SV=1 - [A0A0R4J260_MOUSE]	1.1775	0.158497	1.96932	0.0560711	2.31888	0.0560711
Q80TM9;F6PY46;F6ZL69	3	3	83.0417	Nischarin OS=Mus musculus GN=Nisch PE=1 SV=2 - [NISCH_MOUSE]	1.42781	0.100216	0.712582	0.0645784	1.01743	0.0645784
Q60848	4	3	105.927	Lymphocyte-specific helicase OS=Mus musculus GN=Hells PE=1 SV=2 - [HELLS_MOUSE]	0.9855	0.932079	1.5237	0.0443219	1.5016	0.0443219
Q9CPQ8	4	4	141.58	ATP synthase subunit g, mitochondrial OS=Mus musculus GN=Atp5l PE=1 SV=1 - [ATP5L_MOUSE]	0.984784	0.892075	1.52885	0.0341567	1.50559	0.0341567
Q6PAM1;A2ADZ2;A2ADZ3;A2ADZ4;A8Y5J8	3	3	208.97	Alpha-taxilin OS=Mus musculus GN=Txlna PE=1 SV=1 - [TXLNA_MOUSE]	0.727658	0.081219	2.41149	0.0692476	1.75474	0.0692476
P97429;A0A0N4SV57;A0A0N4SW89;D3Z0S1;F7ANV6;S4R1F2	12	11	592.55	Annexin A4 OS=Mus musculus GN=Anxa4 PE=1 SV=4 - [ANXA4_MOUSE]	1.04382	0.326759	1.45061	0.0453766	1.51418	0.0453766
Q6ZQ73	3	3	21.5601	Cullin-associated NEDD8-dissociated protein 2 OS=Mus musculus GN=Cand2 PE=1 SV=2 - [CAND2_MOUSE]	0.823844	0.250624	1.25893	0.197226	1.03716	0.197226
O88653	3	3	50.5272	Ragulator complex protein LAMTOR3 OS=Mus musculus GN=Lamtor3 PE=1 SV=1 - [LTOR3_MOUSE]	0.968615	0.712683	0.437066	0.157462	0.423349	0.157462
Q5DTM8;A2AIR0;A2AIR1;A2AIR2	3	3	85.552	E3 ubiquitin-protein ligase BRE1A OS=Mus musculus GN=Rnf20 PE=1 SV=2 - [BRE1A_MOUSE]	0.457917	0.39468	1.6209	0.193213	0.742237	0.193213
E9Q7G0;A0A1B0GSH2;A0A1B0GSW3;A0A1B0GT61;F6ZQA3	18	17	716.96	Protein Numa1 OS=Mus musculus GN=Numa1 PE=1 SV=1 - [E9Q7G0_MOUSE]	1.14277	0.0456179	1.30579	0.0529606	1.49222	0.0529606
Q99LJ0	3	3	145.42	CTTNBP2 N-terminal-like protein OS=Mus musculus GN=Cttnbp2nl PE=1 SV=1 - [CT2NL_MOUSE]	0.803672	0.230165	1.72006	0.0671145	1.38236	0.0671145
Q8BLN5	3	3	67.6875	Lanosterol synthase OS=Mus musculus GN=Lss PE=1 SV=2 - [ERG7_MOUSE]	1.21516	0.241014	1.733	0.0751367	2.10587	0.0751367
Q9CQ71	3	3	110.12	Replication protein A 14 kDa subunit OS=Mus musculus GN=Rpa3 PE=1 SV=1 - [RFA3_MOUSE]	0.806708	0.165997	1.17271	0.250175	0.946033	0.250175
A2BE28	3	3	121.18	Ribosomal biogenesis protein LAS1L OS=Mus musculus GN=Las1l PE=1 SV=1 - [LAS1L_MOUSE]	0.915869	0.584029	1.46796	0.113583	1.34445	0.113583
Q99J45;A0A0J9YTX8;A0A0J9YUQ4;A0A0J9YUZ6;D3YUV1	3	3	50.2353	Nuclear receptor-binding protein OS=Mus musculus GN=Nrbp1 PE=1 SV=1 - [NRBP_MOUSE]	1.08774	0.521956	0.341346	0.11544	0.371295	0.11544
Q64010;F7D232;Q5ND50;Q8JZR2	3	3	145.95	Adapter molecule crk OS=Mus musculus GN=Crk PE=1 SV=1 - [CRK_MOUSE]	1.20823	0.167501	0.736486	0.308036	0.889846	0.308036
Q61768;A2ARD4;E9QAK5;P28738;P33175	18	18	777.694	Kinesin-1 heavy chain OS=Mus musculus GN=Kif5b PE=1 SV=3 - [KINH_MOUSE]	0.880237	0.12579	1.72333	0.0285274	1.51694	0.0285274
Q9Z2I8;A0A0N4SWD1	13	11	582.38	Succinate--CoA ligase [GDP-forming] subunit beta, mitochondrial OS=Mus musculus GN=Suclg2 PE=1 SV=3 - [SUCB2_MOUSE]	0.890691	0.348481	1.70487	0.045485	1.51851	0.045485
Q61510;Q5SU71;Q5SU72	3	3	51.2141	E3 ubiquitin/ISG15 ligase TRIM25 OS=Mus musculus GN=Trim25 PE=1 SV=2 - [TRI25_MOUSE]	0.843596	0.538417	1.92247	0.10341	1.62179	0.10341
A8C756	3	3	112.23	Thyroid adenoma-associated protein homolog OS=Mus musculus GN=Thada PE=1 SV=1 - [THADA_MOUSE]	1.3301	0.0959323	0.90709	0.413139	1.20652	0.413139
Q99LC8	3	3	60.9878	Translation initiation factor eIF-2B subunit alpha OS=Mus musculus GN=Eif2b1 PE=1 SV=1 - [EI2BA_MOUSE]	1.16392	0.360435	1.04038	0.795426	1.21092	0.795426
E9Q634;G3V011;P70248;Q8CG29	3	3	158.7	Unconventional myosin-Ie OS=Mus musculus GN=Myo1e PE=1 SV=1 - [MYO1E_MOUSE]	1.07065	0.543394	0.85023	0.14325	0.910303	0.14325
P26350;A0A087WP98;A0A087WPN6;A0A087WQN2	5	5	422.55	Prothymosin alpha OS=Mus musculus GN=Ptma PE=1 SV=2 - [PTMA_MOUSE]	0.739108	0.0440262	2.06045	0.0472136	1.52289	0.0472136
P32233	5	5	223.26	Developmentally-regulated GTP-binding protein 1 OS=Mus musculus GN=Drg1 PE=1 SV=1 - [DRG1_MOUSE]	0.990799	0.916999	1.53987	0.0118204	1.5257	0.0118204
Q99LI7	5	4	228.5	Cleavage stimulation factor subunit 3 OS=Mus musculus GN=Cstf3 PE=1 SV=1 - [CSTF3_MOUSE]	1.14585	0.0459585	1.03133	0.793988	1.18175	0.793988
Q61029	22	9	1048.96	Lamina-associated polypeptide 2, isoforms beta/delta/epsilon/gamma OS=Mus musculus GN=Tmpo PE=1 SV=4 - [LAP2B_MOUSE]	1.14787	0.026951	1.38481	0.0647447	1.58958	0.0647447
Q6ZQ38;D3YWC5	31	29	1203.41	Cullin-associated NEDD8-dissociated protein 1 OS=Mus musculus GN=Cand1 PE=1 SV=2 - [CAND1_MOUSE]	1.15181	0.0312696	1.15344	0.0975387	1.32855	0.0975387
Q810A7	6	4	252.08	ATP-dependent RNA helicase DDX42 OS=Mus musculus GN=Ddx42 PE=1 SV=3 - [DDX42_MOUSE]	0.944325	0.481732	1.61708	0.0302017	1.52705	0.0302017
Q9DCE5	3	3	100.04	p21-activated protein kinase-interacting protein 1 OS=Mus musculus GN=Pak1ip1 PE=1 SV=2 - [PK1IP_MOUSE]	1.11113	0.249739	0.908484	0.422105	1.00945	0.422105
Q0VGB7;A0A0N4SV05;A0A0N4SVH3;A0A0R4J0U2	3	3	80.98	Serine/threonine-protein phosphatase 4 regulatory subunit 2 OS=Mus musculus GN=Ppp4r2 PE=1 SV=1 - [PP4R2_MOUSE]	0.779263	0.321276	1.6431	0.0914302	1.28041	0.0914302
P69566;E9Q5D6	3	3	113.48	Ran-binding protein 9 OS=Mus musculus GN=Ranbp9 PE=1 SV=1 - [RANB9_MOUSE]	0.920003	0.470476	1.37909	0.225302	1.26877	0.225302
Q9CPS7	3	3	157.92	RNA-binding protein PNO1 OS=Mus musculus GN=Pno1 PE=1 SV=1 - [PNO1_MOUSE]	0.963201	0.476474	0.840305	0.0870144	0.809383	0.0870144
Q91VI7;A0A1B0GRG4;A0A1B0GRY7;A0A1B0GSG5	25	22	1114.41	Ribonuclease inhibitor OS=Mus musculus GN=Rnh1 PE=1 SV=1 - [RINI_MOUSE]	1.15365	0.0128578	1.41971	0.063848	1.63784	0.063848
Q8R2N2	3	3	86.2675	U3 small nucleolar RNA-associated protein 4 homolog OS=Mus musculus GN=Utp4 PE=2 SV=3 - [UTP4_MOUSE]	0.987384	0.95284	0.691565	0.0812523	0.68284	0.0812523
P60335;A0A087WR61	18	11	934.317	Poly(rC)-binding protein 1 OS=Mus musculus GN=Pcbp1 PE=1 SV=1 - [PCBP1_MOUSE]	1.00071	0.99176	1.5272	0.0479325	1.52829	0.0479325
Q8K3C3	3	3	179	Protein LZIC OS=Mus musculus GN=Lzic PE=1 SV=1 - [LZIC_MOUSE]	1.05671	0.665273	1.31551	0.245118	1.39011	0.245118
Q8BUK6	3	3	92.79	Protein Hook homolog 3 OS=Mus musculus GN=Hook3 PE=1 SV=2 - [HOOK3_MOUSE]	1.07801	0.47243	1.41798	0.0458086	1.5286	0.0458086
Q91ZW2;A2AMC3;E9PZ15;E9Q686;Q3UXG7	3	3	100.21	GDP-fucose protein O-fucosyltransferase 1 OS=Mus musculus GN=Pofut1 PE=1 SV=1 - [OFUT1_MOUSE]	1.12693	0.20779	0.609989	0.24189	0.687412	0.24189
O08807;B1AZS9	12	7	304.708	Peroxiredoxin-4 OS=Mus musculus GN=Prdx4 PE=1 SV=1 - [PRDX4_MOUSE]	1.15688	0.0416906	0.831106	0.0756166	0.961494	0.0756166
Q99JW2;A0A0R4J050	3	3	82.04	Aminoacylase-1 OS=Mus musculus GN=Acy1 PE=1 SV=1 - [ACY1_MOUSE]	1.20431	0.503397	0.777233	0.49088	0.936032	0.49088
Q9R062;K3W4S6;V9GX26	3	3	78.1766	Glycogenin-1 OS=Mus musculus GN=Gyg1 PE=1 SV=3 - [GLYG_MOUSE]	0.720898	0.119206	1.55112	0.0512064	1.1182	0.0512064
Q80Y14	3	3	89.91	Glutaredoxin-related protein 5, mitochondrial OS=Mus musculus GN=Glrx5 PE=1 SV=2 - [GLRX5_MOUSE]	0.922777	0.628131	0.858444	0.420534	0.792152	0.420534
A6PWS5	5	2	144.95	Gelsolin (Fragment) OS=Mus musculus GN=Gsn PE=1 SV=1 - [A6PWS5_MOUSE]	0.55307	0.0204087	2.7689	0.0130179	1.5314	0.0130179
Q5SUH7;Q5SUH6;Q99KN9	3	3	108.45	Clathrin interactor 1 OS=Mus musculus GN=Clint1 PE=1 SV=1 - [Q5SUH7_MOUSE]	0.938068	0.714955	0.934458	0.530047	0.876585	0.530047
P58064	3	3	48.63	28S ribosomal protein S6, mitochondrial OS=Mus musculus GN=Mrps6 PE=1 SV=3 - [RT06_MOUSE]	1.07057	0.506508	1.05064	0.758572	1.12478	0.758572
F6UY70;A0A0R4J0B1;A0A0R4J227;E9PYX3;E9Q9N6;E9QMP6;F6ZEX4;F6ZS70;F7A3Q3;F7CRG8;F7CVZ7;Q05512;Q3T9A3	2	2	69.2931	Serine/threonine-protein kinase MARK2 (Fragment) OS=Mus musculus GN=Mark2 PE=1 SV=1 - [F6UY70_MOUSE]	0.83251	0.20939	1.8422	0.0356897	1.53365	0.0356897
G3UVV4;B4YB29;D3YYR4;D3Z365;P17710	8	6	292.8	Hexokinase 1, isoform CRA_f OS=Mus musculus GN=Hk1 PE=1 SV=1 - [G3UVV4_MOUSE]	1.17041	0.0150608	1.10892	0.401922	1.29789	0.401922
S4R2D3;A2A5V2;A2A5V3;A2A5V4;P55194;S4R2T6	2	2	4.10579	SH3 domain-binding protein 1 OS=Mus musculus GN=Sh3bp1 PE=1 SV=1 - [S4R2D3_MOUSE]	0.786063	0.148099	1.9517	0.0480175	1.53416	0.0480175
B7ZNL8;F7CG42;Q91VU7	3	3	97.12	Protein Pus7 OS=Mus musculus GN=Pus7 PE=1 SV=1 - [B7ZNL8_MOUSE]	0.67444	0.104615	1.684	0.0578952	1.13576	0.0578952
Q9Z1T1	3	3	89	AP-3 complex subunit beta-1 OS=Mus musculus GN=Ap3b1 PE=1 SV=2 - [AP3B1_MOUSE]	1.21255	0.250167	1.29629	0.232961	1.57181	0.232961
Q3UIX4;D3Z4B0;D6RE22;E9Q6E5;F6RDI8;F6TN80	3	3	97.42	Protein Srsf11 OS=Mus musculus GN=Srsf11 PE=1 SV=1 - [Q3UIX4_MOUSE]	0.855299	0.504412	1.19167	0.16745	1.01924	0.16745
Q6PGC1	5	5	141.09	ATP-dependent RNA helicase Dhx29 OS=Mus musculus GN=Dhx29 PE=1 SV=1 - [DHX29_MOUSE]	1.17085	0.0447541	0.907456	0.540828	1.06249	0.540828
Q8BJW5	3	3	102.86	Nucleolar protein 11 OS=Mus musculus GN=Nol11 PE=2 SV=1 - [NOL11_MOUSE]	0.905623	0.554453	0.68497	0.0612992	0.620325	0.0612992
Q9D104;G5E8T3;Q9D7A6	3	3	105.47	Signal recognition particle 19 kDa protein OS=Mus musculus GN=Srp19 PE=1 SV=1 - [Q9D104_MOUSE]	0.916994	0.468347	1.26549	0.350608	1.16045	0.350608
Q62383	3	3	94.57	Transcription elongation factor SPT6 OS=Mus musculus GN=Supt6h PE=1 SV=2 - [SPT6H_MOUSE]	0.992981	0.978587	0.981607	0.935739	0.974717	0.935739
Q9EST4	3	3	55.0151	Proteasome assembly chaperone 2 OS=Mus musculus GN=Psmg2 PE=1 SV=1 - [PSMG2_MOUSE]	1.03417	0.754429	1.0981	0.459652	1.13563	0.459652
D3YUP1;Q9WVG6	3	3	107.489	Histone-arginine methyltransferase CARM1 OS=Mus musculus GN=Carm1 PE=1 SV=1 - [D3YUP1_MOUSE]	1.13698	0.0572959	0.377155	0.0536345	0.428819	0.0536345
Q9D892	8	8	304.267	Inosine triphosphate pyrophosphatase OS=Mus musculus GN=Itpa PE=1 SV=2 - [ITPA_MOUSE]	0.926049	0.0418055	1.6583	0.0426494	1.53566	0.0426494
Q8C2E7	3	3	95.1839	WASH complex subunit strumpellin OS=Mus musculus GN=Kiaa0196 PE=1 SV=2 - [STRUM_MOUSE]	1.12708	0.511613	1.2091	0.391964	1.36275	0.391964
Q9EPU4	4	3	139.996	Cleavage and polyadenylation specificity factor subunit 1 OS=Mus musculus GN=Cpsf1 PE=1 SV=1 - [CPSF1_MOUSE]	0.940615	0.511391	1.63308	0.0283566	1.5361	0.0283566
D3Z1U9;D3YUM1;Q91YT0	3	3	61.33	NADH dehydrogenase [ubiquinone] flavoprotein 1, mitochondrial OS=Mus musculus GN=Ndufv1 PE=1 SV=1 - [D3Z1U9_MOUSE]	1.17235	0.0417139	0.673346	0.135157	0.789396	0.135157
O35638;A2AFF6;F6TNY1;F6XQW1;F8WHU7;Q9D3E6	3	3	54.5309	Cohesin subunit SA-2 OS=Mus musculus GN=Stag2 PE=1 SV=3 - [STAG2_MOUSE]	1.32109	0.173753	0.382311	0.113852	0.505069	0.113852
D3Z2X5;D3Z7E6;Q61205;Q8CA83	3	3	194.56	Platelet-activating factor acetylhydrolase IB subunit gamma (Fragment) OS=Mus musculus GN=Pafah1b3 PE=1 SV=1 - [D3Z2X5_MOUSE]	0.958323	0.389593	1.47346	0.0659723	1.41206	0.0659723
O35382;Q8C391;Q9CXE1	3	3	137.5	Exocyst complex component 4 OS=Mus musculus GN=Exoc4 PE=1 SV=2 - [EXOC4_MOUSE]	0.936136	0.764693	2.63472	0.0586375	2.46646	0.0586375
Q924Z4;D3YTM0;D3Z0Z2;D3Z4M2	3	3	137.72	Ceramide synthase 2 OS=Mus musculus GN=Cers2 PE=1 SV=1 - [CERS2_MOUSE]	1.08188	0.523099	1.12936	0.484623	1.22183	0.484623
Q8CHP8	3	3	82.4738	Glycerol-3-phosphate phosphatase OS=Mus musculus GN=Pgp PE=1 SV=1 - [PGP_MOUSE]	1.12578	0.892778	0.0686167	0.223292	0.0772469	0.223292
P62880;A0A0A6YVN9;D3YZX3;D3Z1M1;D3Z1T4;E9PWM7;E9QKR0;P29387;Q61011;V9GWY1	14	7	599.718	Guanine nucleotide-binding protein G(I)/G(S)/G(T) subunit beta-2 OS=Mus musculus GN=Gnb2 PE=1 SV=3 - [GBB2_MOUSE]	1.08345	0.483637	1.41841	0.00819752	1.53678	0.00819752
Q6NZR5	3	3	108.78	Protein Skiv2l OS=Mus musculus GN=Skiv2l PE=1 SV=1 - [Q6NZR5_MOUSE]	1.03135	0.936936	0.816418	0.519099	0.842017	0.519099
Q9DCS3;A2A845	3	3	95.1029	Trans-2-enoyl-CoA reductase, mitochondrial OS=Mus musculus GN=Mecr PE=1 SV=2 - [MECR_MOUSE]	0.876645	0.516417	1.05259	0.615832	0.922746	0.615832
Q99M46;P97760	3	3	107.72	DNA-directed RNA polymerase II subunit RPB3 OS=Mus musculus GN=Polr2c PE=1 SV=1 - [Q99M46_MOUSE]	1.10687	0.650346	2.63002	0.0593415	2.91108	0.0593415
Q91WG4	3	3	83.6323	Elongator complex protein 2 OS=Mus musculus GN=Elp2 PE=1 SV=1 - [ELP2_MOUSE]	1.5179	0.05803	1.96173	0.188255	2.97771	0.188255
E9Q368	3	3	48.7876	Protein Tarbp1 OS=Mus musculus GN=Tarbp1 PE=1 SV=1 - [E9Q368_MOUSE]	1.39179	0.116122	0.419509	0.0697386	0.583868	0.0697386
P53986	7	7	259	Monocarboxylate transporter 1 OS=Mus musculus GN=Slc16a1 PE=1 SV=1 - [MOT1_MOUSE]	0.797169	0.111476	1.92909	0.0206539	1.53781	0.0206539
Q9R0P6;D3YTS1;D3YWT0;D3Z569	3	3	50.5437	Signal peptidase complex catalytic subunit SEC11A OS=Mus musculus GN=Sec11a PE=1 SV=1 - [SC11A_MOUSE]	1.13776	0.829493	0.105433	0.0845149	0.119958	0.0845149
Q9D0W5	3	3	20.9305	Peptidyl-prolyl cis-trans isomerase-like 1 OS=Mus musculus GN=Ppil1 PE=1 SV=1 - [PPIL1_MOUSE]	0.73453	0.619755	0.941326	0.888176	0.691432	0.888176
P24527	12	11	432.149	Leukotriene A-4 hydrolase OS=Mus musculus GN=Lta4h PE=1 SV=4 - [LKHA4_MOUSE]	1.17459	0.00593475	1.2498	0.128623	1.468	0.128623
A2AJ72;A0A0A6YVV5;A0A0A6YX76;A0A0A6YY39;A2AJ71;F7AM43;Q3TIX6	15	13	543.488	MCG130458 OS=Mus musculus GN=Fubp3 PE=1 SV=1 - [A2AJ72_MOUSE]	0.976048	0.796401	1.57611	0.00507678	1.53836	0.00507678
Q99KF1	3	3	85.91	Transmembrane emp24 domain-containing protein 9 OS=Mus musculus GN=Tmed9 PE=1 SV=2 - [TMED9_MOUSE]	0.795736	0.0897382	1.35349	0.166763	1.07702	0.166763
Q0P678;G3X8T2;H3BIW0;H3BJJ9	3	3	69.8457	Zinc finger CCCH domain-containing protein 18 OS=Mus musculus GN=Zc3h18 PE=1 SV=1 - [ZCH18_MOUSE]	0.947675	0.709684	1.62335	0.026465	1.53841	0.026465
P09671	3	3	169.46	Superoxide dismutase [Mn], mitochondrial OS=Mus musculus GN=Sod2 PE=1 SV=3 - [SODM_MOUSE]	1.02625	0.740714	1.045	0.775995	1.07243	0.775995
Q00623	3	3	74.88	Apolipoprotein A-I OS=Mus musculus GN=Apoa1 PE=1 SV=2 - [APOA1_MOUSE]	0.959778	0.743326	1.04552	0.494187	1.00346	0.494187
Q8CIM8	3	3	118.92	Integrator complex subunit 4 OS=Mus musculus GN=Ints4 PE=1 SV=1 - [INT4_MOUSE]	1.62414	0.247187	1.00137	0.99501	1.62637	0.99501
Q99K23;A0A1B0GSM1	3	3	70.1277	Ufm1-specific protease 2 OS=Mus musculus GN=Ufsp2 PE=1 SV=1 - [UFSP2_MOUSE]	0.869619	0.490166	1.77537	0.000543547	1.54389	0.000543547
Q8R5J9	3	3	187.22	PRA1 family protein 3 OS=Mus musculus GN=Arl6ip5 PE=1 SV=2 - [PRAF3_MOUSE]	0.968972	0.916221	0.966031	0.872157	0.936057	0.872157
Q8C3Y4	3	3	113.3	Kinetochore-associated protein 1 OS=Mus musculus GN=Kntc1 PE=1 SV=2 - [KNTC1_MOUSE]	1.33639	0.145158	0.946311	0.874867	1.26464	0.874867
Q8CI51;A0A0G2JEJ0;A0A0G2JGZ5;D9J2Z9;D9J300;D9J301;D9J302;D9J303;E9Q8P5;F8WJI6;Q9CRA2	16	15	547.773	PDZ and LIM domain protein 5 OS=Mus musculus GN=Pdlim5 PE=1 SV=4 - [PDLI5_MOUSE]	0.792959	0.00831877	1.95096	0.0217836	1.54703	0.0217836
Q9CQF7;Q9CWM4	3	3	74.47	Prefoldin 1 OS=Mus musculus GN=Pfdn1 PE=1 SV=1 - [Q9CQF7_MOUSE]	0.892224	0.361179	1.34869	0.127771	1.20333	0.127771
Q8BFV2;E9Q1H5;E9Q5V9	3	3	189.06	PCI domain-containing protein 2 OS=Mus musculus GN=Pcid2 PE=1 SV=1 - [PCID2_MOUSE]	1.30264	0.313368	0.561346	0.16256	0.731233	0.16256
Q9DBS1	4	3	157.94	Transmembrane protein 43 OS=Mus musculus GN=Tmem43 PE=1 SV=1 - [TMM43_MOUSE]	1.17819	0.0179688	0.591247	0.0814666	0.696599	0.0814666
Q6NZL1;A0A0G2JG93	3	3	87.7593	DEAH (Asp-Glu-Ala-His) box polypeptide 37 OS=Mus musculus GN=Dhx37 PE=2 SV=1 - [Q6NZL1_MOUSE]	1.07246	0.545469	1.27911	0.367829	1.3718	0.367829
Q9D832	3	3	32.8707	DnaJ homolog subfamily B member 4 OS=Mus musculus GN=Dnajb4 PE=1 SV=1 - [DNJB4_MOUSE]	0.833769	0.221732	1.85757	0.0242362	1.54878	0.0242362
D3YX62;D3YXN4;O70252	3	3	46.2494	Heme oxygenase 2 (Fragment) OS=Mus musculus GN=Hmox2 PE=1 SV=1 - [D3YX62_MOUSE]	1.04458	0.907763	0.677546	0.100908	0.707751	0.100908
Q9WV54;D3Z505	3	3	122.059	Acid ceramidase OS=Mus musculus GN=Asah1 PE=1 SV=1 - [ASAH1_MOUSE]	1.25047	0.203213	0.741292	0.345159	0.926966	0.345159
Q9CZ44;A2AT02	15	13	691.515	NSFL1 cofactor p47 OS=Mus musculus GN=Nsfl1c PE=1 SV=1 - [NSF1C_MOUSE]	0.867047	0.201368	1.78851	0.0175127	1.55072	0.0175127
Q9JLV1	5	5	128.18	BAG family molecular chaperone regulator 3 OS=Mus musculus GN=Bag3 PE=1 SV=2 - [BAG3_MOUSE]	0.750765	0.236248	2.06575	0.0240671	1.5509	0.0240671
D5MCW4;Q9CQ89	3	3	93.64	Protein CutA OS=Mus musculus GN=Cuta PE=1 SV=1 - [D5MCW4_MOUSE]	1.25019	0.0794728	0.729075	0.101367	0.911483	0.101367
P18242;A0A1B0GT66;F6Y6L6;F8WIR1	2	2	30.6861	Cathepsin D OS=Mus musculus GN=Ctsd PE=1 SV=1 - [CATD_MOUSE]	0.851102	0.37015	1.82252	0.0313843	1.55115	0.0313843
Q9DC23	3	3	197.07	DnaJ homolog subfamily C member 10 OS=Mus musculus GN=Dnajc10 PE=1 SV=2 - [DJC10_MOUSE]	1.022	0.826646	1.12132	0.194823	1.14599	0.194823
Q8BP71;Q9JJ43	3	3	101.248	RNA binding protein fox-1 homolog 2 OS=Mus musculus GN=Rbfox2 PE=1 SV=2 - [RFOX2_MOUSE]	0.903731	0.387573	1.27612	0.409257	1.15327	0.409257
Q3THG9;A2A4P3;A2A4P4	3	3	72.8546	Alanyl-tRNA editing protein Aarsd1 OS=Mus musculus GN=Aarsd1 PE=1 SV=2 - [AASD1_MOUSE]	1.15071	0.359376	1.54513	0.0624239	1.778	0.0624239
Q8JZS9;A0A140LHT6;E9QPQ8	3	3	4.93762	39S ribosomal protein L48, mitochondrial OS=Mus musculus GN=Mrpl48 PE=1 SV=1 - [RM48_MOUSE]	1.34034	0.384226	0.744437	0.296491	0.997797	0.296491
Q9CQ62	2	2	63.2688	2,4-dienoyl-CoA reductase, mitochondrial OS=Mus musculus GN=Decr1 PE=1 SV=1 - [DECR_MOUSE]	0.762213	0.0805665	2.0415	0.0332646	1.55606	0.0332646
Q6NZF1	3	3	48.59	Zinc finger CCCH domain-containing protein 11A OS=Mus musculus GN=Zc3h11a PE=1 SV=1 - [ZC11A_MOUSE]	0.882293	0.195589	1.77731	0.0523352	1.56811	0.0523352
Q91V81;D3YYW8	3	3	94.14	RNA-binding protein 42 OS=Mus musculus GN=Rbm42 PE=1 SV=1 - [RBM42_MOUSE]	1.0945	0.695323	0.881639	0.729767	0.964954	0.729767
Q08509;D3Z5I5;Q3UGL1	8	8	408.811	Epidermal growth factor receptor kinase substrate 8 OS=Mus musculus GN=Eps8 PE=1 SV=2 - [EPS8_MOUSE]	1.18255	0.0159587	1.11115	0.423732	1.31399	0.423732
E9Q919;Q9Z0Y1	3	3	48.24	Dynactin subunit 3 OS=Mus musculus GN=Dctn3 PE=1 SV=1 - [E9Q919_MOUSE]	0.87201	0.115463	1.61632	0.0920387	1.40945	0.0920387
Q9D7X3;B1AQF4;H3BKD1;H3BKL8;Q3V2Y9	3	3	115.98	Dual specificity protein phosphatase 3 OS=Mus musculus GN=Dusp3 PE=1 SV=1 - [DUS3_MOUSE]	1.18403	0.0412467	1.20619	0.290724	1.42817	0.290724
Q80UU9	3	2	268.6	Membrane-associated progesterone receptor component 2 OS=Mus musculus GN=Pgrmc2 PE=1 SV=2 - [PGRC2_MOUSE]	0.619769	0.00476896	2.5208	0.0389541	1.56231	0.0389541
Q8BTT6;A0A0A6YWS6;A0A0R4J114	3	3	148.99	Digestive organ expansion factor homolog OS=Mus musculus GN=Diexf PE=2 SV=2 - [DIEXF_MOUSE]	0.803563	0.382342	1.24615	0.0530822	1.00136	0.0530822
Q63829	3	3	211.21	COMM domain-containing protein 3 OS=Mus musculus GN=Commd3 PE=1 SV=1 - [COMD3_MOUSE]	0.962607	0.543191	1.02446	0.70584	0.986149	0.70584
Q8R1Q8	12	12	358.165	Cytoplasmic dynein 1 light intermediate chain 1 OS=Mus musculus GN=Dync1li1 PE=1 SV=1 - [DC1L1_MOUSE]	1.03602	0.628058	1.51685	0.0473943	1.57149	0.0473943
Q9ERU9	15	14	615.553	E3 SUMO-protein ligase RanBP2 OS=Mus musculus GN=Ranbp2 PE=1 SV=2 - [RBP2_MOUSE]	1.16555	0.0176551	1.35055	0.0196058	1.57412	0.0196058
Q9DCS9;D3YUK4	5	4	134.472	NADH dehydrogenase [ubiquinone] 1 beta subcomplex subunit 10 OS=Mus musculus GN=Ndufb10 PE=1 SV=3 - [NDUBA_MOUSE]	0.831545	0.260468	1.8941	0.00497985	1.57503	0.00497985
Q9D2Y4;D3YV42	8	8	244.848	Mixed lineage kinase domain-like protein OS=Mus musculus GN=Mlkl PE=1 SV=1 - [MLKL_MOUSE]	1.19111	0.0340716	1.43655	0.0979889	1.71108	0.0979889
Q9CRC8;A0A0R4J0W6	3	3	100.04	Leucine-rich repeat-containing protein 40 OS=Mus musculus GN=Lrrc40 PE=1 SV=2 - [LRC40_MOUSE]	0.878302	0.287011	0.647108	0.519909	0.568356	0.519909
A0A0R4J275;Q7TMF3	3	3	96.3229	MCG11204, isoform CRA_b OS=Mus musculus GN=Ndufa12 PE=1 SV=1 - [A0A0R4J275_MOUSE]	1.03651	0.792086	2.037	0.0752202	2.11136	0.0752202
Q9ES46	3	3	84.0455	Beta-parvin OS=Mus musculus GN=Parvb PE=1 SV=1 - [PARVB_MOUSE]	1.08366	0.808611	0.507929	0.0839397	0.550422	0.0839397
P13864;J3QNW0	21	21	624.619	DNA (cytosine-5)-methyltransferase 1 OS=Mus musculus GN=Dnmt1 PE=1 SV=5 - [DNMT1_MOUSE]	1.19699	0.0257144	0.9325	0.182677	1.11619	0.182677
Q3TUE1;A0A0G2JFK2;A0A0G2JFY5;A0A0G2JG00;A0A0G2JG96;A0A0G2JGV9;A0A0G2JGW9;Q3UUU2;Q91WJ8	19	16	794.138	Far upstream element-binding protein 1 OS=Mus musculus GN=Fubp1 PE=1 SV=1 - [Q3TUE1_MOUSE]	0.829821	0.0677553	1.89851	0.0395463	1.57542	0.0395463
Q8C5Q4;D3YUN1;D3YV30;E9Q179	3	3	112.68	G-rich sequence factor 1 OS=Mus musculus GN=Grsf1 PE=1 SV=2 - [GRSF1_MOUSE]	1.04087	0.800583	0.952136	0.75025	0.991048	0.75025
Q8CHY6;E9QMN5	2	2	73.25	Transcriptional repressor p66 alpha OS=Mus musculus GN=Gatad2a PE=1 SV=2 - [P66A_MOUSE]	0.970557	0.81716	1.62402	0.0380002	1.57621	0.0380002
Q6P5B5;Q9WVR4	6	4	205.56	Fragile X mental retardation syndrome-related protein 2 OS=Mus musculus GN=Fxr2 PE=1 SV=1 - [Q6P5B5_MOUSE]	0.813658	0.166742	1.94024	0.0107939	1.57869	0.0107939
Q8CGA0	3	3	100.68	Protein phosphatase 1F OS=Mus musculus GN=Ppm1f PE=1 SV=1 - [PPM1F_MOUSE]	0.903074	0.451621	1.17268	0.122647	1.05901	0.122647
Q8CHW4	3	3	57	Translation initiation factor eIF-2B subunit epsilon OS=Mus musculus GN=Eif2b5 PE=1 SV=1 - [EI2BE_MOUSE]	0.817376	0.129142	1.43967	0.0753078	1.17675	0.0753078
Q9QZM0	5	4	226.72	Ubiquilin-2 OS=Mus musculus GN=Ubqln2 PE=1 SV=2 - [UBQL2_MOUSE]	1.00035	0.99733	1.57835	0.0436034	1.57891	0.0436034
Q6PAC3	3	3	87.64	DDB1- and CUL4-associated factor 13 OS=Mus musculus GN=Dcaf13 PE=2 SV=2 - [DCA13_MOUSE]	0.935889	0.618292	1.28191	0.0669522	1.19972	0.0669522
Q6PE01	3	3	82.2465	U5 small nuclear ribonucleoprotein 40 kDa protein OS=Mus musculus GN=Snrnp40 PE=1 SV=1 - [SNR40_MOUSE]	0.851923	0.166121	0.747573	0.345976	0.636875	0.345976
O88441	3	3	28.1999	Metaxin-2 OS=Mus musculus GN=Mtx2 PE=1 SV=1 - [MTX2_MOUSE]	1.13081	0.448367	0.976591	0.879675	1.10434	0.879675
A0A1B0GX81;A0A0A6YYM5;G3UXT8;G3UYQ2;G3UYZ0;G3UZT6;G3V013;Q3UF95;Q9Z1R2	3	3	100.58	Large proline-rich protein BAG6 (Fragment) OS=Mus musculus GN=Bag6 PE=1 SV=1 - [A0A1B0GX81_MOUSE]	0.896572	0.538234	1.43754	0.109675	1.28886	0.109675
Q8R0A0	3	3	95.63	General transcription factor IIF subunit 2 OS=Mus musculus GN=Gtf2f2 PE=1 SV=1 - [T2FB_MOUSE]	0.944144	0.718816	1.25051	0.138263	1.18066	0.138263
Q8BYL4;E9PX65;F7BWC1	3	3	58.6013	Tyrosine--tRNA ligase, mitochondrial OS=Mus musculus GN=Yars2 PE=1 SV=2 - [SYYM_MOUSE]	1.03874	0.897724	0.776219	0.34505	0.806292	0.34505
Q91VM9;D3Z636;G8JL76	3	3	140.63	Inorganic pyrophosphatase 2, mitochondrial OS=Mus musculus GN=Ppa2 PE=1 SV=1 - [IPYR2_MOUSE]	1.00928	0.96036	0.674805	0.097907	0.681065	0.097907
Q61166	18	17	525.09	Microtubule-associated protein RP/EB family member 1 OS=Mus musculus GN=Mapre1 PE=1 SV=3 - [MARE1_MOUSE]	1.04416	0.255697	1.51405	0.045142	1.58092	0.045142
P56183	3	3	184.35	Ribosomal RNA processing protein 1 homolog A OS=Mus musculus GN=Rrp1 PE=1 SV=2 - [RRP1_MOUSE]	0.968396	0.716147	1.16034	0.302196	1.12367	0.302196
Q9D287;D6RGA5	3	3	69.4166	Pre-mRNA-splicing factor SPF27 OS=Mus musculus GN=Bcas2 PE=1 SV=1 - [SPF27_MOUSE]	1.01142	0.946746	0.817241	0.212123	0.826575	0.212123
Q8BVE3;A0A0A6YVU0;A0A0A6YW86;A0A0A6YWP6;A0A0A6YX18	7	6	223.842	V-type proton ATPase subunit H OS=Mus musculus GN=Atp6v1h PE=1 SV=1 - [VATH_MOUSE]	0.935086	0.691028	1.70069	0.00936594	1.59029	0.00936594
Q922V4;D3Z4V1;F8WI31	5	5	123.76	Pleiotropic regulator 1 OS=Mus musculus GN=Plrg1 PE=1 SV=1 - [PLRG1_MOUSE]	1.19816	0.0165631	0.786736	0.337963	0.942637	0.337963
Q921I9	3	3	92.04	Exosome complex component RRP41 OS=Mus musculus GN=Exosc4 PE=1 SV=3 - [EXOS4_MOUSE]	0.871587	0.409638	1.82835	0.00888506	1.59356	0.00888506
Q922J9;D3Z072;D3Z4N9;D3Z5W6	6	6	249.047	Fatty acyl-CoA reductase 1 OS=Mus musculus GN=Far1 PE=1 SV=1 - [FACR1_MOUSE]	1.20069	0.000998378	0.929778	0.458508	1.11638	0.458508
Q6PDL0	3	3	123.18	Cytoplasmic dynein 1 light intermediate chain 2 OS=Mus musculus GN=Dync1li2 PE=1 SV=2 - [DC1L2_MOUSE]	1.02436	0.892397	1.83832	0.0565312	1.8831	0.0565312
P27048;A0A0G2JGN4;P63163	3	3	118.05	Small nuclear ribonucleoprotein-associated protein B OS=Mus musculus GN=Snrpb PE=1 SV=1 - [RSMB_MOUSE]	1.1136	0.365522	0.831696	0.050026	0.926179	0.050026
Q9EPE9	4	3	71.4922	Manganese-transporting ATPase 13A1 OS=Mus musculus GN=Atp13a1 PE=1 SV=2 - [AT131_MOUSE]	0.912965	0.72722	1.75424	0.0177543	1.60156	0.0177543
Q6PGH2	3	3	65.8108	Hematological and neurological expressed 1-like protein OS=Mus musculus GN=Hn1l PE=1 SV=1 - [HN1L_MOUSE]	0.997118	0.981568	0.862185	0.269887	0.8597	0.269887
Q03958;G3UYF9	3	3	93.49	Prefoldin subunit 6 OS=Mus musculus GN=Pfdn6 PE=1 SV=1 - [PFD6_MOUSE]	0.985324	0.940956	0.829383	0.20598	0.817211	0.20598
Q3V3R1	33	33	1310.35	Monofunctional C1-tetrahydrofolate synthase, mitochondrial OS=Mus musculus GN=Mthfd1l PE=1 SV=2 - [C1TM_MOUSE]	1.20366	0.00230729	1.05752	0.537321	1.27289	0.537321
Q8BHX6;J3QK52;Q9WV70	3	3	180.94	Nucleolar complex protein 2 homolog OS=Mus musculus GN=Noc2l PE=1 SV=1 - [Q8BHX6_MOUSE]	0.891316	0.144205	1.30882	0.116957	1.16657	0.116957
Q9CRB2	3	3	178.13	H/ACA ribonucleoprotein complex subunit 2 OS=Mus musculus GN=Nhp2 PE=1 SV=1 - [NHP2_MOUSE]	1.03451	0.651699	0.995225	0.952529	1.02957	0.952529
Q3TJ22;A0A087WNM5;J3QN89	3	3	131.37	Angio-associated migratory protein OS=Mus musculus GN=Aamp PE=1 SV=1 - [Q3TJ22_MOUSE]	0.890001	0.0788809	1.64829	0.0956995	1.46698	0.0956995
Q9D1A2	7	7	144.35	Cytosolic non-specific dipeptidase OS=Mus musculus GN=Cndp2 PE=1 SV=1 - [CNDP2_MOUSE]	1.20515	0.0491311	1.0698	0.347965	1.28927	0.347965
Q8CBC8;B2KFA8;B2KFA9;E9Q4K3;P24288	3	3	61.6641	Branched-chain-amino-acid aminotransferase, cytosolic OS=Mus musculus GN=Bcat1 PE=1 SV=1 - [Q8CBC8_MOUSE]	0.781213	0.428058	1.15103	0.613759	0.899198	0.613759
Q9R1Q6;A0A0N4SUM7;A0A0N4SUY1;A0A0N4SV46;A0A0N4SVT4	3	3	73.3622	Transmembrane protein 176B OS=Mus musculus GN=Tmem176b PE=1 SV=1 - [T176B_MOUSE]	0.873206	0.838293	1.07835	0.828297	0.941625	0.828297
Q3TFP0;Q9R0U0	3	3	104.582	Serine/arginine-rich-splicing factor 10 OS=Mus musculus GN=Srsf10 PE=1 SV=1 - [Q3TFP0_MOUSE]	0.914697	0.303919	0.824639	0.0869112	0.754295	0.0869112
Q9WTX5;E9PUV4	3	3	73.6221	S-phase kinase-associated protein 1 OS=Mus musculus GN=Skp1 PE=1 SV=3 - [SKP1_MOUSE]	1.07524	0.690531	1.35064	0.247547	1.45227	0.247547
Q80WQ2	3	3	106	Protein VAC14 homolog OS=Mus musculus GN=Vac14 PE=1 SV=1 - [VAC14_MOUSE]	1.01137	0.960706	1.1284	0.604876	1.14123	0.604876
Q8BTS4	3	3	154.664	Nuclear pore complex protein Nup54 OS=Mus musculus GN=Nup54 PE=1 SV=1 - [NUP54_MOUSE]	0.849432	0.164622	1.39044	0.113914	1.18109	0.113914
P63024;B0QZN5;P63044	3	3	127.5	Vesicle-associated membrane protein 3 OS=Mus musculus GN=Vamp3 PE=1 SV=1 - [VAMP3_MOUSE]	1.11198	0.237597	1.2072	0.347434	1.34237	0.347434
Q9WUD1	3	3	108.42	STIP1 homology and U box-containing protein 1 OS=Mus musculus GN=Stub1 PE=1 SV=1 - [CHIP_MOUSE]	0.844929	0.129478	1.20102	0.311537	1.01477	0.311537
Q8R4R6;A2ATJ2	4	4	189.582	Nucleoporin NUP53 OS=Mus musculus GN=Nup35 PE=1 SV=2 - [NUP53_MOUSE]	0.890114	0.315286	1.80182	0.010592	1.60383	0.010592
P40336;Q8C0E2	3	3	51.07	Vacuolar protein sorting-associated protein 26A OS=Mus musculus GN=Vps26a PE=1 SV=1 - [VP26A_MOUSE]	1.07054	0.357104	1.59489	0.0594515	1.70739	0.0594515
Q99M28	3	3	151.54	RNA-binding protein with serine-rich domain 1 OS=Mus musculus GN=Rnps1 PE=1 SV=1 - [RNPS1_MOUSE]	0.868764	0.53513	0.893896	0.640272	0.776584	0.640272
Q8BY87	8	7	264.003	Ubiquitin carboxyl-terminal hydrolase 47 OS=Mus musculus GN=Usp47 PE=1 SV=2 - [UBP47_MOUSE]	1.02236	0.880308	1.56878	0.00143839	1.60386	0.00143839
Q9JIK5	44	41	1683.78	Nucleolar RNA helicase 2 OS=Mus musculus GN=Ddx21 PE=1 SV=3 - [DDX21_MOUSE]	1.20989	0.014175	1.15421	0.219104	1.39647	0.219104
O70318	8	7	343.816	Band 4.1-like protein 2 OS=Mus musculus GN=Epb41l2 PE=1 SV=2 - [E41L2_MOUSE]	1.21757	0.00207921	1.51549	0.12592	1.84522	0.12592
Q8K0C9	3	3	96.26	GDP-mannose 4,6 dehydratase OS=Mus musculus GN=Gmds PE=1 SV=1 - [GMDS_MOUSE]	0.980347	0.914716	0.960545	0.867388	0.941668	0.867388
D3Z3Y4;A0A0N4SUX1;A0A0N4SVR8;A0A0U1RPB0;A0A0U1RPD3;A0A0U1RPE1;D3YY02;D3Z4H6;D6RGU1;G5E8L2;P52912;P70318;Q80ZW7;Q8CII5;Q921W2	3	3	121.44	Nucleolysin TIAR OS=Mus musculus GN=Tial1 PE=1 SV=2 - [D3Z3Y4_MOUSE]	0.962166	0.54337	1.51687	0.11657	1.45948	0.11657
Q07832;A0A0U1RNM9;A0A0U1RQ54	3	2	26.7389	Serine/threonine-protein kinase PLK1 OS=Mus musculus GN=Plk1 PE=1 SV=2 - [PLK1_MOUSE]	1.00528	0.916755	1.60041	0.0478243	1.60886	0.0478243
Q923F1;Q61189	3	3	130.23	Chloride channel, nucleotide-sensitive, 1A OS=Mus musculus GN=Clns1a PE=1 SV=1 - [Q923F1_MOUSE]	0.937512	0.730248	1.36072	0.330492	1.2757	0.330492
Q921J2	3	3	150.28	GTP-binding protein Rheb OS=Mus musculus GN=Rheb PE=1 SV=1 - [RHEB_MOUSE]	1.04047	0.812609	1.3009	0.32839	1.35356	0.32839
Q91V89;Q60996	3	3	81.9632	Protein Ppp2r5d OS=Mus musculus GN=Ppp2r5d PE=1 SV=1 - [Q91V89_MOUSE]	0.781243	0.329602	1.22044	0.172485	0.953458	0.172485
Q3UGC7;Q66JS6	3	3	160.86	Eukaryotic translation initiation factor 3 subunit J-A OS=Mus musculus GN=Eif3j1 PE=2 SV=1 - [EI3JA_MOUSE]	1.1729	0.387357	1.18159	0.356649	1.38589	0.356649
Q9JLZ6	3	3	99.18	Hypermethylated in cancer 2 protein OS=Mus musculus GN=Hic2 PE=2 SV=4 - [HIC2_MOUSE]	0.810196	0.197801	1.98648	0.0372714	1.60944	0.0372714
O35682;A0A0N4SW94	3	3	130.808	Myeloid-associated differentiation marker OS=Mus musculus GN=Myadm PE=1 SV=2 - [MYADM_MOUSE]	1.10738	0.435371	0.963388	0.526942	1.06683	0.526942
D3YZ09;F6SL78;Q9CY66	3	3	123.32	H/ACA ribonucleoprotein complex subunit 1 (Fragment) OS=Mus musculus GN=Gar1 PE=1 SV=1 - [D3YZ09_MOUSE]	0.823891	0.151886	1.28898	0.289158	1.06198	0.289158
Q9DCM0	3	3	90.273	Persulfide dioxygenase ETHE1, mitochondrial OS=Mus musculus GN=Ethe1 PE=1 SV=2 - [ETHE1_MOUSE]	0.86602	0.319404	1.35585	0.178303	1.1742	0.178303
Q99JX3;A2ATI6;A2ATI8;A2ATI9	3	3	149.811	Golgi reassembly-stacking protein 2 OS=Mus musculus GN=Gorasp2 PE=1 SV=3 - [GORS2_MOUSE]	1.1037	0.178252	1.45848	0.0456907	1.60972	0.0456907
Q9DB96	3	3	126.74	Neuroguidin OS=Mus musculus GN=Ngdn PE=1 SV=1 - [NGDN_MOUSE]	0.952859	0.616511	1.55247	0.12195	1.47928	0.12195
P54276	3	3	178.32	DNA mismatch repair protein Msh6 OS=Mus musculus GN=Msh6 PE=1 SV=3 - [MSH6_MOUSE]	1.04183	0.874807	0.778087	0.329083	0.810633	0.329083
A2ACG7;Q9DBG6	13	12	696.62	Dolichyl-diphosphooligosaccharide--protein glycosyltransferase subunit 2 OS=Mus musculus GN=Rpn2 PE=1 SV=1 - [A2ACG7_MOUSE]	1.2187	0.0315955	0.816984	0.259826	0.995656	0.259826
P28740;E0CZ72;F6SUU5;F8VQ42	3	3	74.3079	Kinesin-like protein KIF2A OS=Mus musculus GN=Kif2a PE=1 SV=2 - [KIF2A_MOUSE]	0.977272	0.808896	1.03215	0.569204	1.00869	0.569204
Q64339	5	4	124.963	Ubiquitin-like protein ISG15 OS=Mus musculus GN=Isg15 PE=1 SV=4 - [ISG15_MOUSE]	0.537086	0.00122816	3.00093	0.00907383	1.61176	0.00907383
Q99LB2	3	3	84.06	Dehydrogenase/reductase SDR family member 4 OS=Mus musculus GN=Dhrs4 PE=1 SV=3 - [DHRS4_MOUSE]	1.18279	0.107859	1.33005	0.178032	1.57317	0.178032
Q80T06;A0A0R4J1E2;D3YUQ9;D3YY68;D3YZT9;E9QN08;P57776;Q91VK2	21	2	1030.34	Elongation factor 1-delta OS=Mus musculus GN=Eef1d PE=1 SV=1 - [Q80T06_MOUSE]	0.802175	0.335199	2.01406	0.0226143	1.61563	0.0226143
Q6PFA2;A3KGB4;B1AWD8;B1AWD9;B1AWE0;B1AWE1;O08585	3	3	149.828	Clathrin light chain A OS=Mus musculus GN=Clta PE=1 SV=1 - [Q6PFA2_MOUSE]	0.896608	0.438267	1.81929	0.0661006	1.63119	0.0661006
Q8C0I1;A2AL49;A2AL50;H3BIY5;H3BKN2	15	14	350.351	Alkyldihydroxyacetonephosphate synthase, peroxisomal OS=Mus musculus GN=Agps PE=1 SV=1 - [ADAS_MOUSE]	0.939825	0.637092	1.72049	0.00305804	1.61696	0.00305804
Q9D1R9;A0A0G2JEY6;A0A0G2JGY8;D3YWC0	3	3	151.95	60S ribosomal protein L34 OS=Mus musculus GN=Rpl34 PE=1 SV=2 - [RL34_MOUSE]	1.09553	0.501095	1.03844	0.764635	1.13764	0.764635
Q8BJY1;F7BA91	17	16	695.773	26S proteasome non-ATPase regulatory subunit 5 OS=Mus musculus GN=Psmd5 PE=1 SV=4 - [PSMD5_MOUSE]	0.852926	0.0557985	1.90474	0.0120276	1.6246	0.0120276
P60670	3	3	90.06	Nuclear protein localization protein 4 homolog OS=Mus musculus GN=Nploc4 PE=1 SV=3 - [NPL4_MOUSE]	0.729038	0.176316	0.801129	0.533054	0.584053	0.533054
P51807	2	2	168	Dynein light chain Tctex-type 1 OS=Mus musculus GN=Dynlt1 PE=1 SV=1 - [DYLT1_MOUSE]	1.22112	0.0393452	0.786625	0.266088	0.960562	0.266088
P70441	2	2	54.8	Na(+)/H(+) exchange regulatory cofactor NHE-RF1 OS=Mus musculus GN=Slc9a3r1 PE=1 SV=3 - [NHRF1_MOUSE]	0.763732	0.242658	2.14818	0.0380732	1.64064	0.0380732
A0A0B4J1E2;Q9CSN1	7	7	293.38	SNW domain-containing protein 1 OS=Mus musculus GN=Snw1 PE=1 SV=1 - [A0A0B4J1E2_MOUSE]	1.02244	0.687665	1.6087	0.0321369	1.6448	0.0321369
Q8BGD9	3	3	45.8263	Eukaryotic translation initiation factor 4B OS=Mus musculus GN=Eif4b PE=1 SV=1 - [IF4B_MOUSE]	0.912734	0.419136	1.55546	0.157215	1.41972	0.157215
Q9D824;D3Z3F1	3	3	113.609	Pre-mRNA 3'-end-processing factor FIP1 OS=Mus musculus GN=Fip1l1 PE=1 SV=1 - [FIP1_MOUSE]	0.953195	0.521816	1.66212	0.111923	1.58432	0.111923
Q924T2	3	3	92.16	28S ribosomal protein S2, mitochondrial OS=Mus musculus GN=Mrps2 PE=1 SV=1 - [RT02_MOUSE]	1.01331	0.898964	1.62351	0.00993157	1.64513	0.00993157
Q7TNC4;E9Q715;Q05CX5	8	3	297.592	Putative RNA-binding protein Luc7-like 2 OS=Mus musculus GN=Luc7l2 PE=1 SV=1 - [LC7L2_MOUSE]	0.88614	0.203248	1.85773	0.0303703	1.64621	0.0303703
A0A0R4J0G7;E9QQ48;Q8K4R9	3	3	46.3988	Disks large-associated protein 5 OS=Mus musculus GN=Dlgap5 PE=1 SV=1 - [A0A0R4J0G7_MOUSE]	0.964786	0.609356	1.4794	0.0714505	1.4273	0.0714505
Q9CZN7	39	35	1628.67	Serine hydroxymethyltransferase OS=Mus musculus GN=Shmt2 PE=1 SV=1 - [Q9CZN7_MOUSE]	1.22337	0.0193412	1.07077	0.497169	1.30995	0.497169
Q9ESL4;A2ASW6	3	3	61.82	Mitogen-activated protein kinase kinase kinase MLT OS=Mus musculus GN=Zak PE=1 SV=1 - [MLTK_MOUSE]	0.96614	0.57036	0.999733	0.998519	0.965882	0.998519
Q91VA6;F6SQH7	3	3	82.39	Polymerase delta-interacting protein 2 OS=Mus musculus GN=Poldip2 PE=1 SV=1 - [PDIP2_MOUSE]	0.952938	0.563082	1.36956	0.133137	1.3051	0.133137
E9PUD2;Q8K1M6	15	15	817.94	Dynamin-1-like protein OS=Mus musculus GN=Dnm1l PE=1 SV=1 - [E9PUD2_MOUSE]	1.23088	0.0344921	1.0924	0.365564	1.34461	0.365564
Q8BH69	3	3	126.04	Selenide, water dikinase 1 OS=Mus musculus GN=Sephs1 PE=1 SV=1 - [SPS1_MOUSE]	0.917087	0.727641	1.5275	0.0997391	1.40085	0.0997391
Q99K28	4	4	150.96	ADP-ribosylation factor GTPase-activating protein 2 OS=Mus musculus GN=Arfgap2 PE=1 SV=1 - [ARFG2_MOUSE]	0.924725	0.31711	1.78563	0.0201004	1.65121	0.0201004
Q9EQH2	3	3	101.38	Endoplasmic reticulum aminopeptidase 1 OS=Mus musculus GN=Erap1 PE=1 SV=2 - [ERAP1_MOUSE]	1.02028	0.72897	0.97778	0.840102	0.997608	0.840102
A0A0R4IZY0;Q8C1A5	3	3	148.13	Thimet oligopeptidase OS=Mus musculus GN=Thop1 PE=1 SV=1 - [A0A0R4IZY0_MOUSE]	1.12469	0.181006	1.68719	0.0683592	1.89757	0.0683592
Q9Z1M8	3	3	76.83	Protein Red OS=Mus musculus GN=Ik PE=1 SV=2 - [RED_MOUSE]	0.965656	0.613848	1.44943	0.113521	1.39965	0.113521
O88587	3	3	133.18	Catechol O-methyltransferase OS=Mus musculus GN=Comt PE=1 SV=2 - [COMT_MOUSE]	1.07559	0.642076	0.984068	0.795545	1.05845	0.795545
Q63918	8	8	259.458	Serum deprivation-response protein OS=Mus musculus GN=Sdpr PE=1 SV=3 - [SDPR_MOUSE]	0.869167	0.0432419	1.90063	0.0301485	1.65196	0.0301485
P97376	2	2	71.32	Protein FRG1 OS=Mus musculus GN=Frg1 PE=1 SV=2 - [FRG1_MOUSE]	1.01331	0.879288	1.63161	0.0374417	1.65333	0.0374417
Q09143;D3Z161;E9Q3N1	3	3	130.88	High affinity cationic amino acid transporter 1 OS=Mus musculus GN=Slc7a1 PE=1 SV=1 - [CTR1_MOUSE]	0.996926	0.98127	1.27888	0.222783	1.27495	0.222783
A0A0U1RPF2;A0A0U1RPE7;A0A0U1RQ49;Q99P31	3	3	73.9321	Hsp70-binding protein 1 (Fragment) OS=Mus musculus GN=Hspbp1 PE=1 SV=1 - [A0A0U1RPF2_MOUSE]	1.06415	0.557195	0.746747	0.0657639	0.794652	0.0657639
P70362	3	3	85.6918	Ubiquitin fusion degradation protein 1 homolog OS=Mus musculus GN=Ufd1l PE=1 SV=2 - [UFD1_MOUSE]	0.813938	0.460141	1.55454	0.132788	1.2653	0.132788
Q8C3I8	3	3	30.1442	Protein HGH1 homolog OS=Mus musculus GN=Hgh1 PE=1 SV=1 - [HGH1_MOUSE]	0.909242	0.575889	1.35427	0.0858496	1.23135	0.0858496
Q9D1M0	4	4	190.37	Protein SEC13 homolog OS=Mus musculus GN=Sec13 PE=1 SV=3 - [SEC13_MOUSE]	0.944966	0.450845	1.75613	0.0153875	1.65948	0.0153875
Q9CQW1	4	3	193.65	Synaptobrevin homolog YKT6 OS=Mus musculus GN=Ykt6 PE=1 SV=1 - [YKT6_MOUSE]	1.2425	0.0197722	0.856773	0.053117	1.06454	0.053117
Q8C1E7;D3Z0U3	3	3	64.3749	Transmembrane protein 120A OS=Mus musculus GN=Tmem120a PE=1 SV=1 - [T120A_MOUSE]	1.22044	0.281174	1.11361	0.615944	1.3591	0.615944
Q8QZY9	3	3	134.63	Splicing factor 3B subunit 4 OS=Mus musculus GN=Sf3b4 PE=1 SV=1 - [SF3B4_MOUSE]	1.1806	0.176641	1.02159	0.907565	1.20609	0.907565
Q03963	8	7	233.09	Interferon-induced, double-stranded RNA-activated protein kinase OS=Mus musculus GN=Eif2ak2 PE=1 SV=2 - [E2AK2_MOUSE]	0.727958	0.0133378	2.28399	0.0354213	1.66265	0.0354213
Q9CQQ8	2	2	66.94	U6 snRNA-associated Sm-like protein LSm7 OS=Mus musculus GN=Lsm7 PE=1 SV=1 - [LSM7_MOUSE]	1.14126	0.163748	1.46222	0.0371106	1.66877	0.0371106
Q6P8X1	3	3	184.8	Sorting nexin-6 OS=Mus musculus GN=Snx6 PE=1 SV=2 - [SNX6_MOUSE]	0.985808	0.915158	1.21472	0.246799	1.19749	0.246799
Q9CR60	2	2	124.61	Vesicle transport protein GOT1B OS=Mus musculus GN=Golt1b PE=1 SV=1 - [GOT1B_MOUSE]	1.24253	0.00422582	0.400727	0.11594	0.497914	0.11594
Q8R480;Z4YLV0	3	2	90.7501	Nuclear pore complex protein Nup85 OS=Mus musculus GN=Nup85 PE=1 SV=1 - [NUP85_MOUSE]	1.15425	0.418217	1.08838	0.438391	1.25626	0.438391
Q9DAZ9;Q4KL52	3	2	35.6685	Abscission/NoCut checkpoint regulator OS=Mus musculus GN=Zfyve19 PE=1 SV=2 - [ANCHR_MOUSE]	0.666149	0.0532194	1.54661	0.0561786	1.03028	0.0561786
P17809	3	2	56.6913	Solute carrier family 2, facilitated glucose transporter member 1 OS=Mus musculus GN=Slc2a1 PE=1 SV=4 - [GTR1_MOUSE]	0.90928	0.224894	0.705488	0.0726802	0.641486	0.0726802
P50544;B1AR28	7	6	157.772	Very long-chain specific acyl-CoA dehydrogenase, mitochondrial OS=Mus musculus GN=Acadvl PE=1 SV=3 - [ACADV_MOUSE]	0.880924	0.308479	1.89459	0.00508067	1.66899	0.00508067
E9QMV2;Q4KML4	3	2	163.25	Costars family protein ABRACL OS=Mus musculus GN=Abracl PE=1 SV=1 - [E9QMV2_MOUSE]	1.39277	0.0658317	0.419859	0.0741437	0.584767	0.0741437
Q78ZM0;D3Z6Z0;D3Z789;O70492	3	2	122.19	Sorting nexin 3 OS=Mus musculus GN=Snx3 PE=1 SV=1 - [Q78ZM0_MOUSE]	1.10673	0.455245	1.22706	0.334256	1.35802	0.334256
P70700;A2AP84	3	2	86.34	DNA-directed RNA polymerase I subunit RPA2 OS=Mus musculus GN=Polr1b PE=1 SV=2 - [RPA2_MOUSE]	1.35162	0.267152	1.43927	0.20306	1.94535	0.20306
P20664;J3QN19	3	2	114.51	DNA primase small subunit OS=Mus musculus GN=Prim1 PE=1 SV=1 - [PRI1_MOUSE]	1.00094	0.996122	1.16431	0.377123	1.1654	0.377123
Q9CWK8	3	2	171.67	Sorting nexin-2 OS=Mus musculus GN=Snx2 PE=1 SV=2 - [SNX2_MOUSE]	1.21761	0.483294	1.22661	0.380049	1.49353	0.380049
A0A0J9YU62;A0A0J9YTW3;A0A0J9YUM4;A0A0J9YUR5;O88712	3	2	54.3021	C-terminal-binding protein 1 OS=Mus musculus GN=Ctbp1 PE=1 SV=1 - [A0A0J9YU62_MOUSE]	0.955434	0.647182	1.23774	0.166247	1.18258	0.166247
P51863	3	2	95.42	V-type proton ATPase subunit d 1 OS=Mus musculus GN=Atp6v0d1 PE=1 SV=2 - [VA0D1_MOUSE]	0.923013	0.505951	1.63679	0.0623183	1.51078	0.0623183
Q8CBM2;A2AL71;A2AL74;A2AL75;A2AL76;A2AL77;A2AL78;A2AL79;A2AL81;A2AL83;A2AL85;Q3TU40;Q6P8S1;Q8BSY0;Q9CR06	3	2	181.18	Aspartyl/asparaginyl beta-hydroxylase OS=Mus musculus GN=Asph PE=1 SV=1 - [Q8CBM2_MOUSE]	0.711481	0.610127	1.92931	0.358037	1.37267	0.358037
V9GXM1;Q3TGS9;Q9EPJ9;V9GWV1	3	2	79.25	ADP-ribosylation factor GTPase-activating protein 1 OS=Mus musculus GN=Arfgap1 PE=1 SV=1 - [V9GXM1_MOUSE]	1.25163	0.124322	1.16872	0.329099	1.46281	0.329099
P59759;G3X8R8;P15247;Q5DTZ3	3	2	53.692	MKL/myocardin-like protein 2 OS=Mus musculus GN=Mkl2 PE=1 SV=1 - [MKL2_MOUSE]	0.790647	0.746	1.00182	0.994277	0.792087	0.994277
O35326;Q9D8S5	3	2	167.09	Serine/arginine-rich splicing factor 5 OS=Mus musculus GN=Srsf5 PE=1 SV=2 - [SRSF5_MOUSE]	0.954734	0.847543	0.92424	0.693898	0.882404	0.693898
Q91ZR1;S4R232	3	2	32.2566	Ras-related protein Rab-4B OS=Mus musculus GN=Rab4b PE=1 SV=2 - [RAB4B_MOUSE]	0.900321	0.762038	2.09073	0.133762	1.88233	0.133762
P13020;A0A0J9YUJ8;A0A0J9YUQ8	19	16	782.75	Gelsolin OS=Mus musculus GN=Gsn PE=1 SV=3 - [GELS_MOUSE]	0.708401	0.000144129	2.35868	0.00129377	1.67089	0.00129377
Q8BGR9	3	2	66.5113	Ubiquitin-like domain-containing CTD phosphatase 1 OS=Mus musculus GN=Ublcp1 PE=1 SV=1 - [UBCP1_MOUSE]	1.27135	0.138968	0.297373	0.0729532	0.378065	0.0729532
Q7TQ95;A2ASL8;A2ASM0	4	4	138.27	Protein lunapark OS=Mus musculus GN=Lnp PE=1 SV=1 - [LNP_MOUSE]	0.913962	0.410408	1.83673	0.0402306	1.6787	0.0402306
Q9EQ80;D3Z0G0;E9PWJ6	3	2	125.61	NIF3-like protein 1 OS=Mus musculus GN=Nif3l1 PE=1 SV=4 - [NIF3L_MOUSE]	0.79793	0.239022	1.18909	0.199871	0.94881	0.199871
E9Q6R7	3	2	89.6	Protein Utrn OS=Mus musculus GN=Utrn PE=1 SV=1 - [E9Q6R7_MOUSE]	1.62813	0.142748	0.481044	0.142274	0.7832	0.142274
Q99KC8;F6TIL5;Q8BGF0	3	2	92.4836	von Willebrand factor A domain-containing protein 5A OS=Mus musculus GN=Vwa5a PE=1 SV=2 - [VMA5A_MOUSE]	0.917238	0.185303	1.2589	0.126558	1.15471	0.126558
Q9WV60;E9QAQ5	3	2	77.1584	Glycogen synthase kinase-3 beta OS=Mus musculus GN=Gsk3b PE=1 SV=2 - [GSK3B_MOUSE]	1.22822	0.334236	1.2344	0.158419	1.51611	0.158419
E9Q640;E9PUF4;E9PYZ7;Q6NZN0	3	2	104.374	RNA-binding protein 26 OS=Mus musculus GN=Rbm26 PE=1 SV=1 - [E9Q640_MOUSE]	1.05616	0.728522	1.58328	0.125142	1.67219	0.125142
Q9CQW9	3	2	187.68	Interferon-induced transmembrane protein 3 OS=Mus musculus GN=Ifitm3 PE=1 SV=1 - [IFM3_MOUSE]	0.50915	0.385244	2.91551	0.226783	1.48443	0.226783
P55012;E9QM38	3	2	19.2315	Solute carrier family 12 member 2 OS=Mus musculus GN=Slc12a2 PE=1 SV=2 - [S12A2_MOUSE]	1.94746	0.325919	1.06063	0.87714	2.06552	0.87714
Q9JHI7;A0A0G2JFV9;D6RGB5	3	2	82.39	Exosome complex component RRP45 OS=Mus musculus GN=Exosc9 PE=1 SV=1 - [EXOS9_MOUSE]	1.04118	0.747246	1.13619	0.482824	1.18298	0.482824
Q8BL66	9	9	406.022	Early endosome antigen 1 OS=Mus musculus GN=Eea1 PE=1 SV=2 - [EEA1_MOUSE]	1.24543	0.00404263	1.41375	0.15289	1.76073	0.15289
Q8K1M3;A0A0A6YX73;A0A0A6YY28;P12367	3	2	66.04	Protein kinase, cAMP dependent regulatory, type II alpha OS=Mus musculus GN=Prkar2a PE=1 SV=1 - [Q8K1M3_MOUSE]	0.976593	0.971815	0.715701	0.563067	0.698949	0.563067
Q9CXS4	3	2	118.69	Centromere protein V OS=Mus musculus GN=Cenpv PE=1 SV=2 - [CENPV_MOUSE]	0.880488	0.583517	1.76155	0.0963941	1.55102	0.0963941
Q9DCJ5	3	2	75.9	NADH dehydrogenase [ubiquinone] 1 alpha subcomplex subunit 8 OS=Mus musculus GN=Ndufa8 PE=1 SV=3 - [NDUA8_MOUSE]	0.977109	0.738229	1.27379	0.0978495	1.24463	0.0978495
Q9CZU6;Q80X68	15	15	620.19	Citrate synthase, mitochondrial OS=Mus musculus GN=Cs PE=1 SV=1 - [CISY_MOUSE]	1.13765	0.109851	1.4841	0.0313101	1.68838	0.0313101
A2ATP5;A2ATP6;F6XJA1;G8JL68;Q8C854	6	6	217.11	Myelin expression factor 2 OS=Mus musculus GN=Myef2 PE=1 SV=1 - [A2ATP5_MOUSE]	0.856431	0.238631	1.97352	0.00248933	1.69018	0.00248933
Q3ULJ0;D3Z0L6	3	2	48.9114	Glycerol-3-phosphate dehydrogenase 1-like protein OS=Mus musculus GN=Gpd1l PE=1 SV=2 - [GPD1L_MOUSE]	0.988015	0.975278	1.50226	0.0585589	1.48426	0.0585589
P55302;F6WMD1	5	5	133.919	Alpha-2-macroglobulin receptor-associated protein OS=Mus musculus GN=Lrpap1 PE=1 SV=1 - [AMRP_MOUSE]	1.23333	0.00548205	1.3722	0.00308472	1.69237	0.00308472
Q7TNL7	3	2	129.33	Dual specificity phosphatase 9 OS=Mus musculus GN=Dusp9 PE=1 SV=1 - [Q7TNL7_MOUSE]	0.782691	0.306922	1.59572	0.0833745	1.24895	0.0833745
Q9D6J6;M0QWP9	3	2	78.08	NADH dehydrogenase [ubiquinone] flavoprotein 2, mitochondrial OS=Mus musculus GN=Ndufv2 PE=1 SV=2 - [NDUV2_MOUSE]	0.95809	0.786125	1.4677	0.225636	1.40619	0.225636
Q9D8X2	3	2	47.1902	Coiled-coil domain-containing protein 124 OS=Mus musculus GN=Ccdc124 PE=1 SV=1 - [CC124_MOUSE]	1.4282	0.151053	0.643645	0.0673581	0.919255	0.0673581
Q9ES00;G3UZD6;G3UZM6	3	2	131.47	Ubiquitin conjugation factor E4 B OS=Mus musculus GN=Ube4b PE=1 SV=3 - [UBE4B_MOUSE]	0.864995	0.582752	1.68856	0.212524	1.46059	0.212524
Q9D1Q6	3	2	32.7505	Endoplasmic reticulum resident protein 44 OS=Mus musculus GN=Erp44 PE=1 SV=1 - [ERP44_MOUSE]	0.909943	0.687731	1.35635	0.232682	1.2342	0.232682
F8VPU2;E9Q805	4	4	118.36	FERM, RhoGEF and pleckstrin domain-containing protein 1 OS=Mus musculus GN=Farp1 PE=1 SV=1 - [FARP1_MOUSE]	1.11089	0.178028	1.52371	0.00103506	1.69267	0.00103506
Q9R0A0	4	4	134.182	Peroxisomal membrane protein PEX14 OS=Mus musculus GN=Pex14 PE=1 SV=1 - [PEX14_MOUSE]	0.990415	0.884002	1.71166	0.0334347	1.69526	0.0334347
Q91V64	3	2	142.52	Isochorismatase domain-containing protein 1 OS=Mus musculus GN=Isoc1 PE=1 SV=1 - [ISOC1_MOUSE]	0.856818	0.352027	1.29592	0.141594	1.11037	0.141594
Q99LN9;D3Z6Y9;D3Z7J7;F6TY47	3	2	8.74884	Deoxyhypusine hydroxylase OS=Mus musculus GN=Dohh PE=1 SV=2 - [DOHH_MOUSE]	1.24803	0.0122064	0.650716	0.153347	0.812113	0.153347
P47941	3	3	91.48	Crk-like protein OS=Mus musculus GN=Crkl PE=1 SV=2 - [CRKL_MOUSE]	1.00695	0.889145	1.68719	0.0184905	1.69893	0.0184905
A1L317	3	2	137.68	Keratin, type I cytoskeletal 24 OS=Mus musculus GN=Krt24 PE=2 SV=2 - [K1C24_MOUSE]	0.161131	0.390727	0.701626	0.319993	0.113054	0.319993
A0A0R4J0D3;Q3TDQ1	3	2	36.9177	Dolichyl-diphosphooligosaccharide--protein glycosyltransferase subunit STT3B OS=Mus musculus GN=Stt3b PE=1 SV=1 - [A0A0R4J0D3_MOUSE]	1.14918	0.533491	1.72193	0.14914	1.9788	0.14914
Q91W59;E9PZ21;G3UZJ9;Q8BWL5	2	2	98.5	RNA-binding motif, single-stranded-interacting protein 1 OS=Mus musculus GN=Rbms1 PE=1 SV=1 - [RBMS1_MOUSE]	0.781652	0.193973	2.17638	0.0222753	1.70117	0.0222753
D6RFB8;P52431	5	5	122.337	DNA polymerase OS=Mus musculus GN=Pold1 PE=1 SV=1 - [D6RFB8_MOUSE]	1.26774	0.0228399	0.728488	0.0718735	0.923531	0.0718735
F7CVW0;A0A0G2JEM3;A0A0G2JGC7;B2RRI2;Q3TMM7;Q689Z5;Q7TNB8	3	2	172.69	Protein strawberry notch homolog 1 (Fragment) OS=Mus musculus GN=Sbno1 PE=1 SV=1 - [F7CVW0_MOUSE]	1.12873	0.341155	1.18587	0.214506	1.33853	0.214506
Q05CL8;A2AMD0	4	4	104.807	La-related protein 7 OS=Mus musculus GN=Larp7 PE=1 SV=2 - [LARP7_MOUSE]	0.944432	0.759949	1.82067	0.033123	1.71949	0.033123
Q9D0A3	3	2	41.7849	Arpin OS=Mus musculus GN=Arpin PE=1 SV=1 - [ARPIN_MOUSE]	1.15374	0.218055	1.107	0.358785	1.27719	0.358785
Q9CWI3	2	2	96.18	BRCA2 and CDKN1A-interacting protein OS=Mus musculus GN=Bccip PE=1 SV=1 - [BCCIP_MOUSE]	1.06869	0.500266	1.61605	0.01705	1.72706	0.01705
Q9WTK5	3	2	84.62	Nuclear factor NF-kappa-B p100 subunit OS=Mus musculus GN=Nfkb2 PE=1 SV=1 - [NFKB2_MOUSE]	0.910117	0.480899	0.737315	0.371023	0.671043	0.371023
P12265;D3YY48;Q99KJ6	2	2	4.43327	Beta-glucuronidase OS=Mus musculus GN=Gusb PE=1 SV=2 - [BGLR_MOUSE]	0.844705	0.0732599	1.12562	0.188451	0.950818	0.188451
Q9DCD2	2	2	75.36	Pre-mRNA-splicing factor SYF1 OS=Mus musculus GN=Xab2 PE=1 SV=1 - [SYF1_MOUSE]	0.909335	0.132864	1.43171	0.118892	1.3019	0.118892
Q91WU5	2	2	106.97	Arsenite methyltransferase OS=Mus musculus GN=As3mt PE=1 SV=2 - [AS3MT_MOUSE]	0.976344	0.851107	1.23873	0.268533	1.20943	0.268533
G3X972	12	12	337.44	Protein Sec24c OS=Mus musculus GN=Sec24c PE=1 SV=1 - [G3X972_MOUSE]	0.917089	0.428114	1.88913	0.0042366	1.7325	0.0042366
Q920L1	2	2	74.66	Fatty acid desaturase 1 OS=Mus musculus GN=Fads1 PE=1 SV=1 - [FADS1_MOUSE]	1.26886	0.037167	1.03061	0.81333	1.3077	0.81333
Q99N87	2	2	36.52	28S ribosomal protein S5, mitochondrial OS=Mus musculus GN=Mrps5 PE=1 SV=1 - [RT05_MOUSE]	1.19854	0.0569554	0.559404	0.12376	0.67047	0.12376
Q6P4S8;A0A0G2JH17;A0A0G2JH17;K3W4P2;K3W4P2	2	2	38.132	Integrator complex subunit 1 OS=Mus musculus GN=Ints1 PE=2 SV=2 - [INT1_MOUSE]	1.00888	0.946398	0.763606	0.0729393	0.770385	0.0729393
Q9JHK4	2	2	56.16	Geranylgeranyl transferase type-2 subunit alpha OS=Mus musculus GN=Rabggta PE=1 SV=1 - [PGTA_MOUSE]	1.36188	0.325542	0.914699	0.76453	1.24571	0.76453
Z4YKT6;Q99J47	2	2	82.38	Dehydrogenase/reductase SDR family member 7B OS=Mus musculus GN=Dhrs7b PE=1 SV=1 - [Z4YKT6_MOUSE]	0.984417	0.906836	1.29043	0.15597	1.27032	0.15597
Q8R3G1;A2ADR8	3	3	92.12	Nuclear inhibitor of protein phosphatase 1 OS=Mus musculus GN=Ppp1r8 PE=1 SV=1 - [PP1R8_MOUSE]	0.723326	0.232016	2.3988	0.0303245	1.73512	0.0303245
O88668;J3QP41;K4DI63	2	2	58.6066	Protein CREG1 OS=Mus musculus GN=Creg1 PE=1 SV=1 - [CREG1_MOUSE]	1.22243	0.0746262	0.472501	0.114334	0.577598	0.114334
Q9DCL8;D3Z3A0	2	2	34.3071	Protein phosphatase inhibitor 2 OS=Mus musculus GN=Ppp1r2 PE=1 SV=3 - [IPP2_MOUSE]	0.824614	0.601537	1.98119	0.110475	1.63372	0.110475
Q8CBW3;B7ZCU0;B7ZCU2;B7ZCU3;B7ZCU4;B7ZCU5;J3QNK8	2	2	84.59	Abl interactor 1 OS=Mus musculus GN=Abi1 PE=1 SV=3 - [ABI1_MOUSE]	1.08052	0.827466	2.26435	0.121749	2.44669	0.121749
P24270;A2AL20	5	5	282.326	Catalase OS=Mus musculus GN=Cat PE=1 SV=4 - [CATA_MOUSE]	0.833497	0.0821075	2.08584	0.036029	1.73854	0.036029
Q80U95	2	2	26.5805	Ubiquitin-protein ligase E3C OS=Mus musculus GN=Ube3c PE=1 SV=2 - [UBE3C_MOUSE]	0.788654	0.450439	1.14701	0.0859323	0.904594	0.0859323
Q8K3J1	2	2	120.48	NADH dehydrogenase [ubiquinone] iron-sulfur protein 8, mitochondrial OS=Mus musculus GN=Ndufs8 PE=1 SV=1 - [NDUS8_MOUSE]	0.980222	0.937483	1.09553	0.776332	1.07386	0.776332
P97355;E9PZ58	2	2	36.68	Spermine synthase OS=Mus musculus GN=Sms PE=1 SV=1 - [SPSY_MOUSE]	1.1142	0.827956	0.591727	0.378801	0.6593	0.378801
Q923D2;A0A0U1RPU7;E9PZC3;E9PZC4	13	13	489.3	Flavin reductase (NADPH) OS=Mus musculus GN=Blvrb PE=1 SV=3 - [BLVRB_MOUSE]	0.864929	0.000464535	2.01805	0.00930454	1.74547	0.00930454
P98083;D3YXZ9;D3YZV5;D3Z2I8;D3Z5U6	3	3	65.63	SHC-transforming protein 1 OS=Mus musculus GN=Shc1 PE=1 SV=3 - [SHC1_MOUSE]	0.824686	0.167545	2.12092	0.0292767	1.74909	0.0292767
J3QMC5;A2ANY6	2	2	53.99	Protein Mdn1 OS=Mus musculus GN=Mdn1 PE=1 SV=1 - [J3QMC5_MOUSE]	0.887132	0.331313	0.590796	0.0627996	0.524114	0.0627996
A2AK44;A2AK42;B1AYU4;B1AYU7;Q8C5N3	2	2	46.42	Protein Gm13695 OS=Mus musculus GN=Gm13695 PE=4 SV=1 - [A2AK44_MOUSE]	0.822338	0.385224	0.843242	0.622632	0.69343	0.622632
Q8BKZ9	2	2	70.99	Pyruvate dehydrogenase protein X component, mitochondrial OS=Mus musculus GN=Pdhx PE=1 SV=1 - [ODPX_MOUSE]	0.999641	0.996947	1.7505	0.00914693	1.74987	0.00914693
Q8BFW7	7	7	194.008	Lipoma-preferred partner homolog OS=Mus musculus GN=Lpp PE=1 SV=1 - [LPP_MOUSE]	0.854684	0.0916644	2.06067	0.0205428	1.76122	0.0205428
Q9CQV8;A2A5N1;O70456	25	13	906.243	14-3-3 protein beta/alpha OS=Mus musculus GN=Ywhab PE=1 SV=3 - [1433B_MOUSE]	0.973818	0.646734	1.8101	0.0458464	1.76271	0.0458464
Q8CJF7	2	2	72.54	Protein ELYS OS=Mus musculus GN=Ahctf1 PE=1 SV=1 - [ELYS_MOUSE]	1.02447	0.815957	2.03461	0.0839426	2.08439	0.0839426
Q9DB85;E9PVA2	2	2	16.3752	Ribosomal RNA-processing protein 8 OS=Mus musculus GN=Rrp8 PE=1 SV=1 - [RRP8_MOUSE]	0.931023	0.388951	1.45905	0.308063	1.35841	0.308063
Q9EQK5;D3Z2N7;E9Q3X0	13	12	432.861	Major vault protein OS=Mus musculus GN=Mvp PE=1 SV=4 - [MVP_MOUSE]	1.28178	0.00347966	1.2879	0.0821114	1.65081	0.0821114
Q99KD5;D6RIN1	2	2	104.44	Protein unc-45 homolog A OS=Mus musculus GN=Unc45a PE=1 SV=2 - [UN45A_MOUSE]	1.00753	0.980325	1.80414	0.0625539	1.81773	0.0625539
Q925I1;H3BK90;H3BKI6	3	3	113.96	ATPase family AAA domain-containing protein 3 OS=Mus musculus GN=Atad3 PE=1 SV=1 - [ATAD3_MOUSE]	0.922963	0.635773	1.91343	0.0155378	1.76602	0.0155378
O55091	2	2	61.25	Protein IMPACT OS=Mus musculus GN=Impact PE=1 SV=2 - [IMPCT_MOUSE]	0.850974	0.204792	2.07809	0.0227959	1.7684	0.0227959
Q8VCY6	2	2	78.15	U3 small nucleolar RNA-associated protein 6 homolog OS=Mus musculus GN=Utp6 PE=2 SV=1 - [UTP6_MOUSE]	1.05164	0.737914	1.19592	0.493991	1.25768	0.493991
Q8K2X3;Q3UXU8	2	2	51.6	CST complex subunit STN1 OS=Mus musculus GN=Obfc1 PE=1 SV=2 - [STN1_MOUSE]	1.20905	0.521691	1.63466	0.242013	1.97638	0.242013
Q9JM14;A2A9X5	2	2	51.7817	5'(3')-deoxyribonucleotidase, cytosolic type OS=Mus musculus GN=Nt5c PE=1 SV=1 - [NT5C_MOUSE]	1.39634	0.360287	0.46888	0.114179	0.654717	0.114179
E9QMK9;Q8BH86	2	2	66.93	Protein 9030617O03Rik OS=Mus musculus GN=9030617O03Rik PE=1 SV=1 - [E9QMK9_MOUSE]	0.904697	0.384734	0.866968	0.735581	0.784343	0.735581
Q7TNE3;Q5SX56	2	2	72.03	Sperm-associated antigen 7 OS=Mus musculus GN=Spag7 PE=1 SV=1 - [SPAG7_MOUSE]	1.15667	0.176544	1.23585	0.214769	1.42947	0.214769
Q9D0N7;D3YTP6;D3Z616	2	2	100.68	Chromatin assembly factor 1 subunit B OS=Mus musculus GN=Chaf1b PE=1 SV=1 - [CAF1B_MOUSE]	0.94282	0.328404	1.32443	0.074099	1.2487	0.074099
Q8R5A3;F2Z3U3;F2Z4B7;G5E867;S4R2K5	4	4	86.6831	Amyloid beta A4 precursor protein-binding family B member 1-interacting protein OS=Mus musculus GN=Apbb1ip PE=1 SV=2 - [AB1IP_MOUSE]	0.980949	0.918768	1.8033	0.0456092	1.76895	0.0456092
Q9CY16	2	2	32.1905	28S ribosomal protein S28, mitochondrial OS=Mus musculus GN=Mrps28 PE=1 SV=1 - [RT28_MOUSE]	0.888875	0.830157	0.809596	0.516029	0.71963	0.516029
Q8VEE0;A0A087WQM3;B2KGF0;M0QWJ2;M0QWQ0	4	3	147.045	Ribulose-phosphate 3-epimerase OS=Mus musculus GN=Rpe PE=1 SV=1 - [RPE_MOUSE]	0.595653	0.265502	2.96982	0.000145078	1.76898	0.000145078
P62878	2	2	112.08	E3 ubiquitin-protein ligase RBX1 OS=Mus musculus GN=Rbx1 PE=1 SV=1 - [RBX1_MOUSE]	0.968725	0.756471	1.8069	0.0962308	1.75038	0.0962308
Q62417;D3Z5J3;E9PYX6;E9Q6A3;E9QNA7	3	3	113.485	Sorbin and SH3 domain-containing protein 1 OS=Mus musculus GN=Sorbs1 PE=1 SV=2 - [SRBS1_MOUSE]	0.879536	0.364688	2.01134	0.0151356	1.76905	0.0151356
Q5XG71;E9QK83	11	9	282.67	Small subunit processome component 20 homolog OS=Mus musculus GN=Utp20 PE=1 SV=2 - [UTP20_MOUSE]	1.29357	0.00674481	0.679627	0.0726843	0.879144	0.0726843
P19182;E9PZB9;E9Q949;F6TBT6	2	2	63.4081	Interferon-related developmental regulator 1 OS=Mus musculus GN=Ifrd1 PE=1 SV=2 - [IFRD1_MOUSE]	0.861923	0.398444	1.16558	0.597585	1.00464	0.597585
Q99N96;Q9D3F3	2	2	80.63	39S ribosomal protein L1, mitochondrial OS=Mus musculus GN=Mrpl1 PE=1 SV=2 - [RM01_MOUSE]	1.31026	0.411193	0.833674	0.519689	1.09233	0.519689
Q8CDM8	2	2	59.35	Protein FAM160B1 OS=Mus musculus GN=Fam160b1 PE=1 SV=2 - [F16B1_MOUSE]	1.38511	0.128838	1.14296	0.445167	1.58313	0.445167
Q9Z0H1	2	2	69.4101	WD repeat-containing protein 46 OS=Mus musculus GN=Wdr46 PE=2 SV=1 - [WDR46_MOUSE]	0.958627	0.833611	1.16049	0.585111	1.11248	0.585111
Q8C156	7	7	239.36	Condensin complex subunit 2 OS=Mus musculus GN=Ncaph PE=1 SV=1 - [CND2_MOUSE]	0.860345	0.106308	2.06077	0.0393062	1.77297	0.0393062
Q05769	4	4	162.49	Prostaglandin G/H synthase 2 OS=Mus musculus GN=Ptgs2 PE=1 SV=1 - [PGH2_MOUSE]	0.618209	0.000417194	2.87222	0.00148006	1.77563	0.00148006
P32020	2	2	38.407	Non-specific lipid-transfer protein OS=Mus musculus GN=Scp2 PE=1 SV=3 - [NLTP_MOUSE]	0.731264	0.0700964	1.03627	0.81476	0.75779	0.81476
Q922J3;D3Z2Z1;D3Z3M7;F8WIA1;Q8C0S5	2	2	79.75	CAP-Gly domain-containing linker protein 1 OS=Mus musculus GN=Clip1 PE=1 SV=1 - [CLIP1_MOUSE]	1.23734	0.067194	1.43373	0.237027	1.77401	0.237027
Q3THK3	2	2	115.61	General transcription factor IIF subunit 1 OS=Mus musculus GN=Gtf2f1 PE=1 SV=2 - [T2FA_MOUSE]	1.0333	0.537528	1.20353	0.377023	1.24361	0.377023
Q91XD6	2	2	53.99	Vacuolar protein-sorting-associated protein 36 OS=Mus musculus GN=Vps36 PE=1 SV=1 - [VPS36_MOUSE]	1.05514	0.667641	1.10157	0.630947	1.1623	0.630947
Q8VEJ4;F6QAD9	4	4	179.21	Notchless protein homolog 1 OS=Mus musculus GN=Nle1 PE=1 SV=4 - [NLE1_MOUSE]	1.096	0.374199	1.62223	0.000592038	1.77796	0.000592038
Q9QZQ1;D3YUD2;D3Z7L2;E9PYX7;E9Q852;E9Q9C3;F7C3I9	2	2	83.55	Afadin OS=Mus musculus GN=Mllt4 PE=1 SV=3 - [AFAD_MOUSE]	1.05525	0.576767	0.799807	0.164559	0.843999	0.164559
Q8C7K6	2	2	116.84	Prenylcysteine oxidase-like OS=Mus musculus GN=Pcyox1l PE=1 SV=1 - [PCYXL_MOUSE]	0.965001	0.695072	1.23327	0.156071	1.19011	0.156071
E9Q905;D3Z2H2;D3Z2H7;D3Z7H6;E9Q8Z4;E9Q8Z5;E9Q8Z6;E9Q8Z8;E9Q8Z9;E9Q901;E9Q903;E9Q904;E9Q906;E9Q907;E9Q986;G3X9V2;P30999	16	13	500.862	Catenin delta-1 OS=Mus musculus GN=Ctnnd1 PE=1 SV=1 - [E9Q905_MOUSE]	0.902867	0.281476	1.97119	0.0177495	1.77972	0.0177495
Q99LC2	2	2	30.5585	Cleavage stimulation factor subunit 1 OS=Mus musculus GN=Cstf1 PE=1 SV=1 - [CSTF1_MOUSE]	1.07502	0.544979	1.10089	0.611467	1.18348	0.611467
Q9JKC8;H7BWY2	2	2	29.2654	AP-3 complex subunit mu-1 OS=Mus musculus GN=Ap3m1 PE=1 SV=1 - [AP3M1_MOUSE]	1.03756	0.844765	1.12238	0.732751	1.16453	0.732751
Q9CWL8	2	2	51.0274	Beta-catenin-like protein 1 OS=Mus musculus GN=Ctnnbl1 PE=1 SV=1 - [CTBL1_MOUSE]	1.18418	0.176321	1.21859	0.0783568	1.44303	0.0783568
P62915	2	2	61.4781	Transcription initiation factor IIB OS=Mus musculus GN=Gtf2b PE=1 SV=1 - [TF2B_MOUSE]	0.852417	0.231165	0.697142	0.214383	0.594255	0.214383
Q8K009;A0A0N4SW56;D3Z6B9;Q8R0Y6	10	10	442.17	Mitochondrial 10-formyltetrahydrofolate dehydrogenase OS=Mus musculus GN=Aldh1l2 PE=1 SV=2 - [AL1L2_MOUSE]	1.31455	0.0307743	0.935543	0.450092	1.22982	0.450092
Q8BWM0	2	2	65.72	Prostaglandin E synthase 2 OS=Mus musculus GN=Ptges2 PE=1 SV=3 - [PGES2_MOUSE]	1.07326	0.436042	1.29152	0.0917846	1.38613	0.0917846
E9Q1P8	4	4	120.08	Interferon regulatory factor 2-binding protein 2 OS=Mus musculus GN=Irf2bp2 PE=1 SV=1 - [I2BP2_MOUSE]	1.00404	0.986	1.77333	0.0459618	1.78049	0.0459618
Q9DBS9;A0A0N4SVU7;D3YTT6;D3Z194;F8WH20	3	3	132.167	Oxysterol-binding protein-related protein 3 OS=Mus musculus GN=Osbpl3 PE=1 SV=2 - [OSBL3_MOUSE]	0.909297	0.405704	1.95906	0.0160338	1.78137	0.0160338
A3KGR9;Q6PGJ8;Q9D8V0	5	5	112.212	Minor histocompatibility antigen H13 (Fragment) OS=Mus musculus GN=H13 PE=1 SV=1 - [A3KGR9_MOUSE]	0.997273	0.943849	1.78816	0.0203319	1.78329	0.0203319
O35459;F7B227	2	2	123.69	Delta(3,5)-Delta(2,4)-dienoyl-CoA isomerase, mitochondrial OS=Mus musculus GN=Ech1 PE=1 SV=1 - [ECH1_MOUSE]	1.06817	0.544602	1.67096	0.00566942	1.78486	0.00566942
Q8K1Z0;F6SFF5	2	2	99.45	Ubiquinone biosynthesis protein COQ9, mitochondrial OS=Mus musculus GN=Coq9 PE=1 SV=1 - [COQ9_MOUSE]	0.568852	0.123299	2.16874	0.137957	1.23369	0.137957
P50171;G3UX44	2	2	33.2269	Estradiol 17-beta-dehydrogenase 8 OS=Mus musculus GN=Hsd17b8 PE=1 SV=2 - [DHB8_MOUSE]	1.09201	0.383752	2.10169	0.0636321	2.29508	0.0636321
P58404;V9GXE7;V9GXI9	2	2	54.7652	Striatin-4 OS=Mus musculus GN=Strn4 PE=1 SV=2 - [STRN4_MOUSE]	1.4914	0.525682	1.00175	0.996398	1.49401	0.996398
Q61102	2	2	49.36	ATP-binding cassette sub-family B member 7, mitochondrial OS=Mus musculus GN=Abcb7 PE=1 SV=3 - [ABCB7_MOUSE]	1.18279	0.160926	0.766174	0.407024	0.906226	0.407024
Q7TQK4;F6TGV1	2	2	53.69	Exosome complex component RRP40 OS=Mus musculus GN=Exosc3 PE=1 SV=3 - [EXOS3_MOUSE]	0.630501	0.200343	1.52929	0.295669	0.964218	0.295669
Q3UGP9	2	2	66.84	Leucine-rich repeat-containing protein 58 OS=Mus musculus GN=Lrrc58 PE=2 SV=1 - [LRC58_MOUSE]	0.575311	0.503044	0.65055	0.566974	0.374269	0.566974
P62311	2	2	153.18	U6 snRNA-associated Sm-like protein LSm3 OS=Mus musculus GN=Lsm3 PE=3 SV=2 - [LSM3_MOUSE]	0.960266	0.871511	1.86137	0.0145833	1.78741	0.0145833
Q8BH59	19	14	800.844	Calcium-binding mitochondrial carrier protein Aralar1 OS=Mus musculus GN=Slc25a12 PE=1 SV=1 - [CMC1_MOUSE]	1.15419	0.0104042	1.55307	0.0015862	1.79254	0.0015862
D3Z6S1;Q8BM55	2	2	73.65	Transmembrane protein 214 OS=Mus musculus GN=Tmem214 PE=1 SV=3 - [D3Z6S1_MOUSE]	1.18325	0.245127	1.51552	0.0391069	1.79324	0.0391069
D6REF0;F6VK94;Q9ER41	2	2	98.35	Torsin-1B OS=Mus musculus GN=Tor1b PE=1 SV=1 - [D6REF0_MOUSE]	0.926564	0.26873	0.884404	0.718504	0.819457	0.718504
Q6PIU9	2	2	43.1471	Uncharacterized protein FLJ45252 homolog OS=Mus musculus PE=1 SV=2 - [YJ005_MOUSE]	0.963365	0.849935	1.86431	0.0357714	1.79602	0.0357714
Q5U4B1;A0A0N5E9G7;G3UWX1;G3UWX1;G3UXL4;G3X8Z6;P35601	2	2	70.09	Replication factor C subunit 1 OS=Mus musculus GN=Rfc1 PE=1 SV=1 - [Q5U4B1_MOUSE]	1.18248	0.243432	1.57438	0.181877	1.86167	0.181877
Q8VCG3;A0A1B0GS18;Q3UL50	2	2	98.94	WD repeat-containing protein 74 OS=Mus musculus GN=Wdr74 PE=2 SV=1 - [WDR74_MOUSE]	0.967888	0.901222	0.937059	0.550343	0.906968	0.550343
Q3TUH1;D6RGT1;G3UWL8;G3UYJ1;G5E881	2	2	37.6804	Phosphatidate cytidylyltransferase, mitochondrial OS=Mus musculus GN=Tamm41 PE=1 SV=2 - [TAM41_MOUSE]	1.24069	0.221981	1.28284	0.360233	1.59161	0.360233
Q9CRD0;A0A0J9YTV6;A0A0J9YUB6;A0A0J9YUK7	6	6	244.73	OCIA domain-containing protein 1 OS=Mus musculus GN=Ociad1 PE=1 SV=1 - [OCAD1_MOUSE]	0.718332	0.425538	2.5075	0.0234021	1.80122	0.0234021
P11928;Q05BJ7;Q8K469	4	4	120.302	2'-5'-oligoadenylate synthase 1A OS=Mus musculus GN=Oas1a PE=1 SV=2 - [OAS1A_MOUSE]	0.732798	0.125871	2.46262	0.00324559	1.8046	0.00324559
Q3UHX9	2	2	43.76	Putative methyltransferase C9orf114 homolog OS=Mus musculus GN=D2Wsu81e PE=1 SV=1 - [CI114_MOUSE]	0.874436	0.446533	1.34127	0.125173	1.17285	0.125173
Q5RJG1	2	2	66.57	Nucleolar protein 10 OS=Mus musculus GN=Nol10 PE=2 SV=1 - [NOL10_MOUSE]	1.04582	0.762232	1.12093	0.557737	1.1723	0.557737
Q8BH80;Q9QY76	5	3	208.35	Vesicle-associated membrane protein, associated protein B and C OS=Mus musculus GN=Vapb PE=1 SV=1 - [Q8BH80_MOUSE]	0.929413	0.417468	1.94313	0.0341068	1.80597	0.0341068
Q3UKV0;B1AUN2;B1AUN3	2	2	107.88	Protein Eif2b3 OS=Mus musculus GN=Eif2b3 PE=1 SV=1 - [Q3UKV0_MOUSE]	1.12656	0.625452	0.703378	0.241241	0.792396	0.241241
Q6PD26	2	2	104.9	GPI transamidase component PIG-S OS=Mus musculus GN=Pigs PE=1 SV=3 - [PIGS_MOUSE]	0.83214	0.496872	1.61834	0.0595017	1.34669	0.0595017
E0CZ81;E0CXJ6;Q8CIV8	2	2	76.84	Tubulin-specific chaperone E OS=Mus musculus GN=Tbce PE=1 SV=1 - [E0CZ81_MOUSE]	1.43825	0.273984	1.08883	0.558179	1.56601	0.558179
P97346	2	2	76.83	Nucleoredoxin OS=Mus musculus GN=Nxn PE=1 SV=1 - [NXN_MOUSE]	0.825566	0.459695	2.18931	0.00574334	1.80742	0.00574334
D3Z3N4;D3YWT1	2	2	72.25	MCG11326, isoform CRA_a OS=Mus musculus GN=Hnrnph3 PE=1 SV=1 - [D3Z3N4_MOUSE]	0.886444	0.363802	0.79772	0.476818	0.707134	0.476818
Q80U70;E9PW15	2	2	77.05	Polycomb protein Suz12 OS=Mus musculus GN=Suz12 PE=1 SV=2 - [SUZ12_MOUSE]	1.07903	0.882438	3.07794	0.278691	3.32118	0.278691
Q922D4;G5E8R4	2	2	72.19	Serine/threonine-protein phosphatase 6 regulatory subunit 3 OS=Mus musculus GN=Ppp6r3 PE=1 SV=1 - [PP6R3_MOUSE]	1.59243	0.250923	1.19943	0.721193	1.91001	0.721193
P70444	2	2	97.41	BH3-interacting domain death agonist OS=Mus musculus GN=Bid PE=1 SV=2 - [BID_MOUSE]	0.761199	0.672897	0.370058	0.0509302	0.281688	0.0509302
Q3UD01	2	2	24.4234	Putative ataxin-7-like protein 3B OS=Mus musculus GN=Atxn7l3b PE=1 SV=1 - [A7L3B_MOUSE]	2.11054	0.127868	2.0187	0.0826807	4.26055	0.0826807
O88477	3	3	115.99	Insulin-like growth factor 2 mRNA-binding protein 1 OS=Mus musculus GN=Igf2bp1 PE=1 SV=1 - [IF2B1_MOUSE]	0.622827	0.00473622	2.91325	0.0131809	1.81445	0.0131809
Q3URQ0;F6ZZ61	3	3	130.2	Testis-expressed sequence 10 protein OS=Mus musculus GN=Tex10 PE=1 SV=1 - [TEX10_MOUSE]	1.36776	0.0040429	0.457869	0.08034	0.626254	0.08034
Q9CWW6	2	2	44.83	Peptidyl-prolyl cis-trans isomerase NIMA-interacting 4 OS=Mus musculus GN=Pin4 PE=1 SV=1 - [PIN4_MOUSE]	0.972987	0.855075	1.80454	0.116852	1.7558	0.116852
Q80W68	2	2	88.65	Kin of IRRE-like protein 1 OS=Mus musculus GN=Kirrel PE=1 SV=1 - [KIRR1_MOUSE]	0.369783	0.0248363	4.92387	0.0164831	1.82076	0.0164831
A0A0J9YUR2;A0A0J9YTU3;A0A0J9YUF8;A0A0J9YUG8;A0A0J9YV86;Q5SXY1	3	3	93.51	Cytospin-B OS=Mus musculus GN=Specc1 PE=1 SV=1 - [A0A0J9YUR2_MOUSE]	1.1669	0.519198	1.57234	0.00524881	1.83477	0.00524881
Q9JMG1	2	2	107.23	Endothelial differentiation-related factor 1 OS=Mus musculus GN=Edf1 PE=1 SV=1 - [EDF1_MOUSE]	0.867566	0.661902	1.62687	0.248952	1.41142	0.248952
Q61703;G3X977;Q3UEG7	2	2	73.24	Inter-alpha-trypsin inhibitor heavy chain H2 OS=Mus musculus GN=Itih2 PE=1 SV=1 - [ITIH2_MOUSE]	1.05655	0.600639	1.75891	0.0479845	1.85837	0.0479845
Q6A009	2	2	94.43	E3 ubiquitin-protein ligase listerin OS=Mus musculus GN=Ltn1 PE=1 SV=3 - [LTN1_MOUSE]	1.69115	0.149959	0.379914	0.0504216	0.642489	0.0504216
A0A0R4IZW7;D3Z413;D6RFC0;D6RG86;E9PWD4;H3BK68;H3BKB8;H3BKS8;H3BKV3;H3BL70;Q3TX08	2	2	59.62	tRNA (guanine(26)-N(2))-dimethyltransferase OS=Mus musculus GN=Trmt1 PE=1 SV=1 - [A0A0R4IZW7_MOUSE]	0.872312	0.53802	1.34575	0.349002	1.17391	0.349002
Q8QZT1	15	15	597.539	Acetyl-CoA acetyltransferase, mitochondrial OS=Mus musculus GN=Acat1 PE=1 SV=1 - [THIL_MOUSE]	1.06306	0.332253	1.75186	0.042208	1.86233	0.042208
Q8BLF1	2	2	78.11	Neutral cholesterol ester hydrolase 1 OS=Mus musculus GN=Nceh1 PE=1 SV=1 - [NCEH1_MOUSE]	0.962449	0.824721	0.647419	0.153552	0.623108	0.153552
Q99PP9;Q5SVT1;Q5SVT2	2	2	57.25	Tripartite motif-containing protein 16 OS=Mus musculus GN=Trim16 PE=1 SV=2 - [TRI16_MOUSE]	1.22265	0.587356	1.08126	0.819875	1.322	0.819875
Q6GQT9	5	5	147.28	Nodal modulator 1 OS=Mus musculus GN=Nomo1 PE=1 SV=1 - [NOMO1_MOUSE]	0.969194	0.871373	1.93248	0.0223157	1.87295	0.0223157
Q9QY06;E9PWZ6;E9PZW8;E9QKV6	2	2	82.07	Unconventional myosin-IXb OS=Mus musculus GN=Myo9b PE=1 SV=2 - [MYO9B_MOUSE]	1.15595	0.427558	0.699317	0.236242	0.808379	0.236242
E9Q0A7;B1H3M0;Q4KMM3	2	2	31.1775	Oxidation resistance protein 1 OS=Mus musculus GN=Oxr1 PE=1 SV=1 - [E9Q0A7_MOUSE]	1.31389	0.682959	0.423747	0.292749	0.556756	0.292749
B9EJR8;B2RY24	2	2	44.49	Dynein assembly factor 5, axonemal OS=Mus musculus GN=Dnaaf5 PE=1 SV=1 - [DAAF5_MOUSE]	1.37877	0.545942	0.335135	0.140645	0.462074	0.140645
D3Z600;O09012	2	2	23.8795	Peroxisomal targeting signal 1 receptor OS=Mus musculus GN=Pex5 PE=1 SV=1 - [D3Z600_MOUSE]	1.58492	0.250569	1.99718	0.0886766	3.16537	0.0886766
A0A0A6YVU8;D3YUD8;Q9JKV1	3	3	116.84	MCG119397 OS=Mus musculus GN=Gm9774 PE=4 SV=1 - [A0A0A6YVU8_MOUSE]	0.932819	0.746192	2.02293	0.0174402	1.88703	0.0174402
Q80XC2	2	2	57.69	tRNA (adenine(58)-N(1))-methyltransferase catalytic subunit TRMT61A OS=Mus musculus GN=Trmt61a PE=2 SV=1 - [TRM61_MOUSE]	1.98699	0.0736054	0.664228	0.331401	1.31981	0.331401
Q8VDQ1;D6RGL6;Q3TXN1	2	2	65.26	Prostaglandin reductase 2 OS=Mus musculus GN=Ptgr2 PE=1 SV=2 - [PTGR2_MOUSE]	0.494307	0.0751126	0.53979	0.0530852	0.266822	0.0530852
Q9DCF9	2	2	90.92	Translocon-associated protein subunit gamma OS=Mus musculus GN=Ssr3 PE=1 SV=1 - [SSRG_MOUSE]	0.888564	0.149951	1.70253	0.0741985	1.51281	0.0741985
P58022	2	2	1.89719	Lysyl oxidase homolog 2 OS=Mus musculus GN=Loxl2 PE=1 SV=2 - [LOXL2_MOUSE]	1.4377	0.288128	0.9156	0.813728	1.31635	0.813728
P29533;A0A0G2JFP9;Q3UPN1	3	3	57.8966	Vascular cell adhesion protein 1 OS=Mus musculus GN=Vcam1 PE=1 SV=1 - [VCAM1_MOUSE]	0.886527	0.482642	2.13797	2.00878e-06	1.89537	2.00878e-06
D3Z3A6;D3YXR5;D3Z2V0;F7BTZ2;Q60953	5	3	120.386	Protein PML OS=Mus musculus GN=Pml PE=1 SV=1 - [D3Z3A6_MOUSE]	0.813944	0.481463	2.33128	0.0237398	1.89753	0.0237398
R4GML4;A0A0G2JFA2;A2AL36;E9Q9E7;R4GML3	2	2	2.30184	Centriolin (Fragment) OS=Mus musculus GN=Cntrl PE=1 SV=2 - [R4GML4_MOUSE]	1.12912	0.411953	1.40844	0.0906748	1.59029	0.0906748
Q6PAQ4;A2ALB1;A2ALB2	2	2	4.21204	RNA exonuclease 4 OS=Mus musculus GN=Rexo4 PE=2 SV=2 - [REXO4_MOUSE]	0.704382	0.374895	1.80645	0.0677406	1.27243	0.0677406
Q9Z1K5;H7BWY7;H9KV21	4	4	114.541	E3 ubiquitin-protein ligase ARIH1 OS=Mus musculus GN=Arih1 PE=1 SV=3 - [ARI1_MOUSE]	0.985436	0.87903	1.95533	0.0426785	1.92685	0.0426785
D3YXW1;Q9D945	2	2	40.82	Protein LLP homolog (Fragment) OS=Mus musculus GN=Llph PE=1 SV=1 - [D3YXW1_MOUSE]	1.65985	0.399345	0.0636529	0.0596501	0.105654	0.0596501
Q8R404	2	2	68.91	MICOS complex subunit MIC13 OS=Mus musculus GN=Mic13 PE=1 SV=1 - [MIC13_MOUSE]	1.16845	0.741928	0.790268	0.623688	0.923393	0.623688
P40240	2	2	27.91	CD9 antigen OS=Mus musculus GN=Cd9 PE=1 SV=2 - [CD9_MOUSE]	1.45404	0.273878	0.657157	0.21622	0.95553	0.21622
Q5SUF8;E9PWL1;Q5SUF5;Q5SUF6;Q5SUF7;Q5SUF9;Q5SUG0;Q5SUG1;Q5SUG2;Q5SUG3;Q5SUG4	2	2	2.67088	Protein Cacna1g OS=Mus musculus GN=Cacna1g PE=1 SV=1 - [Q5SUF8_MOUSE]	0.869645	0.291697	1.07665	0.741605	0.936303	0.741605
O88487;A2BFF5;A2BFF8;A2BFF9;Q3TPJ8	6	6	315.055	Cytoplasmic dynein 1 intermediate chain 2 OS=Mus musculus GN=Dync1i2 PE=1 SV=1 - [DC1I2_MOUSE]	0.997345	0.988397	1.93644	0.018917	1.9313	0.018917
A0A140T8R7;K3W4P9;Q8CFE3	2	2	30.71	REST corepressor 1 OS=Mus musculus GN=Rcor1 PE=1 SV=1 - [A0A140T8R7_MOUSE]	0.861308	0.36759	1.10654	0.265507	0.953069	0.265507
Q9CWN7	3	3	67.02	CCR4-NOT transcription complex subunit 11 OS=Mus musculus GN=Cnot11 PE=1 SV=1 - [CNO11_MOUSE]	0.937376	0.792365	2.06249	0.0110717	1.93333	0.0110717
F6T4M4;A2A983	4	3	63.0517	Serine/arginine repetitive matrix protein 1 (Fragment) OS=Mus musculus GN=Srrm1 PE=1 SV=1 - [F6T4M4_MOUSE]	1.07424	0.769985	1.80195	0.0119851	1.93572	0.0119851
P17095	2	2	3.54779	High mobility group protein HMG-I/HMG-Y OS=Mus musculus GN=Hmga1 PE=1 SV=4 - [HMGA1_MOUSE]	0.84871	0.574367	0.708647	0.152004	0.601436	0.152004
P22907	2	2	144.03	Porphobilinogen deaminase OS=Mus musculus GN=Hmbs PE=1 SV=2 - [HEM3_MOUSE]	1.52666	0.211712	0.587516	0.159582	0.896939	0.159582
Q8VEA4	2	2	23.62	Mitochondrial intermembrane space import and assembly protein 40 OS=Mus musculus GN=Chchd4 PE=1 SV=1 - [MIA40_MOUSE]	0.89176	0.403075	0.702608	0.349722	0.626558	0.349722
Q8CG70;D6RHQ3	2	2	64.13	Prolyl 3-hydroxylase 3 OS=Mus musculus GN=Leprel2 PE=2 SV=1 - [P3H3_MOUSE]	1.38004	0.0294424	0.829432	0.552375	1.14465	0.552375
Q9CQ25	2	2	161.68	Mitotic-spindle organizing protein 2 OS=Mus musculus GN=Mzt2 PE=1 SV=1 - [MZT2_MOUSE]	1.18867	0.621141	1.47588	0.253485	1.75434	0.253485
Q06185	2	2	86.82	ATP synthase subunit e, mitochondrial OS=Mus musculus GN=Atp5i PE=1 SV=2 - [ATP5I_MOUSE]	0.839693	0.342132	1.44528	0.213864	1.21359	0.213864
Q9WV03	2	2	50.18	Protein FAM50A OS=Mus musculus GN=Fam50a PE=1 SV=1 - [FA50A_MOUSE]	0.918247	0.544688	1.54167	0.141526	1.41564	0.141526
D6RH36;D6RI85;Q8BV13	2	2	55.64	COP9 signalosome complex subunit 7b OS=Mus musculus GN=Cops7b PE=4 SV=1 - [D6RH36_MOUSE]	1.15109	0.421602	0.696527	0.400273	0.801765	0.400273
Q9D8T7;F7DE82;F8WHU8	2	2	25.33	SRA stem-loop-interacting RNA-binding protein, mitochondrial OS=Mus musculus GN=Slirp PE=1 SV=2 - [SLIRP_MOUSE]	0.970605	0.726478	1.12089	0.529847	1.08794	0.529847
Z4YKM2;B1AR13;B2RWE3	2	2	2.47325	CDGSH iron-sulfur domain-containing protein 3, mitochondrial OS=Mus musculus GN=Cisd3 PE=1 SV=1 - [Z4YKM2_MOUSE]	0.363671	0.435518	0.268077	0.319024	0.0974921	0.319024
Q8VI94	3	3	114.12	2'-5'-oligoadenylate synthase-like protein 1 OS=Mus musculus GN=Oasl1 PE=2 SV=1 - [OASL1_MOUSE]	0.491113	0.00125746	3.95443	0.00558848	1.94207	0.00558848
Q6NVF9;H3BJ30;H3BJW3;H3BLM9	2	2	37.57	Cleavage and polyadenylation specificity factor subunit 6 OS=Mus musculus GN=Cpsf6 PE=1 SV=1 - [CPSF6_MOUSE]	0.943742	0.675667	1.23717	0.265484	1.16757	0.265484
P61514	2	2	130.53	60S ribosomal protein L37a OS=Mus musculus GN=Rpl37a PE=1 SV=2 - [RL37A_MOUSE]	1.38893	0.0381913	1.06043	0.537148	1.47286	0.537148
P29452	2	2	37.7606	Caspase-1 OS=Mus musculus GN=Casp1 PE=1 SV=1 - [CASP1_MOUSE]	0.758186	0.286124	1.31422	0.165471	0.996421	0.165471
Q3UPH1	2	2	67.55	Protein PRRC1 OS=Mus musculus GN=Prrc1 PE=1 SV=1 - [PRRC1_MOUSE]	1.3479	0.11179	1.19024	0.137989	1.60432	0.137989
P35569;Q543V3	2	2	5.60525	Insulin receptor substrate 1 OS=Mus musculus GN=Irs1 PE=1 SV=1 - [IRS1_MOUSE]	0.967839	0.924389	1.75378	0.322035	1.69738	0.322035
Q8CEC0	5	4	139.56	Nuclear pore complex protein Nup88 OS=Mus musculus GN=Nup88 PE=1 SV=1 - [NUP88_MOUSE]	0.935435	0.716887	2.0915	0.015009	1.95646	0.015009
Q60767;A2AW86	2	2	73.43	Lymphocyte antigen 75 OS=Mus musculus GN=Ly75 PE=1 SV=2 - [LY75_MOUSE]	1.55258	0.282151	0.579184	0.165669	0.89923	0.165669
O35874;Q5SSP3	2	2	107.56	Neutral amino acid transporter A OS=Mus musculus GN=Slc1a4 PE=1 SV=1 - [SATT_MOUSE]	0.986847	0.945018	1.275	0.217129	1.25823	0.217129
A6X8Z3;Q5SF07;Q9CPN8	4	4	153.405	Insulin-like growth factor 2 mRNA-binding protein 2 OS=Mus musculus GN=Igf2bp2 PE=1 SV=1 - [A6X8Z3_MOUSE]	1.1569	0.484892	1.69172	0.0312689	1.95715	0.0312689
Q8R4U7;E9Q9L3	2	2	76.23	Leucine zipper protein 1 OS=Mus musculus GN=Luzp1 PE=1 SV=2 - [LUZP1_MOUSE]	0.563536	0.124102	2.74843	0.0885034	1.54884	0.0885034
Q9QUR7;Q3ULQ2	3	2	208.27	Peptidyl-prolyl cis-trans isomerase NIMA-interacting 1 OS=Mus musculus GN=Pin1 PE=1 SV=1 - [PIN1_MOUSE]	0.940986	0.806244	2.08121	0.0238748	1.95839	0.0238748
Q3TBW2;A2A715	2	2	33.6121	39S ribosomal protein L10, mitochondrial OS=Mus musculus GN=Mrpl10 PE=1 SV=2 - [RM10_MOUSE]	1.02797	0.85197	0.624516	0.203253	0.641984	0.203253
Q80VD1	2	2	81.92	Protein FAM98B OS=Mus musculus GN=Fam98b PE=1 SV=1 - [FA98B_MOUSE]	0.805153	0.238664	2.43374	0.0186749	1.95954	0.0186749
Q8K327	2	2	61.03	Chromosome alignment-maintaining phosphoprotein 1 OS=Mus musculus GN=Champ1 PE=1 SV=1 - [CHAP1_MOUSE]	1.01546	0.943936	1.16162	0.683673	1.17958	0.683673
Q63850;A0A140LJ77;A0A140LJH5	2	2	35.4281	Nuclear pore glycoprotein p62 OS=Mus musculus GN=Nup62 PE=1 SV=2 - [NUP62_MOUSE]	0.991133	0.959498	1.99528	0.0045183	1.97758	0.0045183
Q8R0F6;A0A087WPY0;A0A087WS54	2	2	59.78	Integrin-linked kinase-associated serine/threonine phosphatase 2C OS=Mus musculus GN=Ilkap PE=2 SV=1 - [ILKAP_MOUSE]	0.99476	0.978225	0.6535	0.304357	0.650075	0.304357
Q8CBY8	2	2	54.14	Dynactin subunit 4 OS=Mus musculus GN=Dctn4 PE=1 SV=1 - [DCTN4_MOUSE]	1.00924	0.981945	1.95165	0.0617378	1.96968	0.0617378
A0A0R4J098;O88291	2	2	29.5384	DBIRD complex subunit ZNF326 OS=Mus musculus GN=Zfp326 PE=1 SV=1 - [A0A0R4J098_MOUSE]	0.914176	0.404227	2.17907	0.0267965	1.99205	0.0267965
Q9DBL7	2	2	36.77	Bifunctional coenzyme A synthase OS=Mus musculus GN=Coasy PE=1 SV=2 - [COASY_MOUSE]	1.25372	0.387942	0.594903	0.174213	0.745841	0.174213
Q9JMH9;B2RRE2;E9Q405;E9QA74;E9QAX2;K3W4L0	2	2	58.8	Unconventional myosin-XVIIIa OS=Mus musculus GN=Myo18a PE=1 SV=2 - [MY18A_MOUSE]	0.951844	0.890486	0.694056	0.156321	0.660633	0.156321
Q68FF6;D3Z1I2;D3Z409;E9PVA6;F6WV69;F7BIK4;J3QK07;Q5F258;Q80XR8;Q9JLQ2	2	2	35.628	ARF GTPase-activating protein GIT1 OS=Mus musculus GN=Git1 PE=1 SV=1 - [GIT1_MOUSE]	0.975115	0.865638	1.29971	0.19383	1.26737	0.19383
Q8VCV2;Q8CBD0;Q9QYF9	3	3	26.4056	Ndrg3 protein OS=Mus musculus GN=Ndrg3 PE=1 SV=1 - [Q8VCV2_MOUSE]	1.15749	0.391266	1.73034	0.0123506	2.00285	0.0123506
O54950	2	2	31.6922	5'-AMP-activated protein kinase subunit gamma-1 OS=Mus musculus GN=Prkag1 PE=1 SV=2 - [AAKG1_MOUSE]	1.31447	0.22009	0.909179	0.903129	1.19509	0.903129
Q3UQ84;A0A0G2JFR0;A0A0G2JGZ2;E9Q7H6;Q3TP97;Q922A3	2	2	99.64	Threonine--tRNA ligase, mitochondrial OS=Mus musculus GN=Tars2 PE=1 SV=1 - [SYTM_MOUSE]	0.965776	0.81593	1.2932	0.379669	1.24894	0.379669
P35821	2	2	59.635	Tyrosine-protein phosphatase non-receptor type 1 OS=Mus musculus GN=Ptpn1 PE=1 SV=2 - [PTN1_MOUSE]	0.922559	0.32681	2.18522	0.0279134	2.01599	0.0279134
Q6A099;Q6DFZ1	6	5	140.711	MKIAA0248 protein (Fragment) OS=Mus musculus GN=Gbf1 PE=1 SV=1 - [Q6A099_MOUSE]	1.13846	0.304654	1.77139	0.00154052	2.01665	0.00154052
Q99K70	2	2	24.2155	Ras-related GTP-binding protein C OS=Mus musculus GN=Rragc PE=1 SV=1 - [RRAGC_MOUSE]	0.94544	0.800633	0.542873	0.0853761	0.513254	0.0853761
A2API8;F7AA26;O54931	2	2	98.55	A-kinase anchor protein 2 OS=Mus musculus GN=Akap2 PE=1 SV=1 - [A2API8_MOUSE]	1.17432	0.357816	1.72482	0.00247752	2.02549	0.00247752
Q9JJY4;A0A0G2JE88	2	2	55.33	Probable ATP-dependent RNA helicase DDX20 OS=Mus musculus GN=Ddx20 PE=1 SV=2 - [DDX20_MOUSE]	1.17907	0.392285	0.862997	0.335597	1.01753	0.335597
Q8K4L0	2	2	85.37	ATP-dependent RNA helicase DDX54 OS=Mus musculus GN=Ddx54 PE=1 SV=1 - [DDX54_MOUSE]	1.17377	0.47316	0.547417	0.132043	0.642543	0.132043
Q9WU62	2	2	58.1	Inner centromere protein OS=Mus musculus GN=Incenp PE=1 SV=2 - [INCE_MOUSE]	0.807943	0.667345	1.59665	0.195395	1.29001	0.195395
P70388;A8Y5I3;Q5SV02	2	2	64.65	DNA repair protein RAD50 OS=Mus musculus GN=Rad50 PE=1 SV=1 - [RAD50_MOUSE]	1.37406	0.136025	0.60813	0.0870557	0.835604	0.0870557
P97329	2	2	37.5671	Kinesin-like protein KIF20A OS=Mus musculus GN=Kif20a PE=2 SV=1 - [KI20A_MOUSE]	1.03571	0.836774	1.14497	0.470647	1.18585	0.470647
A2AA71;Q3U2P1	2	2	97.15	Protein transport protein Sec24A OS=Mus musculus GN=Sec24a PE=1 SV=1 - [A2AA71_MOUSE]	1.35015	0.0847606	0.850807	0.535185	1.14871	0.535185
O54774	4	3	71.3787	AP-3 complex subunit delta-1 OS=Mus musculus GN=Ap3d1 PE=1 SV=1 - [AP3D1_MOUSE]	1.41109	0.018149	0.865875	0.418241	1.22183	0.418241
Q9DBL1;E9Q5L3	2	2	87.2	Short/branched chain specific acyl-CoA dehydrogenase, mitochondrial OS=Mus musculus GN=Acadsb PE=1 SV=1 - [ACDSB_MOUSE]	1.1496	0.634948	0.593229	0.0670873	0.681976	0.0670873
Q9WUN2	2	2	116.51	Serine/threonine-protein kinase TBK1 OS=Mus musculus GN=Tbk1 PE=1 SV=1 - [TBK1_MOUSE]	1.13511	0.664227	3.01854	0.0582491	3.42638	0.0582491
E9Q8K8;A0A1B0GRU3;Q6ZPZ3	2	2	52.94	Zinc finger CCCH domain-containing protein 4 OS=Mus musculus GN=Zc3h4 PE=1 SV=1 - [E9Q8K8_MOUSE]	0.829622	0.204191	1.79196	0.116719	1.48665	0.116719
Q9WTP2	2	2	56.15	Protein sprouty homolog 4 OS=Mus musculus GN=Spry4 PE=2 SV=1 - [SPY4_MOUSE]	0.810049	0.0277502	2.51862	0.0409786	2.04021	0.0409786
Q91WS0	2	2	111.69	CDGSH iron-sulfur domain-containing protein 1 OS=Mus musculus GN=Cisd1 PE=1 SV=1 - [CISD1_MOUSE]	1.42354	0.0324632	1.34554	0.121376	1.91543	0.121376
G3UWZ0;O88379	2	2	84.34	Bromodomain adjacent to zinc finger domain protein 1A OS=Mus musculus GN=Baz1a PE=1 SV=1 - [G3UWZ0_MOUSE]	0.955583	0.780966	0.744451	0.382191	0.711385	0.382191
Q99J56	2	2	91.4	Derlin-1 OS=Mus musculus GN=Derl1 PE=1 SV=1 - [DERL1_MOUSE]	1.27629	0.55129	0.985425	0.958697	1.25769	0.958697
A0A087WQH8	2	2	105.67	Probable UDP-sugar transporter protein SLC35A4 OS=Mus musculus GN=Slc35a4 PE=1 SV=1 - [A0A087WQH8_MOUSE]	1.44282	0.0177861	1.2278	0.0653237	1.77149	0.0653237
A2AUR3;A2AUR5;Q60866	2	2	96.78	Phosphotriesterase-related protein (Fragment) OS=Mus musculus GN=Pter PE=1 SV=2 - [A2AUR3_MOUSE]	0.998507	0.990403	2.04553	0.0289665	2.04248	0.0289665
P97390	2	2	81.08	Vacuolar protein sorting-associated protein 45 OS=Mus musculus GN=Vps45 PE=1 SV=1 - [VPS45_MOUSE]	1.19147	0.432976	0.445581	0.286281	0.530898	0.286281
P49615;A0A0G2JDL3	2	2	61.6	Cyclin-dependent-like kinase 5 OS=Mus musculus GN=Cdk5 PE=1 SV=1 - [CDK5_MOUSE]	1.24348	0.211546	0.786864	0.648846	0.978449	0.648846
Q6PCM2	2	2	32.4011	Integrator complex subunit 6 OS=Mus musculus GN=Ints6 PE=1 SV=1 - [INT6_MOUSE]	0.854918	0.443823	2.21342	0.104246	1.89229	0.104246
P58281;E0CXD1;F6U775;H7BX01	2	2	98.49	Dynamin-like 120 kDa protein, mitochondrial OS=Mus musculus GN=Opa1 PE=1 SV=1 - [OPA1_MOUSE]	1.20933	0.375661	0.664881	0.0830601	0.804062	0.0830601
Q2TBE6	2	2	46.4823	Phosphatidylinositol 4-kinase type 2-alpha OS=Mus musculus GN=Pi4k2a PE=1 SV=1 - [P4K2A_MOUSE]	1.17241	0.362098	0.295349	0.0600835	0.34627	0.0600835
Q99MJ9	2	2	42.9	ATP-dependent RNA helicase DDX50 OS=Mus musculus GN=Ddx50 PE=2 SV=1 - [DDX50_MOUSE]	1.12723	0.744487	1.89973	0.219218	2.14143	0.219218
Q8VBZ3	6	6	315.165	Cleft lip and palate transmembrane protein 1 homolog OS=Mus musculus GN=Clptm1 PE=1 SV=1 - [CLPT1_MOUSE]	1.00337	0.984086	2.04297	0.0252491	2.04986	0.0252491
Q3V300;A0A0U1RPH8	2	2	56.62	Kinesin-like protein KIF22 OS=Mus musculus GN=Kif22 PE=2 SV=2 - [KIF22_MOUSE]	0.89378	0.711067	1.67474	0.265228	1.49685	0.265228
O70433	2	2	83.13	Four and a half LIM domains protein 2 OS=Mus musculus GN=Fhl2 PE=1 SV=1 - [FHL2_MOUSE]	0.931033	0.630225	2.21218	0.0253503	2.05961	0.0253503
P21279	2	2	42.03	Guanine nucleotide-binding protein G(q) subunit alpha OS=Mus musculus GN=Gnaq PE=1 SV=4 - [GNAQ_MOUSE]	1.78777	0.128319	1.79211	0.13364	3.20389	0.13364
A2T4N6;A0A0R4J0N5;P46718	2	2	69.0312	Programmed cell death 2 alternative transcript OS=Mus musculus GN=Pdcd2 PE=1 SV=1 - [A2T4N6_MOUSE]	0.774603	0.312687	0.958238	0.834068	0.742254	0.834068
B1ATZ1;B1ATZ0;F6VV02;Q3UMA3;Q99LI8	2	2	38.2887	Hepatocyte growth factor-regulated tyrosine kinase substrate OS=Mus musculus GN=Hgs PE=1 SV=1 - [B1ATZ1_MOUSE]	0.85678	0.597277	2.42053	0.0099464	2.07387	0.0099464
Q8K2K6;A0A087WNV1;A0A087WR52;A0A087WSR7	2	2	151.21	Arf-GAP domain and FG repeat-containing protein 1 OS=Mus musculus GN=Agfg1 PE=1 SV=2 - [AGFG1_MOUSE]	0.892355	0.626402	1.462	0.065362	1.30463	0.065362
D3Z3E0;D3Z3E4;F6Y765;Q8BVE8	2	2	6.82964	Histone-lysine N-methyltransferase NSD2 OS=Mus musculus GN=Whsc1 PE=1 SV=1 - [D3Z3E0_MOUSE]	1.04109	0.609265	0.588877	0.142312	0.613074	0.142312
D3YX27;A2RT60;D3YX28;F6TCV0;Q9JIY5	2	2	114.26	Serine protease HTRA2, mitochondrial OS=Mus musculus GN=Htra2 PE=1 SV=1 - [D3YX27_MOUSE]	0.772162	0.166777	1.59144	0.0547077	1.22885	0.0547077
Q921Y2	2	2	107.44	U3 small nucleolar ribonucleoprotein protein IMP3 OS=Mus musculus GN=Imp3 PE=2 SV=1 - [IMP3_MOUSE]	0.939763	0.6825	1.15277	0.457942	1.08333	0.457942
A2AIX1;E9QAT4;F7BPW6	3	3	54.4971	Protein Sec16a OS=Mus musculus GN=Sec16a PE=1 SV=1 - [A2AIX1_MOUSE]	0.935695	0.630737	2.22045	0.00805563	2.07766	0.00805563
E9PWW9;E9Q4Y2;A0A0U1RPA7	2	2	37.51	Protein Rsf1 OS=Mus musculus GN=Rsf1 PE=1 SV=2 - [E9PWW9_MOUSE]	1.03702	0.578588	0.724817	0.053886	0.751648	0.053886
Q99MU3	2	2	51.7013	Double-stranded RNA-specific adenosine deaminase OS=Mus musculus GN=Adar PE=1 SV=2 - [DSRAD_MOUSE]	0.742009	0.373004	2.81598	0.00108572	2.08948	0.00108572
O35900;O35901	2	2	124.12	U6 snRNA-associated Sm-like protein LSm2 OS=Mus musculus GN=Lsm2 PE=1 SV=1 - [LSM2_MOUSE]	1.15488	0.413878	1.11252	0.427526	1.28483	0.427526
Q920A5	2	2	95.85	Retinoid-inducible serine carboxypeptidase OS=Mus musculus GN=Scpep1 PE=1 SV=2 - [RISC_MOUSE]	1.04065	0.633209	1.40633	0.235499	1.4635	0.235499
Q8BI84	2	2	33.8931	Melanoma inhibitory activity protein 3 OS=Mus musculus GN=Mia3 PE=1 SV=2 - [MIA3_MOUSE]	0.769143	0.470763	2.72939	0.0287757	2.09929	0.0287757
A0A140LJG6;A0A140LHG8;A0A140LHR3;A0A140LJ01;Q9CYN2	2	2	29.6407	MCG7038, isoform CRA_a OS=Mus musculus GN=Spcs2 PE=1 SV=1 - [A0A140LJG6_MOUSE]	1.00391	0.949842	1.26243	0.148607	1.26737	0.148607
E9PXC0;P14576	2	2	48.3667	Protein Srp54b OS=Mus musculus GN=Srp54b PE=1 SV=1 - [E9PXC0_MOUSE]	1.13943	0.518835	0.794423	0.253822	0.905188	0.253822
A2BGI8;A2BGI9;Q9D868	2	2	63.87	Peptidyl-prolyl cis-trans isomerase (Fragment) OS=Mus musculus GN=Ppih PE=1 SV=1 - [A2BGI8_MOUSE]	0.809492	0.338961	1.31694	0.246327	1.06606	0.246327
Q3UIU2;A2AP32	2	2	77.83	NADH dehydrogenase [ubiquinone] 1 beta subcomplex subunit 6 OS=Mus musculus GN=Ndufb6 PE=1 SV=3 - [NDUB6_MOUSE]	0.875767	0.157817	1.41045	0.154015	1.23523	0.154015
Q9Z0H3;F6U415	2	2	60.6102	SWI/SNF-related matrix-associated actin-dependent regulator of chromatin subfamily B member 1 OS=Mus musculus GN=Smarcb1 PE=1 SV=1 - [SNF5_MOUSE]	0.866618	0.424094	1.59379	0.0719532	1.38121	0.0719532
Q91YD9	2	2	6.11439	Neural Wiskott-Aldrich syndrome protein OS=Mus musculus GN=Wasl PE=1 SV=1 - [WASL_MOUSE]	0.82611	0.12684	2.54199	0.0267174	2.09996	0.0267174
P43277	16	3	921.59	Histone H1.3 OS=Mus musculus GN=Hist1h1d PE=1 SV=2 - [H13_MOUSE]	1.07016	0.620748	1.96809	0.0427934	2.10618	0.0427934
Q61941;E9Q8F4;Q8BGK0;Q8C9V5	2	2	29.4545	NAD(P) transhydrogenase, mitochondrial OS=Mus musculus GN=Nnt PE=1 SV=2 - [NNTM_MOUSE]	0.87878	0.413379	1.19619	0.412458	1.05119	0.412458
Q8K2H2;A0A0A0MQF5;F6VDQ9	2	2	86.01	OTU domain-containing protein 6B OS=Mus musculus GN=Otud6b PE=1 SV=1 - [OTU6B_MOUSE]	0.818802	0.137678	1.37907	0.0922242	1.12918	0.0922242
Q64701	2	2	52.4504	Retinoblastoma-like protein 1 OS=Mus musculus GN=Rbl1 PE=1 SV=3 - [RBL1_MOUSE]	0.718205	0.126415	1.4135	0.200913	1.01518	0.200913
Q9CZ42;J3QMM7;J3QN06;K3W4M4	2	2	35.8536	ATP-dependent (S)-NAD(P)H-hydrate dehydratase OS=Mus musculus GN=Naxd PE=1 SV=1 - [NNRD_MOUSE]	1.55639	0.0193188	1.38341	0.0323234	2.15313	0.0323234
[truncated: 136 more rows]

## Sheet: APLN vs Control
Accession	Description	Ratio WT / Control	pvalue WT / Control
Q9QXS1;A0A0R4J218;A0A0R4J221;A0A0R4J223;B1ARU1;B1ARU4;E9PVY8;E9PW24;E9Q3W4;E9Q9J6;E9QA63;F6R059;Q9QXZ0	Plectin OS=Mus musculus GN=Plec PE=1 SV=3 - [PLEC_MOUSE]	0.91073	0.109066
E9Q616;G5E8K8	Protein Ahnak OS=Mus musculus GN=Ahnak PE=1 SV=1 - [E9Q616_MOUSE]	0.902045	0.306146
Q8VDD5;E9QPE7;F2Z494;O08638	Myosin-9 OS=Mus musculus GN=Myh9 PE=1 SV=4 - [MYH9_MOUSE]	0.80463	0.101182
P20152;A0A0A6YWC8;A2AKJ2;G3X981;G5E846;P08551;P15331;P46660	Vimentin OS=Mus musculus GN=Vim PE=1 SV=3 - [VIME_MOUSE]	0.917163	0.119851
B7FAU9;B7FAV1;F6XC15;F6Z2C0;F7AVL7;J3JS91;Q8BTM8	Filamin, alpha OS=Mus musculus GN=Flna PE=1 SV=1 - [B7FAU9_MOUSE]	0.902435	0.189613
P11499;D3Z1R1;E9PX27;E9Q0C3;E9Q3D6;H3BLM8;Q9D5S7	Heat shock protein HSP 90-beta OS=Mus musculus GN=Hsp90ab1 PE=1 SV=3 - [HS90B_MOUSE]	0.862774	0.0829023
O35640;Q921D0	Annexin A8 OS=Mus musculus GN=Anxa8 PE=1 SV=2 - [ANXA8_MOUSE]	0.217178	0.00544137
P08730	Keratin, type I cytoskeletal 13 OS=Mus musculus GN=Krt13 PE=1 SV=2 - [K1C13_MOUSE]	0.295484	0.417263
Q8R127	Saccharopine dehydrogenase-like oxidoreductase OS=Mus musculus GN=Sccpdh PE=1 SV=1 - [SCPDL_MOUSE]	0.783799	0.770011
P60710;E9Q1F2;E9Q2D1;E9Q3M9;E9Q5F4;E9Q606;F6WX90;F8WGM8;G3UZ07;V9GXQ2	Actin, cytoplasmic 1 OS=Mus musculus GN=Actb PE=1 SV=1 - [ACTB_MOUSE]	0.855835	0.817269
P63260;B1ATY1;G3UYG0	Actin, cytoplasmic 2 OS=Mus musculus GN=Actg1 PE=1 SV=1 - [ACTG_MOUSE]	0.908792	0.875574
P58252	Elongation factor 2 OS=Mus musculus GN=Eef2 PE=1 SV=2 - [EF2_MOUSE]	1.07088	0.295336
Q8JZN5;A0A0G2JDY4	Acyl-CoA dehydrogenase family member 9, mitochondrial OS=Mus musculus GN=Acad9 PE=1 SV=2 - [ACAD9_MOUSE]	0.74672	0.436218
A0A0G2JGM2;A0A0G2JE25;A0A0G2JGP4;A0A0N4SVY1;B2KGV5;C0H5X4;E9PVD5;E9Q8V2;P08556;P32883;Q61411;Q9D091	GTPase NRas (Fragment) OS=Mus musculus GN=Nras PE=4 SV=1 - [A0A0G2JGM2_MOUSE]	0.847695	0.254652
P16858;A0A0A0MQF6;A0A0R4J0X7;Q64467;S4R1N5;S4R1W1;S4R1W8;S4R257;S4R2G5;V9GX06;V9GXA7	Glyceraldehyde-3-phosphate dehydrogenase OS=Mus musculus GN=Gapdh PE=1 SV=2 - [G3P_MOUSE]	0.933266	0.185981
Q80X90	Filamin-B OS=Mus musculus GN=Flnb PE=1 SV=3 - [FLNB_MOUSE]	0.995116	0.92817
P63017;D3YW43;D3Z5E2;Q504P4	Heat shock cognate 71 kDa protein OS=Mus musculus GN=Hspa8 PE=1 SV=1 - [HSP7C_MOUSE]	0.88231	0.377515
P52480;E9Q509;G3X925;P53657	Pyruvate kinase PKM OS=Mus musculus GN=Pkm PE=1 SV=4 - [KPYM_MOUSE]	0.880053	0.191485
Q9JHU4	Cytoplasmic dynein 1 heavy chain 1 OS=Mus musculus GN=Dync1h1 PE=1 SV=2 - [DYHC1_MOUSE]	1.04685	0.482465
P57780;D3Z0L8;D3Z761;E9PX29;E9Q2W9;Q91ZE6	Alpha-actinin-4 OS=Mus musculus GN=Actn4 PE=1 SV=1 - [ACTN4_MOUSE]	0.912227	0.523809
Q6IFZ6	Keratin, type II cytoskeletal 1b OS=Mus musculus GN=Krt77 PE=1 SV=1 - [K2C1B_MOUSE]	0.571826	0.523477
P68372	Tubulin beta-4B chain OS=Mus musculus GN=Tubb4b PE=1 SV=1 - [TBB4B_MOUSE]	0.910724	0.503955
Q921Q7	Ras and Rab interactor 1 OS=Mus musculus GN=Rin1 PE=1 SV=1 - [RIN1_MOUSE]	1.45596	0.250811
Q9CQK7	RWD domain-containing protein 1 OS=Mus musculus GN=Rwdd1 PE=1 SV=1 - [RWDD1_MOUSE]	1.77914	0.262088
Q9D6K9;H3BJ49;H3BJQ0	Ceramide synthase 5 OS=Mus musculus GN=Cers5 PE=1 SV=1 - [CERS5_MOUSE]	1.69758	0.130826
Q7TPV4	Myb-binding protein 1A OS=Mus musculus GN=Mybbp1a PE=1 SV=2 - [MBB1A_MOUSE]	0.990004	0.798621
Q3TCN2	Putative phospholipase B-like 2 OS=Mus musculus GN=Plbd2 PE=1 SV=2 - [PLBL2_MOUSE]	1.19536	0.334455
P10126;D3YZ68;D3Z3I8	Elongation factor 1-alpha 1 OS=Mus musculus GN=Eef1a1 PE=1 SV=3 - [EF1A1_MOUSE]	1.05353	0.778121
F6WYR6;F6WST0;F7BI63	Cyclin-L1 OS=Mus musculus GN=Ccnl1 PE=1 SV=1 - [F6WYR6_MOUSE]	0.868894	0.279046
P38647	Stress-70 protein, mitochondrial OS=Mus musculus GN=Hspa9 PE=1 SV=3 - [GRP75_MOUSE]	0.896503	0.195052
Q7TMM9	Tubulin beta-2A chain OS=Mus musculus GN=Tubb2a PE=1 SV=1 - [TBB2A_MOUSE]	1.01362	0.88502
Q68FD5;F6Z1R4;Q5SXR6	Clathrin heavy chain 1 OS=Mus musculus GN=Cltc PE=1 SV=3 - [CLH1_MOUSE]	1.06409	0.219468
Q8CBB6;P10853;P10854;P70696;Q64475;Q64478;Q64524;Q64525;Q6ZWY9;Q8CGP0;Q8CGP1;Q8CGP2;Q9D2U9	Histone H2B OS=Mus musculus GN=Hist1h2bq PE=2 SV=1 - [Q8CBB6_MOUSE]	1.01601	0.78225
Q9D8S4	Oligoribonuclease, mitochondrial OS=Mus musculus GN=Rexo2 PE=1 SV=2 - [ORN_MOUSE]	1.02773	0.800741
Q99P69;A0A0A6YVY5;A0A0A6YW74	Kinetochore protein Nuf2 OS=Mus musculus GN=Nuf2 PE=1 SV=2 - [NUF2_MOUSE]	0.963723	0.851707
Q9JKF1;A0A0U1RNG5;A0A0U1RPU3;Q3UQ44	Ras GTPase-activating-like protein IQGAP1 OS=Mus musculus GN=Iqgap1 PE=1 SV=2 - [IQGA1_MOUSE]	1.01036	0.901998
Q7TPR4;A1BN54	Alpha-actinin-1 OS=Mus musculus GN=Actn1 PE=1 SV=1 - [ACTN1_MOUSE]	0.858584	0.201091
P68033;A0A0U1RQ96;D3YZY0;D3Z2K3;P62737;P63268;P68134	Actin, alpha cardiac muscle 1 OS=Mus musculus GN=Actc1 PE=1 SV=1 - [ACTC_MOUSE]	0.96062	0.965745
Q8CGC7;A0A0A6YWA4;A0A0A6YWH3	Bifunctional glutamate/proline--tRNA ligase OS=Mus musculus GN=Eprs PE=1 SV=4 - [SYEP_MOUSE]	0.903575	0.0564173
P07356;B0V2N5;B0V2N7;B0V2N8	Annexin A2 OS=Mus musculus GN=Anxa2 PE=1 SV=2 - [ANXA2_MOUSE]	0.963328	0.513489
P09411;E9PZ22;G3X8W1;H3BLA6;P09041;S4R2M7	Phosphoglycerate kinase 1 OS=Mus musculus GN=Pgk1 PE=1 SV=4 - [PGK1_MOUSE]	0.821061	0.0879256
Q69ZN7;E9Q390	Myoferlin OS=Mus musculus GN=Myof PE=1 SV=2 - [MYOF_MOUSE]	0.965756	0.54971
Q9D8E6	60S ribosomal protein L4 OS=Mus musculus GN=Rpl4 PE=1 SV=3 - [RL4_MOUSE]	0.920396	0.234985
O54962	Barrier-to-autointegration factor OS=Mus musculus GN=Banf1 PE=1 SV=1 - [BAF_MOUSE]	1.75241	0.0962385
P80318;E9Q133;F6Q609;F6ZVG8;P60334;Q3U0I3	T-complex protein 1 subunit gamma OS=Mus musculus GN=Cct3 PE=1 SV=1 - [TCPG_MOUSE]	0.899074	0.439948
Q8VDU3;Q8C7I4	Apol9a protein OS=Mus musculus GN=Apol9a PE=1 SV=1 - [Q8VDU3_MOUSE]	0.3647	0.00322941
P11983;F2Z483	T-complex protein 1 subunit alpha OS=Mus musculus GN=Tcp1 PE=1 SV=3 - [TCPA_MOUSE]	0.930239	0.247383
Q791T5;D3YXC2	Mitochondrial carrier homolog 1 OS=Mus musculus GN=Mtch1 PE=1 SV=1 - [MTCH1_MOUSE]	1.46679	0.059597
Q8VEK3;G3XA10	Heterogeneous nuclear ribonucleoprotein U OS=Mus musculus GN=Hnrnpu PE=1 SV=1 - [HNRPU_MOUSE]	0.881004	0.198235
P68373;Q9JJZ2	Tubulin alpha-1C chain OS=Mus musculus GN=Tuba1c PE=1 SV=1 - [TBA1C_MOUSE]	0.966328	0.947924
Q03265;D3Z6F5;D6RJ16	ATP synthase subunit alpha, mitochondrial OS=Mus musculus GN=Atp5a1 PE=1 SV=1 - [ATPA_MOUSE]	0.948959	0.204664
P03921;Q9MD82	NADH-ubiquinone oxidoreductase chain 5 OS=Mus musculus GN=Mtnd5 PE=1 SV=3 - [NU5M_MOUSE]	1.20642	0.775227
P62806	Histone H4 OS=Mus musculus GN=Hist1h4a PE=1 SV=2 - [H4_MOUSE]	0.954075	0.253741
P80314	T-complex protein 1 subunit beta OS=Mus musculus GN=Cct2 PE=1 SV=4 - [TCPB_MOUSE]	0.982382	0.894102
Q6ZQH8;A2AWI5;F2Z4A7;F7BCN9;J3JSA4	Nucleoporin NUP188 homolog OS=Mus musculus GN=Nup188 PE=1 SV=2 - [NU188_MOUSE]	1.49122	0.308245
P80315;G3UXF3;G3UXG2;G3UYW5;G5E839	T-complex protein 1 subunit delta OS=Mus musculus GN=Cct4 PE=1 SV=3 - [TCPD_MOUSE]	0.967772	0.660838
O09005	Sphingolipid delta(4)-desaturase DES1 OS=Mus musculus GN=Degs1 PE=1 SV=1 - [DEGS1_MOUSE]	0.976355	0.855639
P60843;D6RJ11;D6RJ60;E9Q561;P10630;Q8BTU6	Eukaryotic initiation factor 4A-I OS=Mus musculus GN=Eif4a1 PE=1 SV=1 - [IF4A1_MOUSE]	0.964586	0.88413
P61979;B2M1R6;H3BJ43;H3BJS9;H3BK96;H3BKD0;H3BKI8;H3BLL4;H3BLP7;Q8BT23	Heterogeneous nuclear ribonucleoprotein K OS=Mus musculus GN=Hnrnpk PE=1 SV=1 - [HNRPK_MOUSE]	0.949549	0.340286
P56480	ATP synthase subunit beta, mitochondrial OS=Mus musculus GN=Atp5b PE=1 SV=2 - [ATPB_MOUSE]	0.945233	0.614929
Q9CQZ5	NADH dehydrogenase [ubiquinone] 1 alpha subcomplex subunit 6 OS=Mus musculus GN=Ndufa6 PE=1 SV=1 - [NDUA6_MOUSE]	1.29969	0.505413
Q8BKC5	Importin-5 OS=Mus musculus GN=Ipo5 PE=1 SV=3 - [IPO5_MOUSE]	1.01984	0.819553
Q9Z1Q9;G3UY93;G3UYW2;G3UZ22;G3UZX1	Valine--tRNA ligase OS=Mus musculus GN=Vars PE=1 SV=1 - [SYVC_MOUSE]	0.968447	0.527242
Q3U2G2;Q61316	Heat shock 70 kDa protein 4 OS=Mus musculus GN=Hspa4 PE=1 SV=1 - [Q3U2G2_MOUSE]	0.966336	0.26911
P16546;A3KGU4;A3KGU5;A3KGU7;A3KGU9;E9Q447	Spectrin alpha chain, non-erythrocytic 1 OS=Mus musculus GN=Sptan1 PE=1 SV=4 - [SPTN1_MOUSE]	1.02065	0.774277
P29341;A2A5N3;F6ZAX1;Q62029;Q8C7D3;Q9D4E6	Polyadenylate-binding protein 1 OS=Mus musculus GN=Pabpc1 PE=1 SV=2 - [PABP1_MOUSE]	0.927495	0.389662
Q922F4	Tubulin beta-6 chain OS=Mus musculus GN=Tubb6 PE=1 SV=1 - [TBB6_MOUSE]	1.10072	0.515089
Q9DBJ1;O70250	Phosphoglycerate mutase 1 OS=Mus musculus GN=Pgam1 PE=1 SV=3 - [PGAM1_MOUSE]	0.842679	0.303155
Q5EBP8;P49312;V9GXF8	Heterogeneous nuclear ribonucleoprotein A1 OS=Mus musculus GN=Hnrnpa1 PE=1 SV=1 - [Q5EBP8_MOUSE]	1.00905	0.547426
J3QNY1;B2RXM2	Protein Gm9242 OS=Mus musculus GN=Gm9242 PE=4 SV=1 - [J3QNY1_MOUSE]	0.801276	0.653283
D3YTR5;D3YTR4;F6WZH1;Q9Z2D8	Methyl-CpG-binding domain protein 3 OS=Mus musculus GN=Mbd3 PE=1 SV=1 - [D3YTR5_MOUSE]	1.10987	0.295964
P09103;E9Q8G8	Protein disulfide-isomerase OS=Mus musculus GN=P4hb PE=1 SV=2 - [PDIA1_MOUSE]	0.904289	0.0686452
P42932;H3BJB6;H3BKG2;H3BKR8;H3BL49;H3BLL1	T-complex protein 1 subunit theta OS=Mus musculus GN=Cct8 PE=1 SV=3 - [TCPQ_MOUSE]	0.960209	0.404292
P80317;B1AT05;Q61390	T-complex protein 1 subunit zeta OS=Mus musculus GN=Cct6a PE=1 SV=3 - [TCPZ_MOUSE]	0.918137	0.131252
E9Q7Q3;D3YVR0;D3Z6I8	Tropomyosin alpha-3 chain OS=Mus musculus GN=Tpm3 PE=1 SV=1 - [E9Q7Q3_MOUSE]	0.824534	0.106561
P62908;A0A140LI77;D3YV43	40S ribosomal protein S3 OS=Mus musculus GN=Rps3 PE=1 SV=1 - [RS3_MOUSE]	0.969109	0.673911
Q9CPR5	39S ribosomal protein L15, mitochondrial OS=Mus musculus GN=Mrpl15 PE=1 SV=1 - [RM15_MOUSE]	1.03086	0.736716
Q8BG05;A2AL12;A2AL13;V9GX38	Heterogeneous nuclear ribonucleoprotein A3 OS=Mus musculus GN=Hnrnpa3 PE=1 SV=1 - [ROA3_MOUSE]	0.943108	0.548549
Q8CJ53	Cdc42-interacting protein 4 OS=Mus musculus GN=Trip10 PE=1 SV=2 - [CIP4_MOUSE]	0.976811	0.949265
Q9D0E1;B8JK32;B8JK33;F6W322;F7C9U3	Heterogeneous nuclear ribonucleoprotein M OS=Mus musculus GN=Hnrnpm PE=1 SV=3 - [HNRPM_MOUSE]	0.945125	0.606832
O35639;A0A0G2JDV9;A0A0G2JGL7;Q3TET3	Annexin A3 OS=Mus musculus GN=Anxa3 PE=1 SV=4 - [ANXA3_MOUSE]	0.953638	0.0993596
O88569;A0A0N4SUM2	Heterogeneous nuclear ribonucleoproteins A2/B1 OS=Mus musculus GN=Hnrnpa2b1 PE=1 SV=2 - [ROA2_MOUSE]	0.691535	0.375476
P63101;D3YW45;D3YXF4;D3YXN6	14-3-3 protein zeta/delta OS=Mus musculus GN=Ywhaz PE=1 SV=1 - [1433Z_MOUSE]	0.868271	0.224386
Q01320	DNA topoisomerase 2-alpha OS=Mus musculus GN=Top2a PE=1 SV=2 - [TOP2A_MOUSE]	1.08335	0.0759349
A0A0A0MQA5;A0A087WQS4;A0A087WRB4;A0A087WS35;A0A087WSB0;A0A087WSL5;P68368	Tubulin alpha chain (Fragment) OS=Mus musculus GN=Tuba4a PE=1 SV=1 - [A0A0A0MQA5_MOUSE]	0.849908	0.158886
P53569;A0A0R4J046	CCAAT/enhancer-binding protein zeta OS=Mus musculus GN=Cebpz PE=1 SV=2 - [CEBPZ_MOUSE]	1.06459	0.521396
P17742;F8VPN3;V9GX31;V9GXC1	Peptidyl-prolyl cis-trans isomerase A OS=Mus musculus GN=Ppia PE=1 SV=2 - [PPIA_MOUSE]	0.898499	0.374915
Q02053;P31254	Ubiquitin-like modifier-activating enzyme 1 OS=Mus musculus GN=Uba1 PE=1 SV=1 - [UBA1_MOUSE]	0.837572	0.188343
P23116	Eukaryotic translation initiation factor 3 subunit A OS=Mus musculus GN=Eif3a PE=1 SV=5 - [EIF3A_MOUSE]	1.0074	0.842808
A2AAN2;Q8BMA6	Signal recognition particle subunit SRP68 OS=Mus musculus GN=Srp68 PE=1 SV=1 - [A2AAN2_MOUSE]	1.12493	0.508945
P80316;E0CZA1	T-complex protein 1 subunit epsilon OS=Mus musculus GN=Cct5 PE=1 SV=1 - [TCPE_MOUSE]	0.986367	0.833483
E9PVC6;A0A0J9YTV0;A0A0J9YU44;A0A0J9YUC1;A0A0J9YUL1;A0A0J9YUS5;A0A0J9YVC1;A0A0N4SVL0;A0A0R4J112;A2AMI2;A2AMI7;D3YWM1;D3YWY7;D3Z439;E9PVC5;E9Q770;E9Q9E1;Q6NZJ6;Q80XI3;Z4YKC4	Eukaryotic translation initiation factor 4 gamma 1 OS=Mus musculus GN=Eif4g1 PE=1 SV=1 - [E9PVC6_MOUSE]	0.968468	0.607449
Q9D0I9	Arginine--tRNA ligase, cytoplasmic OS=Mus musculus GN=Rars PE=1 SV=2 - [SYRC_MOUSE]	0.912439	0.272793
E9QNN1;A0A087WPL5;A0A0R4J2C3;O70133;Q3UR42	ATP-dependent RNA helicase A OS=Mus musculus GN=Dhx9 PE=1 SV=1 - [E9QNN1_MOUSE]	0.987256	0.864862
Q8BFZ3	Beta-actin-like protein 2 OS=Mus musculus GN=Actbl2 PE=1 SV=1 - [ACTBL_MOUSE]	0.514033	0.453869
P56391;A0A140LIU3	Cytochrome c oxidase subunit 6B1 OS=Mus musculus GN=Cox6b1 PE=1 SV=2 - [CX6B1_MOUSE]	0.87389	0.599977
Q6A4J8;E9PXY8;F8VPX1;G3UWR8	Ubiquitin carboxyl-terminal hydrolase 7 OS=Mus musculus GN=Usp7 PE=1 SV=1 - [UBP7_MOUSE]	1.20227	0.394639
Q9CQA1	Trafficking protein particle complex subunit 5 OS=Mus musculus GN=Trappc5 PE=1 SV=1 - [TPPC5_MOUSE]	1.43633	0.177282
Q99K85;E9Q6P1;Q3U6K9	Phosphoserine aminotransferase OS=Mus musculus GN=Psat1 PE=1 SV=1 - [SERC_MOUSE]	1.04115	0.616623
Q9CQI7;A2CES4	U2 small nuclear ribonucleoprotein B'' OS=Mus musculus GN=Snrpb2 PE=1 SV=1 - [RU2B_MOUSE]	0.883361	0.383726
P27659;A0A087WNS0;A0A087WQK0	60S ribosomal protein L3 OS=Mus musculus GN=Rpl3 PE=1 SV=3 - [RL3_MOUSE]	0.946694	0.697537
P21550;J3QPZ9;Q5SX59;Q5SX60;Q5SX61	Beta-enolase OS=Mus musculus GN=Eno3 PE=1 SV=3 - [ENOB_MOUSE]	0.824208	0.0607613
P68040	Receptor of activated protein C kinase 1 OS=Mus musculus GN=Rack1 PE=1 SV=3 - [RACK1_MOUSE]	1.1066	0.358135
P80313;A0A0N4SUI8;A0A0N4SV00;A0A0N4SV22	T-complex protein 1 subunit eta OS=Mus musculus GN=Cct7 PE=1 SV=1 - [TCPH_MOUSE]	0.948197	0.389032
Q8C6G8;E0CYH4;F7DFQ2	WD repeat-containing protein 26 OS=Mus musculus GN=Wdr26 PE=1 SV=3 - [WDR26_MOUSE]	1.31627	0.454447
P51881;Q3V132	ADP/ATP translocase 2 OS=Mus musculus GN=Slc25a5 PE=1 SV=3 - [ADT2_MOUSE]	1.05554	0.583149
Q6PB66;F6V2A3	Leucine-rich PPR motif-containing protein, mitochondrial OS=Mus musculus GN=Lrpprc PE=1 SV=2 - [LPPRC_MOUSE]	0.976402	0.631509
P16045	Galectin-1 OS=Mus musculus GN=Lgals1 PE=1 SV=3 - [LEG1_MOUSE]	0.924674	0.564195
P97351	40S ribosomal protein S3a OS=Mus musculus GN=Rps3a PE=1 SV=3 - [RS3A_MOUSE]	0.928467	0.563148
Q8BGQ7	Alanine--tRNA ligase, cytoplasmic OS=Mus musculus GN=Aars PE=1 SV=1 - [SYAC_MOUSE]	0.860335	0.133919
P47738;A0A0G2JEU1;A0A0G2JF60;A0A0G2JFQ0;D3YYF3;G3UWP3;O35945;P24549;Q9JHW9	Aldehyde dehydrogenase, mitochondrial OS=Mus musculus GN=Aldh2 PE=1 SV=1 - [ALDH2_MOUSE]	1.04115	0.614307
Q9CQ80;A2A4J8;A2A4K0;A8XY17;E9PXS9	Vacuolar protein-sorting-associated protein 25 OS=Mus musculus GN=Vps25 PE=1 SV=1 - [VPS25_MOUSE]	1.05488	0.754453
P25206	DNA replication licensing factor MCM3 OS=Mus musculus GN=Mcm3 PE=1 SV=2 - [MCM3_MOUSE]	0.961028	0.406046
Q99PV0;B7ZC27	Pre-mRNA-processing-splicing factor 8 OS=Mus musculus GN=Prpf8 PE=1 SV=2 - [PRP8_MOUSE]	0.981422	0.928351
Q61656;B1ARB9;B1ARC0;Q8BTS0;S4R1E3;S4R1I6	Probable ATP-dependent RNA helicase DDX5 OS=Mus musculus GN=Ddx5 PE=1 SV=2 - [DDX5_MOUSE]	0.90628	0.239139
Q9Z0R9	Fatty acid desaturase 2 OS=Mus musculus GN=Fads2 PE=1 SV=1 - [FADS2_MOUSE]	1.39606	0.222338
Q60864	Stress-induced-phosphoprotein 1 OS=Mus musculus GN=Stip1 PE=1 SV=1 - [STIP1_MOUSE]	0.959811	0.780475
P32067;A2AR07;D6RI87;F6SXM5	Lupus La protein homolog OS=Mus musculus GN=Ssb PE=1 SV=1 - [LA_MOUSE]	0.912016	0.260226
Q9EQG9	Collagen type IV alpha-3-binding protein OS=Mus musculus GN=Col4a3bp PE=1 SV=1 - [C43BP_MOUSE]	1.10021	0.71295
P63158;A0A0J9YUD8;A0A0J9YUZ4;D3YVC6;D3YZ18	High mobility group protein B1 OS=Mus musculus GN=Hmgb1 PE=1 SV=2 - [HMGB1_MOUSE]	1.0957	0.522914
O54879;A2AP78	High mobility group protein B3 OS=Mus musculus GN=Hmgb3 PE=1 SV=3 - [HMGB3_MOUSE]	0.842691	0.626558
Q61024;D3YYR0;D3Z028;D3Z0C2	Asparagine synthetase [glutamine-hydrolyzing] OS=Mus musculus GN=Asns PE=1 SV=3 - [ASNS_MOUSE]	0.964501	0.735433
Q8VDP6;A0A0U1RP13	CDP-diacylglycerol--inositol 3-phosphatidyltransferase OS=Mus musculus GN=Cdipt PE=1 SV=1 - [CDIPT_MOUSE]	1.67345	0.0559688
Q91ZJ5	UTP--glucose-1-phosphate uridylyltransferase OS=Mus musculus GN=Ugp2 PE=1 SV=3 - [UGPA_MOUSE]	1.278	0.0817092
P30416;F6S2D5;F7CAT1	Peptidyl-prolyl cis-trans isomerase FKBP4 OS=Mus musculus GN=Fkbp4 PE=1 SV=5 - [FKBP4_MOUSE]	0.91199	0.54077
A0A0N4SV66;G3UWL7;P22752;Q8BFU2;Q8CGP4;Q8CGP5;Q8CGP6;Q8CGP7;Q8R1M2	Histone H2A OS=Mus musculus GN=H2afj PE=1 SV=1 - [A0A0N4SV66_MOUSE]	1.00035	0.999133
P62702;V9GWY0	40S ribosomal protein S4, X isoform OS=Mus musculus GN=Rps4x PE=1 SV=2 - [RS4X_MOUSE]	1.003	0.960104
Q64727	Vinculin OS=Mus musculus GN=Vcl PE=1 SV=4 - [VINC_MOUSE]	0.939187	0.331003
O70475;D3YXP9	UDP-glucose 6-dehydrogenase OS=Mus musculus GN=Ugdh PE=1 SV=1 - [UGDH_MOUSE]	0.965356	0.312311
A0A0R3P9C8;Q9DC69	NADH dehydrogenase [ubiquinone] 1 alpha subcomplex subunit 9, mitochondrial OS=Mus musculus GN=Ndufa9 PE=1 SV=1 - [A0A0R3P9C8_MOUSE]	1.21375	0.35025
Q99KI0	Aconitate hydratase, mitochondrial OS=Mus musculus GN=Aco2 PE=1 SV=1 - [ACON_MOUSE]	0.878802	0.122902
Q80W68	Kin of IRRE-like protein 1 OS=Mus musculus GN=Kirrel PE=1 SV=1 - [KIRR1_MOUSE]	0.369783	0.0248363
P40124;B1ARS0	Adenylyl cyclase-associated protein 1 OS=Mus musculus GN=Cap1 PE=1 SV=4 - [CAP1_MOUSE]	0.85001	0.0543449
Q99JZ4;P36536	GTP-binding protein SAR1a OS=Mus musculus GN=Sar1a PE=1 SV=1 - [Q99JZ4_MOUSE]	1.3787	0.113065
P26638;A2AFS0;A2AFS1;Q8C483	Serine--tRNA ligase, cytoplasmic OS=Mus musculus GN=Sars PE=1 SV=3 - [SYSC_MOUSE]	0.868366	0.350969
Q07797	Galectin-3-binding protein OS=Mus musculus GN=Lgals3bp PE=1 SV=1 - [LG3BP_MOUSE]	0.414921	0.0217336
Q9Z110;D3Z0B4;H3BKJ8;H3BLE8	Delta-1-pyrroline-5-carboxylate synthase OS=Mus musculus GN=Aldh18a1 PE=1 SV=2 - [P5CS_MOUSE]	0.997981	0.965149
P08249;A0A0G2JF23;A0A0G2JGY4	Malate dehydrogenase, mitochondrial OS=Mus musculus GN=Mdh2 PE=1 SV=3 - [MDHM_MOUSE]	0.963844	0.587402
P14206	40S ribosomal protein SA OS=Mus musculus GN=Rpsa PE=1 SV=4 - [RSSA_MOUSE]	0.922216	0.111808
E9PZF0;Q01768;Q5NC79	Nucleoside diphosphate kinase OS=Mus musculus GN=Gm20390 PE=3 SV=1 - [E9PZF0_MOUSE]	1.26061	0.365973
P48962	ADP/ATP translocase 1 OS=Mus musculus GN=Slc25a4 PE=1 SV=4 - [ADT1_MOUSE]	1.04966	0.689585
P47962;D3YYV8	60S ribosomal protein L5 OS=Mus musculus GN=Rpl5 PE=1 SV=3 - [RL5_MOUSE]	0.91746	0.26139
O88342;A0A0J9YU05	WD repeat-containing protein 1 OS=Mus musculus GN=Wdr1 PE=1 SV=3 - [WDR1_MOUSE]	0.983114	0.749437
Q922D8	C-1-tetrahydrofolate synthase, cytoplasmic OS=Mus musculus GN=Mthfd1 PE=1 SV=4 - [C1TC_MOUSE]	0.846113	0.0773563
P33610	DNA primase large subunit OS=Mus musculus GN=Prim2 PE=1 SV=1 - [PRI2_MOUSE]	1.43709	0.211241
P17918;A0A140T8V5	Proliferating cell nuclear antigen OS=Mus musculus GN=Pcna PE=1 SV=2 - [PCNA_MOUSE]	0.937453	0.529174
Q91Z31;A0A0G2JGW0;Q3V328	Polypyrimidine tract-binding protein 2 OS=Mus musculus GN=Ptbp2 PE=1 SV=2 - [PTBP2_MOUSE]	0.417476	0.0138808
Q8BQ46;F6QCI0	Protein Taf15 OS=Mus musculus GN=Taf15 PE=1 SV=1 - [Q8BQ46_MOUSE]	1.1353	0.512257
A0A0N4SUH4;Q8BKS9	Pumilio homolog 3 OS=Mus musculus GN=Pum3 PE=1 SV=1 - [A0A0N4SUH4_MOUSE]	1.08915	0.690455
O54825	Bystin OS=Mus musculus GN=Bysl PE=1 SV=3 - [BYST_MOUSE]	0.931929	0.739914
Q8BHB4	WD repeat-containing protein 3 OS=Mus musculus GN=Wdr3 PE=1 SV=1 - [WDR3_MOUSE]	1.14442	0.333787
P47911;A0A0J9YU32;E9PUX4	60S ribosomal protein L6 OS=Mus musculus GN=Rpl6 PE=1 SV=3 - [RL6_MOUSE]	0.958258	0.354791
Q8R2M2	Deoxynucleotidyltransferase terminal-interacting protein 2 OS=Mus musculus GN=Dnttip2 PE=1 SV=1 - [TDIF2_MOUSE]	1.01014	0.933517
P12970;A0A140T8L1;A0A140T8L3;F6VBB8;V9GX35	60S ribosomal protein L7a OS=Mus musculus GN=Rpl7a PE=1 SV=2 - [RL7A_MOUSE]	0.887572	0.0741104
Q8K411	Presequence protease, mitochondrial OS=Mus musculus GN=Pitrm1 PE=1 SV=1 - [PREP_MOUSE]	1.05839	0.248847
O08810;A2AH85;G3UXK8;G3UZ34	116 kDa U5 small nuclear ribonucleoprotein component OS=Mus musculus GN=Eftud2 PE=1 SV=1 - [U5S1_MOUSE]	0.969224	0.504105
Q91YJ2	Sorting nexin-4 OS=Mus musculus GN=Snx4 PE=1 SV=1 - [SNX4_MOUSE]	0.94186	0.565259
Q6GSS7;F8WIX8;Q64523	Histone H2A type 2-A OS=Mus musculus GN=Hist2h2aa1 PE=1 SV=3 - [H2A2A_MOUSE]	0.802674	0.468912
P70168	Importin subunit beta-1 OS=Mus musculus GN=Kpnb1 PE=1 SV=2 - [IMB1_MOUSE]	0.969568	0.549748
Q8BGJ5;B2RU80;E9Q0W3;E9Q279;E9QMW9;F7AXP1;F7DCW4;P17225;Q8CB58;Q922I7	MCG13402, isoform CRA_a OS=Mus musculus GN=Ptbp1 PE=1 SV=1 - [Q8BGJ5_MOUSE]	1.07765	0.284591
Q76MZ3;G3UWL2;G3UXQ1;H3BIV7;H3BJ83;H3BK50	Serine/threonine-protein phosphatase 2A 65 kDa regulatory subunit A alpha isoform OS=Mus musculus GN=Ppp2r1a PE=1 SV=3 - [2AAA_MOUSE]	0.992945	0.97141
Q61937;Q5SQB0;Q5SQB5;Q9DAY9	Nucleophosmin OS=Mus musculus GN=Npm1 PE=1 SV=1 - [NPM_MOUSE]	1.0021	0.993212
Q8JZQ9;A0A0G2JG48	Eukaryotic translation initiation factor 3 subunit B OS=Mus musculus GN=Eif3b PE=1 SV=1 - [EIF3B_MOUSE]	0.93093	0.201869
Q99LC3;A0A087WR38	NADH dehydrogenase [ubiquinone] 1 alpha subcomplex subunit 10, mitochondrial OS=Mus musculus GN=Ndufa10 PE=1 SV=1 - [NDUAA_MOUSE]	1.07917	0.630042
Q9D0R4;Q5SVX2	Probable ATP-dependent RNA helicase DDX56 OS=Mus musculus GN=Ddx56 PE=2 SV=1 - [DDX56_MOUSE]	1.07669	0.39787
Q8BMJ2	Leucine--tRNA ligase, cytoplasmic OS=Mus musculus GN=Lars PE=1 SV=2 - [SYLC_MOUSE]	0.959254	0.617784
Q61598;B7FAU8;D6RI86	Rab GDP dissociation inhibitor beta OS=Mus musculus GN=Gdi2 PE=1 SV=1 - [GDIB_MOUSE]	1.11371	0.593441
P17156	Heat shock-related 70 kDa protein 2 OS=Mus musculus GN=Hspa2 PE=1 SV=2 - [HSP72_MOUSE]	1.01104	0.90238
Q9DBC7;D3Z0V6;P12849	cAMP-dependent protein kinase type I-alpha regulatory subunit OS=Mus musculus GN=Prkar1a PE=1 SV=3 - [KAP0_MOUSE]	0.779838	0.0893612
Q99LB4;D3YTL5;D3YU77;D3YZN3;D3Z014;D3Z4K5;J3QJU7;P24452	Capping protein (Actin filament), gelsolin-like OS=Mus musculus GN=Capg PE=1 SV=1 - [Q99LB4_MOUSE]	0.876197	0.230147
E9PYT3;Q8BH66;Q91YH5	Atlastin-3 OS=Mus musculus GN=Atl3 PE=1 SV=1 - [E9PYT3_MOUSE]	1.04763	0.821321
P18406	Protein CYR61 OS=Mus musculus GN=Cyr61 PE=1 SV=1 - [CYR61_MOUSE]	0.460484	0.000584187
Q9JJI8	60S ribosomal protein L38 OS=Mus musculus GN=Rpl38 PE=1 SV=3 - [RL38_MOUSE]	0.98915	0.930304
Q8BHN3	Neutral alpha-glucosidase AB OS=Mus musculus GN=Ganab PE=1 SV=1 - [GANAB_MOUSE]	1.01831	0.396821
P05202	Aspartate aminotransferase, mitochondrial OS=Mus musculus GN=Got2 PE=1 SV=1 - [AATM_MOUSE]	0.954453	0.227281
O35286;A0A0G2JG10;A0A0G2JGQ5;A2A4N9;A2A4P0;G3X8X0;Q05BH3;Q497W9	Pre-mRNA-splicing factor ATP-dependent RNA helicase DHX15 OS=Mus musculus GN=Dhx15 PE=1 SV=2 - [DHX15_MOUSE]	0.895969	0.208127
Q9Z1Q5	Chloride intracellular channel protein 1 OS=Mus musculus GN=Clic1 PE=1 SV=3 - [CLIC1_MOUSE]	0.976528	0.808952
P50580;D3YVH7	Proliferation-associated protein 2G4 OS=Mus musculus GN=Pa2g4 PE=1 SV=3 - [PA2G4_MOUSE]	1.12986	0.226388
P63242;A0A0A0MQM0;J3QPS8;Q8BGY2	Eukaryotic translation initiation factor 5A-1 OS=Mus musculus GN=Eif5a PE=1 SV=2 - [IF5A1_MOUSE]	0.958295	0.876788
P27546;A0A0G2JDN7;A0A0G2JDY5;A0A0G2JFH2;A0A0G2JFK3;A0A0G2JFT4;A0A0G2JG35;A0A140T8T5;E9PZ43;Q78TF3	Microtubule-associated protein 4 OS=Mus musculus GN=Map4 PE=1 SV=3 - [MAP4_MOUSE]	0.931083	0.614929
Q9D0R2	Threonine--tRNA ligase, cytoplasmic OS=Mus musculus GN=Tars PE=1 SV=2 - [SYTC_MOUSE]	0.92046	0.188188
P62259;D6REF3;F6WA09	14-3-3 protein epsilon OS=Mus musculus GN=Ywhae PE=1 SV=1 - [1433E_MOUSE]	0.935327	0.768
Q9CZR8	Elongation factor Ts, mitochondrial OS=Mus musculus GN=Tsfm PE=1 SV=1 - [EFTS_MOUSE]	0.978672	0.924747
Q60932	Voltage-dependent anion-selective channel protein 1 OS=Mus musculus GN=Vdac1 PE=1 SV=3 - [VDAC1_MOUSE]	0.908766	0.21906
E9PVA8;O88689	eIF-2-alpha kinase activator GCN1 OS=Mus musculus GN=Gcn1 PE=1 SV=1 - [GCN1_MOUSE]	1.03464	0.572822
Q6ZWV3;A0A0A6YYP7;A0A1B0GXC3;A0A0A6YYP7;I7HLV2;P86048	60S ribosomal protein L10 OS=Mus musculus GN=Rpl10 PE=1 SV=3 - [RL10_MOUSE]	0.915415	0.713742
Q8QZY1	Eukaryotic translation initiation factor 3 subunit L OS=Mus musculus GN=Eif3l PE=1 SV=1 - [EIF3L_MOUSE]	1.02029	0.614043
Q8CAQ8;A0A0U1RP81;A0A0U1RQ14;A0A1B0GX08;A0A0A6YYP1;E9PVS5;E9Q800;E9QAY6	MICOS complex subunit Mic60 OS=Mus musculus GN=Immt PE=1 SV=1 - [MIC60_MOUSE]	0.891964	0.107595
Q60854;E9PYY0;E9PZQ9;E9Q0P9;E9Q108;E9Q3Y1;E9Q4R2;E9Q5Q5;E9Q6X2;F8WIV2;K7E6F1;O08804;Q3UWK8;Q6P6K7;W4VSP4	Serpin B6 OS=Mus musculus GN=Serpinb6 PE=1 SV=1 - [SPB6_MOUSE]	1.06636	0.746645
Q3U0V1;A0A0G2JE55;A0A0G2JGT1	Far upstream element-binding protein 2 OS=Mus musculus GN=Khsrp PE=1 SV=2 - [FUBP2_MOUSE]	0.904434	0.139272
Q8VEM8;G5E902	Phosphate carrier protein, mitochondrial OS=Mus musculus GN=Slc25a3 PE=1 SV=1 - [MPCP_MOUSE]	1.15113	0.20674
O55143	Sarcoplasmic/endoplasmic reticulum calcium ATPase 2 OS=Mus musculus GN=Atp2a2 PE=1 SV=2 - [AT2A2_MOUSE]	0.86348	0.104043
P50247;A2ALT5	Adenosylhomocysteinase OS=Mus musculus GN=Ahcy PE=1 SV=3 - [SAHH_MOUSE]	1.00811	0.89984
P30681;A0A1B0GQX9	High mobility group protein B2 OS=Mus musculus GN=Hmgb2 PE=1 SV=3 - [HMGB2_MOUSE]	0.862506	0.150433
P12815	Programmed cell death protein 6 OS=Mus musculus GN=Pdcd6 PE=1 SV=2 - [PDCD6_MOUSE]	0.964098	0.406921
P62204;G3UX57;P20801;Q3UKW2;Q9D6P8	Calmodulin OS=Mus musculus GN=Calm1 PE=1 SV=2 - [CALM_MOUSE]	1.22029	0.469887
Q91ZW3;F6Z6F4;Q6PGB8;Q8BS67	SWI/SNF-related matrix-associated actin-dependent regulator of chromatin subfamily A member 5 OS=Mus musculus GN=Smarca5 PE=1 SV=1 - [SMCA5_MOUSE]	0.911928	0.0601855
Q922B2;Q8BJY7	Aspartate--tRNA ligase, cytoplasmic OS=Mus musculus GN=Dars PE=1 SV=2 - [SYDC_MOUSE]	0.898165	0.192808
Q9D6Z1;A2APD7;E0CXZ0;F6U250;F6USW7;F6V095;F7CHP9;F7CHQ7	Nucleolar protein 56 OS=Mus musculus GN=Nop56 PE=1 SV=2 - [NOP56_MOUSE]	1.0047	0.888327
P99024;A2AQ07;G3UZR1	Tubulin beta-5 chain OS=Mus musculus GN=Tubb5 PE=1 SV=1 - [TBB5_MOUSE]	1.05412	0.717543
G3X9B1	HEAT repeat containing 1 OS=Mus musculus GN=Heatr1 PE=1 SV=1 - [G3X9B1_MOUSE]	1.0954	0.362209
Q6ZWN5;D3YUV6;D3YWH9;D3Z673;F7CJS8;Q9CXW7	40S ribosomal protein S9 OS=Mus musculus GN=Rps9 PE=1 SV=3 - [RS9_MOUSE]	0.966547	0.521342
Q8BMK4	Cytoskeleton-associated protein 4 OS=Mus musculus GN=Ckap4 PE=1 SV=2 - [CKAP4_MOUSE]	1.1035	0.246499
E9QB02;F6W0G8;Q68FL6	Methionine--tRNA ligase, cytoplasmic OS=Mus musculus GN=Mars PE=1 SV=1 - [E9QB02_MOUSE]	1.04909	0.756397
F8VQJ3;P02468	Laminin subunit gamma-1 OS=Mus musculus GN=Lamc1 PE=1 SV=1 - [F8VQJ3_MOUSE]	0.476783	0.0127314
O54724	Polymerase I and transcript release factor OS=Mus musculus GN=Ptrf PE=1 SV=1 - [PTRF_MOUSE]	0.94514	0.720309
Q9WVK4	EH domain-containing protein 1 OS=Mus musculus GN=Ehd1 PE=1 SV=1 - [EHD1_MOUSE]	0.981419	0.915858
G5E8R2;E9Q453;E9Q455;E9Q456;G5E8R0;G5E8R1;S4R261	Tropomyosin 1, alpha, isoform CRA_k OS=Mus musculus GN=Tpm1 PE=1 SV=1 - [G5E8R2_MOUSE]	0.895694	0.242034
P62754	40S ribosomal protein S6 OS=Mus musculus GN=Rps6 PE=1 SV=1 - [RS6_MOUSE]	0.941626	0.552447
Q6ZWZ6;P63323	40S ribosomal protein S12 OS=Mus musculus GN=Rps12 PE=1 SV=1 - [Q6ZWZ6_MOUSE]	0.977974	0.69311
Q9WVA4;A0A0A6YXG6;Q9R1Q8	Transgelin-2 OS=Mus musculus GN=Tagln2 PE=1 SV=4 - [TAGL2_MOUSE]	1.00878	0.943058
Q8BK63;E9PWB2;E9Q3W1;E9Q4G7;F6YBC9;H7BXB1	Casein kinase I isoform alpha OS=Mus musculus GN=Csnk1a1 PE=1 SV=2 - [KC1A_MOUSE]	1.39817	0.165461
Q9DCL9;D3Z6P1;D6RCU8	Multifunctional protein ADE2 OS=Mus musculus GN=Paics PE=1 SV=4 - [PUR6_MOUSE]	0.929455	0.417088
G5E866;A0A087WNS2;Q99NB9	Splicing factor 3B subunit 1 OS=Mus musculus GN=Sf3b1 PE=1 SV=1 - [G5E866_MOUSE]	1.11823	0.205984
P62962;J3QMC2;Q5SX49	Profilin-1 OS=Mus musculus GN=Pfn1 PE=1 SV=2 - [PROF1_MOUSE]	1.01172	0.897864
P62334	26S protease regulatory subunit 10B OS=Mus musculus GN=Psmc6 PE=1 SV=1 - [PRS10_MOUSE]	0.863739	0.216291
P52293;A2A600;A2A601;A2A602;A6PW68;F2Z431	Importin subunit alpha-1 OS=Mus musculus GN=Kpna2 PE=1 SV=2 - [IMA1_MOUSE]	1.00567	0.890088
P97311;Q3ULG5	DNA replication licensing factor MCM6 OS=Mus musculus GN=Mcm6 PE=1 SV=1 - [MCM6_MOUSE]	0.906261	0.0613293
Q8VIJ6	Splicing factor, proline- and glutamine-rich OS=Mus musculus GN=Sfpq PE=1 SV=1 - [SFPQ_MOUSE]	0.891402	0.231246
Q9CQN1	Heat shock protein 75 kDa, mitochondrial OS=Mus musculus GN=Trap1 PE=1 SV=1 - [TRAP1_MOUSE]	0.965943	0.51069
Q9R1J0	Sterol-4-alpha-carboxylate 3-dehydrogenase, decarboxylating OS=Mus musculus GN=Nsdhl PE=1 SV=1 - [NSDHL_MOUSE]	1.19372	0.152536
Q6IRU2	Tropomyosin alpha-4 chain OS=Mus musculus GN=Tpm4 PE=1 SV=3 - [TPM4_MOUSE]	0.898812	0.53004
P35700;B1AXW4;B1AXW5;B1AXW6	Peroxiredoxin-1 OS=Mus musculus GN=Prdx1 PE=1 SV=1 - [PRDX1_MOUSE]	0.877764	0.284385
P18155;A0A0N4SVS2;A0A0N4SVW2	Bifunctional methylenetetrahydrofolate dehydrogenase/cyclohydrolase, mitochondrial OS=Mus musculus GN=Mthfd2 PE=1 SV=1 - [MTDC_MOUSE]	0.966178	0.723274
A0A0A0MQG7;P70697	Uroporphyrinogen decarboxylase (Fragment) OS=Mus musculus GN=Urod PE=1 SV=1 - [A0A0A0MQG7_MOUSE]	1.14835	0.520585
P49717	DNA replication licensing factor MCM4 OS=Mus musculus GN=Mcm4 PE=1 SV=1 - [MCM4_MOUSE]	0.961745	0.478614
P11276;A0A087WR50;A0A087WS56;A0A087WSN6;B7ZNJ1;B9EHT6;Q3UHL6	Fibronectin OS=Mus musculus GN=Fn1 PE=1 SV=4 - [FINC_MOUSE]	0.813297	0.425062
Q8VI94	2'-5'-oligoadenylate synthase-like protein 1 OS=Mus musculus GN=Oasl1 PE=2 SV=1 - [OASL1_MOUSE]	0.491113	0.00125746
Q9CPY7;A0A0G2JEM7	Cytosol aminopeptidase OS=Mus musculus GN=Lap3 PE=1 SV=3 - [AMPL_MOUSE]	0.893228	0.359786
P26443;F7CFA5	Glutamate dehydrogenase 1, mitochondrial OS=Mus musculus GN=Glud1 PE=1 SV=1 - [DHE3_MOUSE]	0.960243	0.551428
P10852;A0A0U1RP32;A0A0U1RP98;A0A0U1RPG5;A0A0U1RPK4;A0A0U1RPL8;A0A0U1RPQ7	4F2 cell-surface antigen heavy chain OS=Mus musculus GN=Slc3a2 PE=1 SV=1 - [4F2_MOUSE]	0.876479	0.0549422
Q9Z2W0;A0A087WS31;A0A087WSE6;Q3TVK3;Q8BPW9	Aspartyl aminopeptidase OS=Mus musculus GN=Dnpep PE=1 SV=2 - [DNPEP_MOUSE]	1.17088	0.383489
Q91YQ5;A0A0N4SUJ8	Dolichyl-diphosphooligosaccharide--protein glycosyltransferase subunit 1 OS=Mus musculus GN=Rpn1 PE=1 SV=1 - [RPN1_MOUSE]	1.06356	0.20802
Q64339	Ubiquitin-like protein ISG15 OS=Mus musculus GN=Isg15 PE=1 SV=4 - [ISG15_MOUSE]	0.537086	0.00122816
O70194	Eukaryotic translation initiation factor 3 subunit D OS=Mus musculus GN=Eif3d PE=1 SV=2 - [EIF3D_MOUSE]	0.898672	0.189837
Q3V117;Q3TS02;Q91V92	ATP-citrate synthase OS=Mus musculus GN=Acly PE=1 SV=1 - [Q3V117_MOUSE]	0.946168	0.406057
E9QN31;A0A0N4SW16;Q922K7	Probable 28S rRNA (cytosine-C(5))-methyltransferase OS=Mus musculus GN=Nop2 PE=1 SV=1 - [E9QN31_MOUSE]	0.959033	0.633464
D3YU17;Q8VCM8	Nicalin OS=Mus musculus GN=Ncln PE=1 SV=1 - [D3YU17_MOUSE]	1.27684	0.247471
Q91VC3;A0A0N4SVM5;A0A0N4SVP8;A2AFK7;E9PV04	Eukaryotic initiation factor 4A-III OS=Mus musculus GN=Eif4a3 PE=1 SV=3 - [IF4A3_MOUSE]	1.03855	0.655429
P26043;P26041;Q7TSG6	Radixin OS=Mus musculus GN=Rdx PE=1 SV=3 - [RADI_MOUSE]	0.978684	0.759944
Q9Z1N5;G3UXI6	Spliceosome RNA helicase Ddx39b OS=Mus musculus GN=Ddx39b PE=1 SV=1 - [DX39B_MOUSE]	0.978288	0.844323
Q8VDW0;D6RHT5	ATP-dependent RNA helicase DDX39A OS=Mus musculus GN=Ddx39a PE=1 SV=1 - [DX39A_MOUSE]	0.939885	0.581893
E9Q450;A2AIM4;A2AIM5;B7ZNL3;E9Q448;E9Q452;E9Q454;F8WID5;P58771;P58774;Q8BP43;Q8BSH3;S4R2U0	Tropomyosin alpha-1 chain OS=Mus musculus GN=Tpm1 PE=1 SV=1 - [E9Q450_MOUSE]	0.547552	0.0147844
P62631	Elongation factor 1-alpha 2 OS=Mus musculus GN=Eef1a2 PE=1 SV=1 - [EF1A2_MOUSE]	0.884098	0.767917
P70349;B0R1E3	Histidine triad nucleotide-binding protein 1 OS=Mus musculus GN=Hint1 PE=1 SV=3 - [HINT1_MOUSE]	1.02441	0.929646
Q99KP6	Pre-mRNA-processing factor 19 OS=Mus musculus GN=Prpf19 PE=1 SV=1 - [PRP19_MOUSE]	1.05342	0.198287
Q3TXS7;J3QN38	26S proteasome non-ATPase regulatory subunit 1 OS=Mus musculus GN=Psmd1 PE=1 SV=1 - [PSMD1_MOUSE]	1.01666	0.869646
Q6DFW4;A0A087WNW0;A0A087WP00;A0A087WQ46;A0A087WSL8;A0A087WSU5;A0A0A0MQ76	Nucleolar protein 58 OS=Mus musculus GN=Nop58 PE=1 SV=1 - [NOP58_MOUSE]	0.947217	0.386297
Q9JIF0;A0A140LHF7;A0A140LHS4;A0A140LI33;A0A140LIF7;A0A140LJ68;A0A140LJ70;A0A140LJF4;A0A171KXD3;D3Z0A2;Q6PAK3	Protein arginine N-methyltransferase 1 OS=Mus musculus GN=Prmt1 PE=1 SV=1 - [ANM1_MOUSE]	1.04783	0.690701
P61255;A0A0A0MQD7;A3KGS3;B1ARA3;B1ARA5;F7CGP0	60S ribosomal protein L26 OS=Mus musculus GN=Rpl26 PE=1 SV=1 - [RL26_MOUSE]	0.966072	0.792757
Q9Z2I0	LETM1 and EF-hand domain-containing protein 1, mitochondrial OS=Mus musculus GN=Letm1 PE=1 SV=1 - [LETM1_MOUSE]	1.07339	0.251814
D3YYM6;D3Z1S8;P97461;Q91V55	40S ribosomal protein S5 (Fragment) OS=Mus musculus GN=Rps5 PE=1 SV=1 - [D3YYM6_MOUSE]	0.900864	0.246334
P67778;Q5SQG5	Prohibitin OS=Mus musculus GN=Phb PE=1 SV=1 - [PHB_MOUSE]	0.919251	0.119379
P25444;A0A140T8L5;D3YVC1;D3YWJ3;D3Z536;E9Q1N8;F6YTZ4;J3QMG5	40S ribosomal protein S2 OS=Mus musculus GN=Rps2 PE=1 SV=3 - [RS2_MOUSE]	0.944931	0.0726099
P28656;A0A140LJB5;E9PW66	Nucleosome assembly protein 1-like 1 OS=Mus musculus GN=Nap1l1 PE=1 SV=2 - [NP1L1_MOUSE]	1.14546	0.399996
Q3TXV4;Q921E2	Rab22B OS=Mus musculus GN=Rab31 PE=1 SV=1 - [Q3TXV4_MOUSE]	0.957661	0.650389
Q8JZK9	Hydroxymethylglutaryl-CoA synthase, cytoplasmic OS=Mus musculus GN=Hmgcs1 PE=1 SV=1 - [HMCS1_MOUSE]	1.09746	0.359308
P35550;A0A140LIR6;Q80WS3	rRNA 2'-O-methyltransferase fibrillarin OS=Mus musculus GN=Fbl PE=1 SV=2 - [FBRL_MOUSE]	1.02089	0.440916
Q8K2Z4;A0A087WNQ1;A0A0R4J0H7	Condensin complex subunit 1 OS=Mus musculus GN=Ncapd2 PE=1 SV=2 - [CND1_MOUSE]	0.982961	0.780867
G5E924;G3UY38;G3UY56;Q8R081	Heterogeneous nuclear ribonucleoprotein L (Fragment) OS=Mus musculus GN=Hnrnpl PE=1 SV=1 - [G5E924_MOUSE]	0.918823	0.0962917
P14685;F7B7L8	26S proteasome non-ATPase regulatory subunit 3 OS=Mus musculus GN=Psmd3 PE=1 SV=3 - [PSMD3_MOUSE]	0.943984	0.604038
P07742;A0A1B0GSB1	Ribonucleoside-diphosphate reductase large subunit OS=Mus musculus GN=Rrm1 PE=1 SV=2 - [RIR1_MOUSE]	1.06115	0.185749
Q9ER72;A0A140LIB6;A0A140LII7	Cysteine--tRNA ligase, cytoplasmic OS=Mus musculus GN=Cars PE=1 SV=2 - [SYCC_MOUSE]	0.933849	0.268072
P30412	Peptidyl-prolyl cis-trans isomerase C OS=Mus musculus GN=Ppic PE=1 SV=1 - [PPIC_MOUSE]	0.913993	0.304894
B1ARD6;A0A0A0MQG0;A0A0A0MQG6;B1ARD8;F6RTS1	Protein Slfn9 OS=Mus musculus GN=Slfn9 PE=1 SV=1 - [B1ARD6_MOUSE]	0.951607	0.599037
P54775;A0A140LIZ5	26S protease regulatory subunit 6B OS=Mus musculus GN=Psmc4 PE=1 SV=2 - [PRS6B_MOUSE]	0.886421	0.0700602
Q99PT1	Rho GDP-dissociation inhibitor 1 OS=Mus musculus GN=Arhgdia PE=1 SV=3 - [GDIR1_MOUSE]	0.926496	0.500852
Q8K094	Nectin-2 OS=Mus musculus GN=Pvr PE=1 SV=1 - [Q8K094_MOUSE]	0.803527	0.345335
P61982	14-3-3 protein gamma OS=Mus musculus GN=Ywhag PE=1 SV=2 - [1433G_MOUSE]	0.959881	0.48223
P62960;A0A0A0MQD2;A2BGG7;B2RUF0;Q9Z2C8	Nuclease-sensitive element-binding protein 1 OS=Mus musculus GN=Ybx1 PE=1 SV=3 - [YBOX1_MOUSE]	0.851913	0.1743
A6PWS5	Gelsolin (Fragment) OS=Mus musculus GN=Gsn PE=1 SV=1 - [A6PWS5_MOUSE]	0.55307	0.0204087
P14873	Microtubule-associated protein 1B OS=Mus musculus GN=Map1b PE=1 SV=2 - [MAP1B_MOUSE]	1.05789	0.469894
P62918	60S ribosomal protein L8 OS=Mus musculus GN=Rpl8 PE=1 SV=2 - [RL8_MOUSE]	0.904301	0.102091
O35129;F6Q8V7;F6QPR1	Prohibitin-2 OS=Mus musculus GN=Phb2 PE=1 SV=1 - [PHB2_MOUSE]	0.943131	0.527593
P26039;A2AIM2;F6S1V7;F6SX70	Talin-1 OS=Mus musculus GN=Tln1 PE=1 SV=2 - [TLN1_MOUSE]	0.884134	0.137978
Q9WV32;D3Z6S0;F6THG2;F6VVE6;Q91Z25	Actin-related protein 2/3 complex subunit 1B OS=Mus musculus GN=Arpc1b PE=1 SV=4 - [ARC1B_MOUSE]	1.0098	0.835045
P16254;A2AUM6	Signal recognition particle 14 kDa protein OS=Mus musculus GN=Srp14 PE=1 SV=1 - [SRP14_MOUSE]	1.02398	0.872351
P14131	40S ribosomal protein S16 OS=Mus musculus GN=Rps16 PE=1 SV=4 - [RS16_MOUSE]	1.02654	0.815007
A0A0R4J0I9;A2API5;E9Q202;Q3U5J2;Q91ZX7;Q9JI18	Low density lipoprotein receptor-related protein 1 OS=Mus musculus GN=Lrp1 PE=1 SV=1 - [A0A0R4J0I9_MOUSE]	1.23553	0.159591
Q9DBH5	Vesicular integral-membrane protein VIP36 OS=Mus musculus GN=Lman2 PE=1 SV=2 - [LMAN2_MOUSE]	1.20418	0.171689
P62983;A0A0A6YW67;D3YYZ2;E9Q4P0;E9Q5F6;E9Q9J0;E9QNP0;J3QK04;P0CG49;P0CG50;P62984;Q5SX22	Ubiquitin-40S ribosomal protein S27a OS=Mus musculus GN=Rps27a PE=1 SV=2 - [RS27A_MOUSE]	0.921465	0.38334
P14869;D3YVM5;S4R1N1	60S acidic ribosomal protein P0 OS=Mus musculus GN=Rplp0 PE=1 SV=3 - [RLA0_MOUSE]	0.973541	0.657982
Q93092;A0A1B0GR11	Transaldolase OS=Mus musculus GN=Taldo1 PE=1 SV=2 - [TALDO_MOUSE]	0.980894	0.734121
Q99JF8;A2BI12;F6RB63	PC4 and SFRS1-interacting protein OS=Mus musculus GN=Psip1 PE=1 SV=1 - [PSIP1_MOUSE]	0.888434	0.520922
Q61550;A2AU37;R4GML2	Double-strand-break repair protein rad21 homolog OS=Mus musculus GN=Rad21 PE=1 SV=3 - [RAD21_MOUSE]	1.39819	0.063603
Q9CQE8	UPF0568 protein C14orf166 homolog OS=Mus musculus PE=1 SV=1 - [CN166_MOUSE]	1.09487	0.485682
P62274;D3YYL7	40S ribosomal protein S29 OS=Mus musculus GN=Rps29 PE=2 SV=2 - [RS29_MOUSE]	1.0729	0.385409
P14733	Lamin-B1 OS=Mus musculus GN=Lmnb1 PE=1 SV=3 - [LMNB1_MOUSE]	0.912205	0.165594
P68254;F6VW30;F6YY69	14-3-3 protein theta OS=Mus musculus GN=Ywhaq PE=1 SV=1 - [1433T_MOUSE]	0.921993	0.334167
O88685;A2AGN7;B7ZCF1;F6Q2E3	26S protease regulatory subunit 6A OS=Mus musculus GN=Psmc3 PE=1 SV=2 - [PRS6A_MOUSE]	0.831937	0.382519
Q9DCA5;E9Q2V8;F6QAG4;F6WEP7	Ribosome biogenesis protein BRX1 homolog OS=Mus musculus GN=Brix1 PE=1 SV=3 - [BRX1_MOUSE]	0.906975	0.367394
A0A0R4J1L2;D3Z7N2;F6ZFU0	Elongation factor 1-delta OS=Mus musculus GN=Eef1d PE=1 SV=1 - [A0A0R4J1L2_MOUSE]	0.870133	0.461441
Q9CY58;A0A0N4SUN8;A0A0N4SUQ1;A0A0N4SV32;A0A0N4SV40;A0A0N4SVK5;A0A0N4SWH2;Q3UMP4	Plasminogen activator inhibitor 1 RNA-binding protein OS=Mus musculus GN=Serbp1 PE=1 SV=2 - [PAIRB_MOUSE]	0.896866	0.526272
P68037;A2AP88;D3YZS3;Q8BYK8	Ubiquitin-conjugating enzyme E2 L3 OS=Mus musculus GN=Ube2l3 PE=1 SV=1 - [UB2L3_MOUSE]	1.04186	0.77515
O55106;F8WH41	Striatin OS=Mus musculus GN=Strn PE=1 SV=2 - [STRN_MOUSE]	0.600928	0.00828379
Q91W50;A0A0G2JDJ7;A0A0G2JE62;A0A0G2JF72;Q8JZN2	Cold shock domain-containing protein E1 OS=Mus musculus GN=Csde1 PE=1 SV=1 - [CSDE1_MOUSE]	0.924876	0.254831
Q8BVY0	Ribosomal L1 domain-containing protein 1 OS=Mus musculus GN=Rsl1d1 PE=1 SV=1 - [RL1D1_MOUSE]	0.893513	0.202514
Q6ZWZ7;B2RY53;Q9CPR4	60S ribosomal protein L17 OS=Mus musculus GN=Rpl17 PE=1 SV=1 - [Q6ZWZ7_MOUSE]	0.997547	0.973416
P97310	DNA replication licensing factor MCM2 OS=Mus musculus GN=Mcm2 PE=1 SV=3 - [MCM2_MOUSE]	0.924301	0.116115
Q6P5F9;F6YA11	Exportin-1 OS=Mus musculus GN=Xpo1 PE=1 SV=1 - [XPO1_MOUSE]	0.999659	0.988715
P83887;Q8VCK3	Tubulin gamma-1 chain OS=Mus musculus GN=Tubg1 PE=1 SV=1 - [TBG1_MOUSE]	1.14611	0.260083
Q9WTM5;A0A1B0GR89;A0A1B0GRT1;A0A1B0GRW3;A0A1B0GSR4;D3YXQ8;A0A1B0GT54	RuvB-like 2 OS=Mus musculus GN=Ruvbl2 PE=1 SV=3 - [RUVB2_MOUSE]	1.06177	0.0613923
Q8CGK3	Lon protease homolog, mitochondrial OS=Mus musculus GN=Lonp1 PE=1 SV=2 - [LONM_MOUSE]	1.13692	0.0575187
P61222	ATP-binding cassette sub-family E member 1 OS=Mus musculus GN=Abce1 PE=1 SV=1 - [ABCE1_MOUSE]	0.935044	0.402508
Q921M3	Splicing factor 3B subunit 3 OS=Mus musculus GN=Sf3b3 PE=1 SV=1 - [SF3B3_MOUSE]	0.929314	0.308245
Q1HFZ0;H3BJF3;H3BKN0	tRNA (cytosine(34)-C(5))-methyltransferase OS=Mus musculus GN=Nsun2 PE=1 SV=2 - [NSUN2_MOUSE]	0.885978	0.127599
Q8BHC4;B0QZX9	Dephospho-CoA kinase domain-containing protein OS=Mus musculus GN=Dcakd PE=1 SV=1 - [DCAKD_MOUSE]	1.02965	0.79322
Q61584;A0A0G2JEP0;A0A0G2JGL6;A0A0H2UH27	Fragile X mental retardation syndrome-related protein 1 OS=Mus musculus GN=Fxr1 PE=1 SV=2 - [FXR1_MOUSE]	0.613162	0.00230592
Q9CXW3;A0A0A6YY29	Calcyclin-binding protein OS=Mus musculus GN=Cacybp PE=1 SV=1 - [CYBP_MOUSE]	1.05776	0.678448
Q8BG32;G3UWV7;G3UWW7;G3UX15;G3UX67;G3UXL5;G3UYH2;G3UYI4;G3UYL3;G3UYL8;G3UZ28;G3UZ33	26S proteasome non-ATPase regulatory subunit 11 OS=Mus musculus GN=Psmd11 PE=1 SV=3 - [PSD11_MOUSE]	0.98399	0.708631
Q9D0F6;D3Z1Y6	Replication factor C subunit 5 OS=Mus musculus GN=Rfc5 PE=1 SV=1 - [RFC5_MOUSE]	1.11653	0.747529
Q8R1B4;M0QWV3	Eukaryotic translation initiation factor 3 subunit C OS=Mus musculus GN=Eif3c PE=1 SV=1 - [EIF3C_MOUSE]	0.938304	0.278131
O08553	Dihydropyrimidinase-related protein 2 OS=Mus musculus GN=Dpysl2 PE=1 SV=2 - [DPYL2_MOUSE]	0.887851	0.0705542
A2AFJ1;A2AFI9;F6U539;F6ZLC6;Q60973	Histone-binding protein RBBP7 OS=Mus musculus GN=Rbbp7 PE=1 SV=1 - [A2AFJ1_MOUSE]	0.883678	0.494795
Q9JJT0	RNA 3'-terminal phosphate cyclase-like protein OS=Mus musculus GN=Rcl1 PE=2 SV=1 - [RCL1_MOUSE]	1.18517	0.0817719
D3Z158;A0A0A6YY08;A0A140LHB3;A0A140LHC3;A0A140LHJ3;A0A140LHZ5;A0A140LID3;A0A140LII8;A0A140LIN2;A0A140LIR0;A0A140LIS6;A0A140LIZ4;A0A140LJH1;A0A140LJH2;A0A140LJK5;F6TDS3;Q8BML9	Protein Qars OS=Mus musculus GN=Qars PE=1 SV=2 - [D3Z158_MOUSE]	1.11509	0.220057
Q9CXW4;A2BH06;E9PYL9;E9PZB3	60S ribosomal protein L11 OS=Mus musculus GN=Rpl11 PE=1 SV=4 - [RL11_MOUSE]	0.900962	0.353306
Q99MN1;B0QZP7;Q3TYD6;Q3UHD3;Q7TN58;Q8R2P8	Lysine--tRNA ligase OS=Mus musculus GN=Kars PE=1 SV=1 - [SYK_MOUSE]	0.894363	0.221558
Q62351;Q8C872	Transferrin receptor protein 1 OS=Mus musculus GN=Tfrc PE=1 SV=1 - [TFR1_MOUSE]	1.0209	0.893307
Q6NS46	Protein RRP5 homolog OS=Mus musculus GN=Pdcd11 PE=1 SV=2 - [RRP5_MOUSE]	1.03148	0.715621
P97855	Ras GTPase-activating protein-binding protein 1 OS=Mus musculus GN=G3bp1 PE=1 SV=1 - [G3BP1_MOUSE]	0.929329	0.50468
Q3U821	WD repeat-containing protein 75 OS=Mus musculus GN=Wdr75 PE=1 SV=1 - [WDR75_MOUSE]	1.04402	0.632234
Q8K298	Actin-binding protein anillin OS=Mus musculus GN=Anln PE=1 SV=2 - [ANLN_MOUSE]	1.13268	0.0920461
A0A0R4J0G0;Q8BH04;Q9Z2V4	Phosphoenolpyruvate carboxykinase [GTP], mitochondrial OS=Mus musculus GN=Pck2 PE=1 SV=1 - [A0A0R4J0G0_MOUSE]	0.986359	0.792909
P62245;D3YVB4;D3Z712;F8WJ41	40S ribosomal protein S15a OS=Mus musculus GN=Rps15a PE=1 SV=2 - [RS15A_MOUSE]	1.14908	0.363935
Q9WUM4;E9PVJ1;E9PX03;E9PZJ0	Coronin-1C OS=Mus musculus GN=Coro1c PE=1 SV=2 - [COR1C_MOUSE]	1.02243	0.826879
A0A087WSP5;A0A087WRI1;A0A087WSQ5;P42225;Q8C3V4;Q8CFQ1;Q99K94	Signal transducer and activator of transcription OS=Mus musculus GN=Stat1 PE=1 SV=1 - [A0A087WSP5_MOUSE]	0.616632	2.83629e-05
Q9CQM8;A0A140T8K5;O09167	60S ribosomal protein L21 OS=Mus musculus GN=Rpl21 PE=1 SV=1 - [Q9CQM8_MOUSE]	1.02443	0.911621
Q9WU28;E9PVG3;E9PZ62;E9Q093;E9Q5Q8;H7BWX1	Prefoldin subunit 5 OS=Mus musculus GN=Pfdn5 PE=1 SV=1 - [PFD5_MOUSE]	1.27524	0.322859
A0A140T8M7;D3YTY6;P62751	Protein Rpl23a-ps3 OS=Mus musculus GN=Rpl23a-ps3 PE=3 SV=1 - [A0A140T8M7_MOUSE]	0.838368	0.0936864
Q99K51;B1AX58;Q3V0K9;Q61233	Plastin-3 OS=Mus musculus GN=Pls3 PE=1 SV=3 - [PLST_MOUSE]	0.999338	0.989128
P47963;A0A140T8K8;G3X9K7	60S ribosomal protein L13 OS=Mus musculus GN=Rpl13 PE=1 SV=3 - [RL13_MOUSE]	0.866513	0.153419
E9PWE8;D3YUS0;D3Z567;P97427;Q3TT92;Q62188;Q6P1J1	Dihydropyrimidinase-related protein 3 OS=Mus musculus GN=Dpysl3 PE=1 SV=1 - [E9PWE8_MOUSE]	1.03753	0.816712
P54071;A0A0U1RP68;A0A0U1RPR1;D6RIL6;Q3TZ89	Isocitrate dehydrogenase [NADP], mitochondrial OS=Mus musculus GN=Idh2 PE=1 SV=3 - [IDHP_MOUSE]	0.965878	0.76606
Q9QYR9;O55137	Acyl-coenzyme A thioesterase 2, mitochondrial OS=Mus musculus GN=Acot2 PE=1 SV=2 - [ACOT2_MOUSE]	1.15915	0.193261
P15532;Q5NC80	Nucleoside diphosphate kinase A OS=Mus musculus GN=Nme1 PE=1 SV=1 - [NDKA_MOUSE]	1.05756	0.533913
A0A087WQS2;A0A087WPF9;A0A087WS48;Q9CQC6	Basic leucine zipper and W2 domain-containing protein 1 OS=Mus musculus GN=Bzw1 PE=1 SV=1 - [A0A087WQS2_MOUSE]	0.952768	0.827646
Q05769	Prostaglandin G/H synthase 2 OS=Mus musculus GN=Ptgs2 PE=1 SV=1 - [PGH2_MOUSE]	0.618209	0.000417194
A0A140T8T4;A0A0G2JES3;A0A0G2JFQ3;D3YZT0;D3Z629;P51410	Protein Rpl9-ps6 OS=Mus musculus GN=Rpl9-ps6 PE=4 SV=1 - [A0A140T8T4_MOUSE]	1.07486	0.599264
Q8C2Q7;O35737;P70333	Heterogeneous nuclear ribonucleoprotein H OS=Mus musculus GN=Hnrnph1 PE=1 SV=1 - [Q8C2Q7_MOUSE]	0.943652	0.644213
P43274	Histone H1.4 OS=Mus musculus GN=Hist1h1e PE=1 SV=2 - [H14_MOUSE]	1.10868	0.274743
Q61033	Lamina-associated polypeptide 2, isoforms alpha/zeta OS=Mus musculus GN=Tmpo PE=1 SV=4 - [LAP2A_MOUSE]	1.22826	0.170193
P15864;I7HFT9;P43275;Q07133	Histone H1.2 OS=Mus musculus GN=Hist1h1c PE=1 SV=2 - [H12_MOUSE]	0.920503	0.416994
Q9CZX8;D3YUG3;D3YUT3;D3Z5R8;D3Z722;S4R223	40S ribosomal protein S19 OS=Mus musculus GN=Rps19 PE=1 SV=3 - [RS19_MOUSE]	0.917173	0.155348
P42208;D3YV76;D3YYB1;D3YZU7;D3Z1S1;D3Z3C0;E9Q3V6;F6UKN5;F6WYM0	Septin-2 OS=Mus musculus GN=Sept2 PE=1 SV=2 - [SEPT2_MOUSE]	0.955056	0.671354
P18760;F8WGL3	Cofilin-1 OS=Mus musculus GN=Cfl1 PE=1 SV=3 - [COF1_MOUSE]	1.15743	0.235719
D3Z1H9;D3Z1H8;Q9JL62	Glycolipid transfer protein OS=Mus musculus GN=Gltp PE=1 SV=1 - [D3Z1H9_MOUSE]	1.07669	0.732119
Q8BMS1	Trifunctional enzyme subunit alpha, mitochondrial OS=Mus musculus GN=Hadha PE=1 SV=1 - [ECHA_MOUSE]	0.97086	0.589647
Q9QUR6	Prolyl endopeptidase OS=Mus musculus GN=Prep PE=1 SV=1 - [PPCE_MOUSE]	1.08692	0.147033
Q60605;A0A087WRZ7;A0A0G2JDM3;A0A0G2JDW2;E9PWG4;P05977;P09542;Q8CI43	Myosin light polypeptide 6 OS=Mus musculus GN=Myl6 PE=1 SV=3 - [MYL6_MOUSE]	0.897118	0.570833
P62281;A0A1B0GRR3;A0A1B0GSE8	40S ribosomal protein S11 OS=Mus musculus GN=Rps11 PE=1 SV=3 - [RS11_MOUSE]	0.937211	0.392861
Q922H1	Protein arginine N-methyltransferase 3 OS=Mus musculus GN=Prmt3 PE=1 SV=2 - [ANM3_MOUSE]	1.12081	0.293312
P62082;F6SVV1	40S ribosomal protein S7 OS=Mus musculus GN=Rps7 PE=2 SV=1 - [RS7_MOUSE]	1.01855	0.8571
P63276	40S ribosomal protein S17 OS=Mus musculus GN=Rps17 PE=1 SV=2 - [RS17_MOUSE]	0.896473	0.690643
P49722	Proteasome subunit alpha type-2 OS=Mus musculus GN=Psma2 PE=1 SV=3 - [PSA2_MOUSE]	1.00481	0.944037
Q9CZ30;B1AYJ9	Obg-like ATPase 1 OS=Mus musculus GN=Ola1 PE=1 SV=1 - [OLA1_MOUSE]	1.06711	0.500122
Q64674	Spermidine synthase OS=Mus musculus GN=Srm PE=1 SV=1 - [SPEE_MOUSE]	0.811817	0.273986
Q61081	Hsp90 co-chaperone Cdc37 OS=Mus musculus GN=Cdc37 PE=1 SV=1 - [CDC37_MOUSE]	0.848017	0.225017
Q9CZM2;B8JKK2;E9QAZ2	60S ribosomal protein L15 OS=Mus musculus GN=Rpl15 PE=2 SV=4 - [RL15_MOUSE]	0.935656	0.268311
Q9JMA1;E9PYI8;Q0VFX2	Ubiquitin carboxyl-terminal hydrolase 14 OS=Mus musculus GN=Usp14 PE=1 SV=3 - [UBP14_MOUSE]	0.926684	0.488208
Q91VR5	ATP-dependent RNA helicase DDX1 OS=Mus musculus GN=Ddx1 PE=1 SV=1 - [DDX1_MOUSE]	0.979828	0.789289
B2RQC6;E9QAI5;E9QAT6;G3UWN2	CAD protein OS=Mus musculus GN=Cad PE=1 SV=1 - [PYR1_MOUSE]	1.08357	0.407119
Q6ZQL4	WD repeat-containing protein 43 OS=Mus musculus GN=Wdr43 PE=2 SV=2 - [WDR43_MOUSE]	0.985779	0.869227
Q99020;Q20BD0;Q80XR6	Heterogeneous nuclear ribonucleoprotein A/B OS=Mus musculus GN=Hnrnpab PE=1 SV=1 - [ROAA_MOUSE]	1.04544	0.681668
Q6ZWX6	Eukaryotic translation initiation factor 2 subunit 1 OS=Mus musculus GN=Eif2s1 PE=1 SV=3 - [IF2A_MOUSE]	0.895254	0.129662
Q9JKR6;E0CYZ2;F6TRP3	Hypoxia up-regulated protein 1 OS=Mus musculus GN=Hyou1 PE=1 SV=1 - [HYOU1_MOUSE]	1.03308	0.838896
E9PYG6	Protein Rasa1 OS=Mus musculus GN=Rasa1 PE=1 SV=1 - [E9PYG6_MOUSE]	1.18065	0.4892
Q61035	Histidine--tRNA ligase, cytoplasmic OS=Mus musculus GN=Hars PE=1 SV=2 - [SYHC_MOUSE]	0.997214	0.955312
Q80UU9	Membrane-associated progesterone receptor component 2 OS=Mus musculus GN=Pgrmc2 PE=1 SV=2 - [PGRC2_MOUSE]	0.619769	0.00476896
Q9Z2X1;J3QM80;J3QMT0;J3QMV8;J3QNH2;J3QP45	Heterogeneous nuclear ribonucleoprotein F OS=Mus musculus GN=Hnrnpf PE=1 SV=3 - [HNRPF_MOUSE]	0.993418	0.974368
Q99KE1	NAD-dependent malic enzyme, mitochondrial OS=Mus musculus GN=Me2 PE=1 SV=1 - [MAOM_MOUSE]	0.978657	0.751901
Q9JKB3	Y-box-binding protein 3 OS=Mus musculus GN=Ybx3 PE=1 SV=2 - [YBOX3_MOUSE]	0.898826	0.473777
E9Q1Y9;P97861;Q6IMF0;Q9CPR6;Q9ERE2	Protein 5430421N21Rik OS=Mus musculus GN=5430421N21Rik PE=3 SV=1 - [E9Q1Y9_MOUSE]	0.0411967	0.373149
P62137	Serine/threonine-protein phosphatase PP1-alpha catalytic subunit OS=Mus musculus GN=Ppp1ca PE=1 SV=1 - [PP1A_MOUSE]	0.987575	0.842002
P63087;A0A0G2JFF1;A0A0G2JGC1	Serine/threonine-protein phosphatase PP1-gamma catalytic subunit OS=Mus musculus GN=Ppp1cc PE=1 SV=1 - [PP1G_MOUSE]	1.00907	0.937449
Q91YP2	Neurolysin, mitochondrial OS=Mus musculus GN=Nln PE=1 SV=1 - [NEUL_MOUSE]	1.03599	0.614172
Q99MR6;A0A0G2JDF1;A0A0G2JDF8;A0A0G2JDN3;A0A0G2JG65	Serrate RNA effector molecule homolog OS=Mus musculus GN=Srrt PE=1 SV=1 - [SRRT_MOUSE]	0.833991	0.329605
P70372	ELAV-like protein 1 OS=Mus musculus GN=Elavl1 PE=1 SV=2 - [ELAV1_MOUSE]	0.935074	0.504902
P45376;D3YVJ7	Aldose reductase OS=Mus musculus GN=Akr1b1 PE=1 SV=3 - [ALDR_MOUSE]	0.937814	0.404562
Q9D0K2;Q3UJQ9	Succinyl-CoA:3-ketoacid coenzyme A transferase 1, mitochondrial OS=Mus musculus GN=Oxct1 PE=1 SV=1 - [SCOT1_MOUSE]	0.985649	0.912048
P63325;Q3UW83	40S ribosomal protein S10 OS=Mus musculus GN=Rps10 PE=1 SV=1 - [RS10_MOUSE]	1.06216	0.610251
P06745;A0A0U1RP97;A0A0U1RQ18;A0A0U1RQ72	Glucose-6-phosphate isomerase OS=Mus musculus GN=Gpi PE=1 SV=4 - [G6PI_MOUSE]	0.973975	0.694154
P62196;Q8K1K2	26S protease regulatory subunit 8 OS=Mus musculus GN=Psmc5 PE=1 SV=1 - [PRS8_MOUSE]	0.937888	0.620249
P60229	Eukaryotic translation initiation factor 3 subunit E OS=Mus musculus GN=Eif3e PE=1 SV=1 - [EIF3E_MOUSE]	1.0277	0.892911
P26040;Q8CJ40	Ezrin OS=Mus musculus GN=Ezr PE=1 SV=3 - [EZRI_MOUSE]	1.02084	0.779258
E9Q2X6;A0A0A6YXY3;Q3U763;Q8CG47	Structural maintenance of chromosomes protein OS=Mus musculus GN=Smc4 PE=1 SV=1 - [E9Q2X6_MOUSE]	0.873091	0.165383
Q921F2;A0A087WNY6;A0A087WP57;A0A087WQA5;A0A087WQX8;A0A087WR97;A0A087WRP4;A0A087WRZ5;A0A087WS17;A0A087WS74;A0A087WSE4;A0A087WSH7;H3BJV1;Q6VYI4;Q6VYI5;Q8BLD4;Q8R0B4	TAR DNA-binding protein 43 OS=Mus musculus GN=Tardbp PE=1 SV=1 - [TADBP_MOUSE]	1.03237	0.76982
O88477	Insulin-like growth factor 2 mRNA-binding protein 1 OS=Mus musculus GN=Igf2bp1 PE=1 SV=1 - [IF2B1_MOUSE]	0.622827	0.00473622
Q8CCP0	Nuclear export mediator factor Nemf OS=Mus musculus GN=Nemf PE=1 SV=2 - [NEMF_MOUSE]	1.1537	0.210713
Q9D8W5;A0A0R4J238;B1AT36;B8QI34;Q3TRH2;Q8BHT6;Q8BSS9	26S proteasome non-ATPase regulatory subunit 12 OS=Mus musculus GN=Psmd12 PE=1 SV=4 - [PSD12_MOUSE]	1.01039	0.878807
Q60931;A0A140T8V3;J3QMG3	Voltage-dependent anion-selective channel protein 3 OS=Mus musculus GN=Vdac3 PE=1 SV=1 - [VDAC3_MOUSE]	1.23407	0.386307
P46935;Q3V335;V9GWV8;V9GXK3;V9GXS6	E3 ubiquitin-protein ligase NEDD4 OS=Mus musculus GN=Nedd4 PE=1 SV=3 - [NEDD4_MOUSE]	1.08084	0.239638
P46664	Adenylosuccinate synthetase isozyme 2 OS=Mus musculus GN=Adss PE=1 SV=2 - [PURA2_MOUSE]	0.961097	0.411862
Q9DCN2;A0A0A0MQM3;F2Z456	NADH-cytochrome b5 reductase 3 OS=Mus musculus GN=Cyb5r3 PE=1 SV=3 - [NB5R3_MOUSE]	0.899016	0.0695723
Q8C1B7;A0A0J9YTY0;A0A0J9YUL3;A0A0J9YUV6;A0A0J9YVA6;Q9DA97;S4R2P6	Septin-11 OS=Mus musculus GN=Sept11 PE=1 SV=4 - [SEP11_MOUSE]	0.864754	0.0551159
Q9CPU0	Lactoylglutathione lyase OS=Mus musculus GN=Glo1 PE=1 SV=3 - [LGUL_MOUSE]	0.978898	0.787353
P61358;A2A4Q0	60S ribosomal protein L27 OS=Mus musculus GN=Rpl27 PE=1 SV=2 - [RL27_MOUSE]	1.07662	0.429764
P17427;A0A0J9YUA7;A0A140LHG0;E9PWD0	AP-2 complex subunit alpha-2 OS=Mus musculus GN=Ap2a2 PE=1 SV=2 - [AP2A2_MOUSE]	1.00005	0.999335
P62141;A0A0J9YUG2;A0A0J9YUU8	Serine/threonine-protein phosphatase PP1-beta catalytic subunit OS=Mus musculus GN=Ppp1cb PE=1 SV=3 - [PP1B_MOUSE]	0.857708	0.186122
Q9D7G0;G3UXL2;Q62415	Ribose-phosphate pyrophosphokinase 1 OS=Mus musculus GN=Prps1 PE=1 SV=4 - [PRPS1_MOUSE]	0.803283	0.385476
Q9Z1Z2	Serine-threonine kinase receptor-associated protein OS=Mus musculus GN=Strap PE=1 SV=2 - [STRAP_MOUSE]	0.880668	0.127267
E9PXX7;A0A0R4J1Y7;Q91W90	Thioredoxin domain-containing protein 5 OS=Mus musculus GN=Txndc5 PE=1 SV=1 - [E9PXX7_MOUSE]	0.891468	0.220745
P05201;F7ALS6	Aspartate aminotransferase, cytoplasmic OS=Mus musculus GN=Got1 PE=1 SV=3 - [AATC_MOUSE]	0.96427	0.360464
D3Z7Q8;D3Z3D6;G3UXX5;P52432	DNA-directed RNA polymerases I and III subunit RPAC1 (Fragment) OS=Mus musculus GN=Polr1c PE=1 SV=2 - [D3Z7Q8_MOUSE]	0.97944	0.546216
Q9DCX2;B1ASE2;G3X9L6	ATP synthase subunit d, mitochondrial OS=Mus musculus GN=Atp5h PE=1 SV=3 - [ATP5H_MOUSE]	0.967263	0.483483
Q91Z53;B1AXQ0;D6REG4	Glyoxylate reductase/hydroxypyruvate reductase OS=Mus musculus GN=Grhpr PE=1 SV=1 - [GRHPR_MOUSE]	0.641169	0.0357147
P24369	Peptidyl-prolyl cis-trans isomerase B OS=Mus musculus GN=Ppib PE=1 SV=2 - [PPIB_MOUSE]	1.01516	0.922118
Q9Z2U0;Q9CWH6	Proteasome subunit alpha type-7 OS=Mus musculus GN=Psma7 PE=1 SV=1 - [PSA7_MOUSE]	0.991642	0.868826
Q9D379;D3Z4M3;E9PWK1;F6YTS6	Epoxide hydrolase 1 OS=Mus musculus GN=Ephx1 PE=1 SV=2 - [HYEP_MOUSE]	0.642322	0.0386735
G3UX26;D3YUN8;D3YZT5;Q60930	Voltage-dependent anion-selective channel protein 2 (Fragment) OS=Mus musculus GN=Vdac2 PE=1 SV=1 - [G3UX26_MOUSE]	0.960657	0.542196
Q8R1F1;A2ARS6	Niban-like protein 1 OS=Mus musculus GN=Fam129b PE=1 SV=2 - [NIBL1_MOUSE]	1.05717	0.543246
Q922Q8	Leucine-rich repeat-containing protein 59 OS=Mus musculus GN=Lrrc59 PE=1 SV=1 - [LRC59_MOUSE]	0.994824	0.953572
Q5SUR0;F6RUL9;G3UY86	Phosphoribosylformylglycinamidine synthase OS=Mus musculus GN=Pfas PE=1 SV=1 - [PUR4_MOUSE]	0.94278	0.266578
Q9DB77;A0A140LI98	Cytochrome b-c1 complex subunit 2, mitochondrial OS=Mus musculus GN=Uqcrc2 PE=1 SV=1 - [QCR2_MOUSE]	0.974985	0.744546
Q5XJF6;D6RE43;P53026	Ribosomal protein OS=Mus musculus GN=Rpl10a PE=1 SV=1 - [Q5XJF6_MOUSE]	0.857738	0.186522
Q3U4X8;D3YUW4;E9PV36;P37913;V9GWZ4	DNA ligase OS=Mus musculus GN=Lig1 PE=1 SV=1 - [Q3U4X8_MOUSE]	0.931625	0.146829
Q8CH18	Cell division cycle and apoptosis regulator protein 1 OS=Mus musculus GN=Ccar1 PE=1 SV=1 - [CCAR1_MOUSE]	1.38302	0.126303
Q8CCF0	U4/U6 small nuclear ribonucleoprotein Prp31 OS=Mus musculus GN=Prpf31 PE=1 SV=3 - [PRP31_MOUSE]	1.21039	0.244825
Q924C1	Exportin-5 OS=Mus musculus GN=Xpo5 PE=1 SV=1 - [XPO5_MOUSE]	0.958012	0.766256
Q64152	Transcription factor BTF3 OS=Mus musculus GN=Btf3 PE=1 SV=3 - [BTF3_MOUSE]	0.98535	0.854934
A2AW05;Q08943	FACT complex subunit SSRP1 (Fragment) OS=Mus musculus GN=Ssrp1 PE=1 SV=1 - [A2AW05_MOUSE]	0.954265	0.386646
Q920B9;G3X956	FACT complex subunit SPT16 OS=Mus musculus GN=Supt16h PE=1 SV=2 - [SP16H_MOUSE]	0.915855	0.426216
Q8BU30;E9Q866;F6Q6R1	Isoleucine--tRNA ligase, cytoplasmic OS=Mus musculus GN=Iars PE=1 SV=2 - [SYIC_MOUSE]	1.10573	0.24047
Q7TMK9;A0A0R4J259;G3UWM1;G3UXJ6;G3UXU5;G3UZ48;G3UZI2;G3V018;G3XA76	Heterogeneous nuclear ribonucleoprotein Q OS=Mus musculus GN=Syncrip PE=1 SV=2 - [HNRPQ_MOUSE]	0.949842	0.289052
P27612;F7D1R5	Phospholipase A-2-activating protein OS=Mus musculus GN=Plaa PE=1 SV=4 - [PLAP_MOUSE]	0.654343	0.0471084
[truncated: 1,510 more rows]

## Sheet: APLN DM vs Control
Accession	Description	Ratio DM / Control	pvalue DM / Control
[truncated: 1,882 more rows]

## Sheet: APLN vs APLN DM
Accession	Description	Ratio DM / WT	pvalue DM / WT
[truncated: 1,985 more rows]
