# Supplementary material for: Repression of apelin Furin cleavage sites provides antimetastatic strategy in colorectal cancer
Source: EMBO Mol Med. 2025 Feb 17;17(3):504–34. doi: 10.1038/s44321-025-00196-5 (PMC11904221; doi:10.1038/s44321-025-00196-5)
Supplement: Supplementary file 6 — Source data Fig. 3 [file 44321_2025_196_MOESM6_ESM.zip]

Archive with 42 entries (38 files):
- MM-2024-19448_SourceDataForFig 3/MM-2024-19448_SourceDataForFig 3B.tif
- MM-2024-19448_SourceDataForFig 3/MM-2024-19448_SourceDataForFig 3C.xlsx
- MM-2024-19448_SourceDataForFig 3/MM-2024-19448_SourceDataForFig 3D/
- MM-2024-19448_SourceDataForFig 3/MM-2024-19448_SourceDataForFig 3D/apelin alone zoom.TIF
- MM-2024-19448_SourceDataForFig 3/MM-2024-19448_SourceDataForFig 3D/apelin alone.TIF
- MM-2024-19448_SourceDataForFig 3/MM-2024-19448_SourceDataForFig 3D/apelin and apelin dm zoom.TIF
- MM-2024-19448_SourceDataForFig 3/MM-2024-19448_SourceDataForFig 3D/apelin and apelin dm.TIF
- MM-2024-19448_SourceDataForFig 3/MM-2024-19448_SourceDataForFig 3D/apelin-dm alone zoom.TIF
- MM-2024-19448_SourceDataForFig 3/MM-2024-19448_SourceDataForFig 3D/apelin-dm alone.TIF
- MM-2024-19448_SourceDataForFig 3/MM-2024-19448_SourceDataForFig 3D/Control apelin and apelin dm zoom.TIF
- MM-2024-19448_SourceDataForFig 3/MM-2024-19448_SourceDataForFig 3D/Control apelin and apelin dm.TIF
- MM-2024-19448_SourceDataForFig 3/MM-2024-19448_SourceDataForFig 3E.xlsx
- MM-2024-19448_SourceDataForFig 3/MM-2024-19448_SourceDataForFig 3F/
- MM-2024-19448_SourceDataForFig 3/MM-2024-19448_SourceDataForFig 3F/apelin and Apelin-dm.TIF
- MM-2024-19448_SourceDataForFig 3/MM-2024-19448_SourceDataForFig 3F/Apelin.TIF
- MM-2024-19448_SourceDataForFig 3/MM-2024-19448_SourceDataForFig 3F/Apelin-dm.TIF
- MM-2024-19448_SourceDataForFig 3/MM-2024-19448_SourceDataForFig 3F/Control.TIF
- MM-2024-19448_SourceDataForFig 3/MM-2024-19448_SourceDataForFig 3G.xlsx
- MM-2024-19448_SourceDataForFig 3/MM-2024-19448_SourceDataForFig 3H/
- MM-2024-19448_SourceDataForFig 3/MM-2024-19448_SourceDataForFig 3H/Control Zoom.TIF
- MM-2024-19448_SourceDataForFig 3/MM-2024-19448_SourceDataForFig 3H/Control.TIF
- MM-2024-19448_SourceDataForFig 3/MM-2024-19448_SourceDataForFig 3H/VEGF abd Apelin-dm zoom.TIF
- MM-2024-19448_SourceDataForFig 3/MM-2024-19448_SourceDataForFig 3H/VEGF and Apelin-dm.TIF
- MM-2024-19448_SourceDataForFig 3/MM-2024-19448_SourceDataForFig 3H/VEGF Zoom.TIF
- MM-2024-19448_SourceDataForFig 3/MM-2024-19448_SourceDataForFig 3H/VEGF.TIF
- MM-2024-19448_SourceDataForFig 3/MM-2024-19448_SourceDataForFig 3I.xlsx
- MM-2024-19448_SourceDataForFig 3/MM-2024-19448_SourceDataForFig 3J.xlsx
- MM-2024-19448_SourceDataForFig 3/MM-2024-19448_SourceDataForFig 3K.xlsx
- MM-2024-19448_SourceDataForFig 3/MM-2024-19448_SourceDataForFig 3L/
- MM-2024-19448_SourceDataForFig 3/MM-2024-19448_SourceDataForFig 3L/apelin and apelin-dm.TIF
- MM-2024-19448_SourceDataForFig 3/MM-2024-19448_SourceDataForFig 3L/Apelin.TIF
- MM-2024-19448_SourceDataForFig 3/MM-2024-19448_SourceDataForFig 3L/Apelin-dm.TIF
- MM-2024-19448_SourceDataForFig 3/MM-2024-19448_SourceDataForFig 3L/Control.TIF
- MM-2024-19448_SourceDataForFig 3/MM-2024-19448_SourceDataForFig 3M.tif
- MM-2024-19448_SourceDataForFig 3/MM-2024-19448_SourceDataForFig 3N.xlsx
- MM-2024-19448_SourceDataForFig 3/MM-2024-19448_SourceDataForFig 3O.xlsx
- MM-2024-19448_SourceDataForFig 3/MM-2024-19448_SourceDataForFig 3P.xlsx
- MM-2024-19448_SourceDataForFig 3/MM-2024-19448_SourceDataForFig 3R.xlsx
- MM-2024-19448_SourceDataForFig 3/MM-2024-19448_SourceDataForFig 3S.xlsx
- MM-2024-19448_SourceDataForFig 3/MM-2024-19448_SourceDataForFig 3T.xlsx
- MM-2024-19448_SourceDataForFig 3/MM-2024-19448_SourceDataForFig 3U.xlsx
- MM-2024-19448_SourceDataForFig 3/MM-2024-19448_SourceDataForFig 3V.xlsx
