# Supplementary material for: Repression of apelin Furin cleavage sites provides antimetastatic strategy in colorectal cancer
Source: EMBO Mol Med. 2025 Feb 17;17(3):504–34. doi: 10.1038/s44321-025-00196-5 (PMC11904221; doi:10.1038/s44321-025-00196-5)
Supplement: Supplementary file 6 — Source data Fig. 3 [file 44321_2025_196_MOESM6_ESM.zip › MM-2024-19448_SourceDataForFig 3/MM-2024-19448_SourceDataForFig 3E.xlsx]

## Sheet: Sheet1
CONTROL	APLN	APLNDM	APLN APLNDM
100	252	89	52
110	210	86	53
115	201	99	49
120	189	55	50
131	155	44	44
114	145	46	56
99	136	51	57
110	120	40	42
