# Supplementary material for: Repression of apelin Furin cleavage sites provides antimetastatic strategy in colorectal cancer
Source: EMBO Mol Med. 2025 Feb 17;17(3):504–34. doi: 10.1038/s44321-025-00196-5 (PMC11904221; doi:10.1038/s44321-025-00196-5)
Supplement: Supplementary file 6 — Source data Fig. 3 [file 44321_2025_196_MOESM6_ESM.zip › MM-2024-19448_SourceDataForFig 3/MM-2024-19448_SourceDataForFig 3G.xlsx]

## Sheet: Sheet1
CONTROL	APLN	APLN-DM	APLN-APLN-DM
75.0225	95.2514	69.6459	80.2154
77.2541	99.1254	76.4961	79.6492
75.2596	85.2991	73.6872	78.9422
78.6827	91.6992	79.5017	81.1254
81.4332	83.1786	67.8546	78.742
81.2716	91.7618	66.6455	79.2364
81.4181	93.6101	65.1254	77.1258
88.7048	84.9099	79.6877	79.8114
83.6983	86.8403	72.1903	65.4158
80.0118	90.0489	75.3808	80.1852
75.4157	88.5208	59.1254	78.4337
78.6031	85.3624	6.21456	77.4003
79.0132	89.8292	61.1234	66.4521
78.1458	92.0113	70.1258	74.1265
85.5026	89.1254	73.6047	80.4587
74.1254	85.4258	62.2129	69.1261
86.1369	94.4967	68.3652	75.1236
74.2547	90.4185	75.1145	77.6231
77.2563	89.0824	71.6107	79.152
