# Supplementary material for: Repression of apelin Furin cleavage sites provides antimetastatic strategy in colorectal cancer
Source: EMBO Mol Med. 2025 Feb 17;17(3):504–34. doi: 10.1038/s44321-025-00196-5 (PMC11904221; doi:10.1038/s44321-025-00196-5)
Supplement: Supplementary file 6 — Source data Fig. 3 [file 44321_2025_196_MOESM6_ESM.zip › MM-2024-19448_SourceDataForFig 3/MM-2024-19448_SourceDataForFig 3I.xlsx]

## Sheet: Sheet1
CONTROL	VEGF	VEGF apelin-dm
110	350	185
99	310	158
120	320	145
108	289	187
108	250	165
99	256	187
	200
	302
