# Supplementary material for: Repression of apelin Furin cleavage sites provides antimetastatic strategy in colorectal cancer
Source: EMBO Mol Med. 2025 Feb 17;17(3):504–34. doi: 10.1038/s44321-025-00196-5 (PMC11904221; doi:10.1038/s44321-025-00196-5)
Supplement: Supplementary file 6 — Source data Fig. 3 [file 44321_2025_196_MOESM6_ESM.zip › MM-2024-19448_SourceDataForFig 3/MM-2024-19448_SourceDataForFig 3K.xlsx]

## Sheet: Sheet1
Control	VEGF	Apelin-dm
100	160	99
101	250	102
104	188	89
99	208	60
118	299	120
110	320	150
95	199	120
