# Supplementary material for: Repression of apelin Furin cleavage sites provides antimetastatic strategy in colorectal cancer
Source: EMBO Mol Med. 2025 Feb 17;17(3):504–34. doi: 10.1038/s44321-025-00196-5 (PMC11904221; doi:10.1038/s44321-025-00196-5)
Supplement: Supplementary file 6 — Source data Fig. 3 [file 44321_2025_196_MOESM6_ESM.zip › MM-2024-19448_SourceDataForFig 3/MM-2024-19448_SourceDataForFig 3P.xlsx]

## Sheet: Sheet1
Control	APLNDM	APLN13	APLNDM APLN13	APLN36
100	58	543	100	354
99	60	477	89	466
87	48	423	110	574
110	55	512	132	443
100	53	409	77	398
89	65	388	98	453
101	59	512	88	489
