# Supplementary material for: Repression of apelin Furin cleavage sites provides antimetastatic strategy in colorectal cancer
Source: EMBO Mol Med. 2025 Feb 17;17(3):504–34. doi: 10.1038/s44321-025-00196-5 (PMC11904221; doi:10.1038/s44321-025-00196-5)
Supplement: Supplementary file 6 — Source data Fig. 3 [file 44321_2025_196_MOESM6_ESM.zip › MM-2024-19448_SourceDataForFig 3/MM-2024-19448_SourceDataForFig 3R.xlsx]

## Sheet: Sheet1
ResidueNumber	EnergyApln36	EnergyAplnDM	Energy-Apln17	Energy-Apln13
1	-0.36	-0.36
2	-1.37	-1.33
3	-1.00	-0.90
4	0.55	0.59
5	-2.32	-2.31
6	0.02	0.02
7	0.83	0.83
8	1.83	1.73
9	-1.43	-1.43
10	-0.92	-0.92
11	0.30	0.34
12	0.70	0.75
13	0.50	0.56
14	-3.22	-3.02
15	-2.22	-2.02
16	0.75	0.78
17	-0.06	-0.06
18	-1.23	-1.23
19	-0.37	-0.37
20	-1.21	-1.21	-1.41
21	-8.32	-8.32	-8.02
22	0.15	0.28	0.15
23	-0.01	-0.01	-0.01
24	-0.34	-0.34	-0.37	-0.37
25	-0.06	-0.06	-0.06	-0.06
26	-1.33	-1.23	-1.18	-1.38
27	3.59	3.59	4.59	3.59
28	-0.34	-0.32	-0.38	-0.38
29	0.09	0.09	0.09	0.09
30	-0.33	-0.31	-0.39	-0.39
31	-0.14	-0.12	-0.16	-0.16
32	-0.61	-0.61	-0.68	-0.68
33	-3.52	-3.52	-4.12	-4.52
34	-0.51	-0.51	-0.45	-0.65
35	-1.41	-1.41	-1.71	-1.71
36	-19.11	-19.06	-19.18	-20.18
