# Supplementary material for: Repression of apelin Furin cleavage sites provides antimetastatic strategy in colorectal cancer
Source: EMBO Mol Med. 2025 Feb 17;17(3):504–34. doi: 10.1038/s44321-025-00196-5 (PMC11904221; doi:10.1038/s44321-025-00196-5)
Supplement: Supplementary file 6 — Source data Fig. 3 [file 44321_2025_196_MOESM6_ESM.zip › MM-2024-19448_SourceDataForFig 3/MM-2024-19448_SourceDataForFig 3S.xlsx]

## Sheet: Sheet1
Apelin 13	shifts p-pol	shifts s-pol
0	0	0
10	2	2
20	3	3
40	4	4
60	6	5
80	8	7
100	10	9
200	12	10.5
400	14.5	11.5
600	15	12
800	15	12
