# Supplementary material for: Repression of apelin Furin cleavage sites provides antimetastatic strategy in colorectal cancer
Source: EMBO Mol Med. 2025 Feb 17;17(3):504–34. doi: 10.1038/s44321-025-00196-5 (PMC11904221; doi:10.1038/s44321-025-00196-5)
Supplement: Supplementary file 6 — Source data Fig. 3 [file 44321_2025_196_MOESM6_ESM.zip › MM-2024-19448_SourceDataForFig 3/MM-2024-19448_SourceDataForFig 3T.xlsx]

## Sheet: Sheet1
Apelin DM, pM	shifts p-pol	shifts s-pol
0	0	0
1	1.5	1
2	3	1.5
4	5	2.5
8	7	3
10	9	4
15	11	5.5
20	13	7
25	16	8
35	17.5	8.5
45	18.5	9
60	19	9.5
80	20	10
100	20	10
