# Supplementary material for: Repression of apelin Furin cleavage sites provides antimetastatic strategy in colorectal cancer
Source: EMBO Mol Med. 2025 Feb 17;17(3):504–34. doi: 10.1038/s44321-025-00196-5 (PMC11904221; doi:10.1038/s44321-025-00196-5)
Supplement: Supplementary file 6 — Source data Fig. 3 [file 44321_2025_196_MOESM6_ESM.zip › MM-2024-19448_SourceDataForFig 3/MM-2024-19448_SourceDataForFig 3V.xlsx]

## Sheet: Sheet1
ape13 p	ape13 s	apeDM p	apeDM s
14.00	12.00	18.50	10.00
14.00	12.00	18.50	10.00
15.00	13.00	20.00	11.00
16.00	13.00	21.00	12.50
16.00	13.00	21.00	12.50
