# Supplementary material for: Repression of apelin Furin cleavage sites provides antimetastatic strategy in colorectal cancer
Source: EMBO Mol Med. 2025 Feb 17;17(3):504–34. doi: 10.1038/s44321-025-00196-5 (PMC11904221; doi:10.1038/s44321-025-00196-5)
Supplement: Supplementary file 7 — Source data Fig. 4 [file 44321_2025_196_MOESM7_ESM.zip]

Archive with 44 entries (42 files):
- MM-2024-19448_SourceDataForFig 4/Fig 4I.xlsx
- MM-2024-19448_SourceDataForFig 4/MM-2024-19448_SourceDataForFig 4A/
- MM-2024-19448_SourceDataForFig 4/MM-2024-19448_SourceDataForFig 4A/Apelin and APELIN-DM Arrestin.TIF
- MM-2024-19448_SourceDataForFig 4/MM-2024-19448_SourceDataForFig 4A/Apelin and APELIN-DM Dapi.TIF
- MM-2024-19448_SourceDataForFig 4/MM-2024-19448_SourceDataForFig 4A/Apelin and Apelin-dm Merge Zoom.TIF
- MM-2024-19448_SourceDataForFig 4/MM-2024-19448_SourceDataForFig 4A/Apelin and Apelin-dm Merge.TIF
- MM-2024-19448_SourceDataForFig 4/MM-2024-19448_SourceDataForFig 4A/Apelin and APELIN-DM Tamara.TIF
- MM-2024-19448_SourceDataForFig 4/MM-2024-19448_SourceDataForFig 4A/Apelin Arrestin.TIF
- MM-2024-19448_SourceDataForFig 4/MM-2024-19448_SourceDataForFig 4A/Apelin Dapi.TIF
- MM-2024-19448_SourceDataForFig 4/MM-2024-19448_SourceDataForFig 4A/Apelin dm Dapi.TIF
- MM-2024-19448_SourceDataForFig 4/MM-2024-19448_SourceDataForFig 4A/Apelin Merge Zoom.TIF
- MM-2024-19448_SourceDataForFig 4/MM-2024-19448_SourceDataForFig 4A/Apelin Merge.TIF
- MM-2024-19448_SourceDataForFig 4/MM-2024-19448_SourceDataForFig 4A/Apelin Tamara.TIF
- MM-2024-19448_SourceDataForFig 4/MM-2024-19448_SourceDataForFig 4A/Apelin-dm Arrestin.TIF
- MM-2024-19448_SourceDataForFig 4/MM-2024-19448_SourceDataForFig 4A/Apelin-dm Merge Zoom.TIF
- MM-2024-19448_SourceDataForFig 4/MM-2024-19448_SourceDataForFig 4A/Apelin-dm Merge.TIF
- MM-2024-19448_SourceDataForFig 4/MM-2024-19448_SourceDataForFig 4A/Apelin-dm Tamara.TIF
- MM-2024-19448_SourceDataForFig 4/MM-2024-19448_SourceDataForFig 4A/Control Arrestin.TIF
- MM-2024-19448_SourceDataForFig 4/MM-2024-19448_SourceDataForFig 4A/Control Dapi.TIF
- MM-2024-19448_SourceDataForFig 4/MM-2024-19448_SourceDataForFig 4A/Control Merge zoom.TIF
- MM-2024-19448_SourceDataForFig 4/MM-2024-19448_SourceDataForFig 4A/Control Merge.TIF
- MM-2024-19448_SourceDataForFig 4/MM-2024-19448_SourceDataForFig 4A/Control Tamara.TIF
- MM-2024-19448_SourceDataForFig 4/MM-2024-19448_SourceDataForFig 4B/
- MM-2024-19448_SourceDataForFig 4/MM-2024-19448_SourceDataForFig 4B/Arrestin Apelin.TIF
- MM-2024-19448_SourceDataForFig 4/MM-2024-19448_SourceDataForFig 4B/Arrestin Apelin-dm.TIF
- MM-2024-19448_SourceDataForFig 4/MM-2024-19448_SourceDataForFig 4B/Arrestin Control.TIF
- MM-2024-19448_SourceDataForFig 4/MM-2024-19448_SourceDataForFig 4B/Clathrin Apelin.TIF
- MM-2024-19448_SourceDataForFig 4/MM-2024-19448_SourceDataForFig 4B/Clathrin Apelin-dm.TIF
- MM-2024-19448_SourceDataForFig 4/MM-2024-19448_SourceDataForFig 4B/Clathrin Control.TIF
- MM-2024-19448_SourceDataForFig 4/MM-2024-19448_SourceDataForFig 4B/Dapi Apelin.TIF
- MM-2024-19448_SourceDataForFig 4/MM-2024-19448_SourceDataForFig 4B/Dapi Apelin-dm.TIF
- MM-2024-19448_SourceDataForFig 4/MM-2024-19448_SourceDataForFig 4B/Dapi Control.TIF
- MM-2024-19448_SourceDataForFig 4/MM-2024-19448_SourceDataForFig 4B/Merge Apelin Zoom.TIF
- MM-2024-19448_SourceDataForFig 4/MM-2024-19448_SourceDataForFig 4B/Merge Apelin.TIF
- MM-2024-19448_SourceDataForFig 4/MM-2024-19448_SourceDataForFig 4B/Merge Apelin-dm Zoom.TIF
- MM-2024-19448_SourceDataForFig 4/MM-2024-19448_SourceDataForFig 4B/Merge Apelin-dm.TIF
- MM-2024-19448_SourceDataForFig 4/MM-2024-19448_SourceDataForFig 4B/Merge Control Zoom.TIF
- MM-2024-19448_SourceDataForFig 4/MM-2024-19448_SourceDataForFig 4B/Merge Control.TIF
- MM-2024-19448_SourceDataForFig 4/MM-2024-19448_SourceDataForFig 4C.xlsx
- MM-2024-19448_SourceDataForFig 4/MM-2024-19448_SourceDataForFig 4D.xlsx
- MM-2024-19448_SourceDataForFig 4/MM-2024-19448_SourceDataForFig 4E.TIF
- MM-2024-19448_SourceDataForFig 4/MM-2024-19448_SourceDataForFig 4F.tif
- MM-2024-19448_SourceDataForFig 4/MM-2024-19448_SourceDataForFig 4Gnew.tif
- MM-2024-19448_SourceDataForFig 4/MM-2024-19448_SourceDataForFig 4H.xlsx
