# Supplementary material for: Repression of apelin Furin cleavage sites provides antimetastatic strategy in colorectal cancer
Source: EMBO Mol Med. 2025 Feb 17;17(3):504–34. doi: 10.1038/s44321-025-00196-5 (PMC11904221; doi:10.1038/s44321-025-00196-5)
Supplement: Supplementary file 7 — Source data Fig. 4 [file 44321_2025_196_MOESM7_ESM.zip › MM-2024-19448_SourceDataForFig 4/Fig 4I.xlsx]

## Sheet: Sheet1
STK
Apln vs C				apln DM vs C				Apelin DM vs apln
log2 fold change	p-value	(-)log10 pvalue		log2 fold change	p-value	(-)log10 pvalue		log2 fold change	p-value	(-)log10 pvalue
0.327993	0.0337516	1.47171		0.0164714	0.900956	0.0452963		-0.311522	0.149	0.826814
0.41078	0.017414	1.7591		0.277673	0.0781678	1.10697		-0.133106	0.521	0.283162
0.448875	0.000164052	3.78502		0.298371	0.0022639	2.64514		-0.150504	0.169	0.772113
0.266898	0.0199807	1.69939		0.038658	0.685805	0.163799		-0.22824	0.0328	1.48413
0.232393	0.00872381	2.05929		0.0994636	0.178284	0.748889		-0.132929	0.219	0.659556
0.345829	0.140984	0.850829		0.281673	0.220014	0.657549		-0.0641564	0.846	0.0726296
0.300931	0.0674362	1.17111		0.196555	0.204665	0.688957		-0.104376	0.639	0.194499
-0.378523	0.00842123	2.07462		-0.413381	0.00530086	2.27565		-0.0348582	0.823	0.0846002
-0.0527312	0.309595	0.509206		0.0390952	0.444458	0.35217		0.0918264	0.26	0.585027
-0.336154	0.0195572	1.70869		-0.235735	0.0755041	1.12203		0.100419	0.559	0.252588
-0.252143	0.0931573	1.03078		-0.124662	0.373687	0.427493		0.127481	0.381	0.419075
0.214794	0.356442	0.448011		0.00455544	0.98395	0.00702702		-0.210239	0.557	0.254145
0.348867	0.00583022	2.23432		0.0247634	0.798154	0.0979131		-0.324104	0.094	1.02687
0.298695	0.0572825	1.24198		0.435806	0.0119238	1.92359		0.137111	0.45	0.346787
0.352451	0.0795339	1.09945		-0.236987	0.21393	0.669728		-0.589438	0.104	0.982967
-0.378473	0.00451683	2.34517		-0.36654	0.00537851	2.26934		0.0119329	0.933	0.0301184
0.233978	0.194997	0.709973		0.270731	0.140386	0.852676		0.036753	0.887	0.0520764
-0.224837	0.388208	0.410936		-0.101019	0.692596	0.15952		0.123818	0.709	0.149354
0.633618	0.482946	0.316102		-0.140565	0.874406	0.0582869		-0.774183	0.348	0.458421
-0.0383124	0.396889	0.401331		-0.0839124	0.0856107	1.06747		-0.0456	0.336	0.473661
0.139382	0.0501124	1.30005		0.210751	0.00826362	2.08283		0.0713693	0.37	0.431798
-0.692189	9.81769e-05	4.00799		-0.517968	0.000692541	3.15955		0.174221	0.268	0.571865
-0.170453	0.00109502	2.96058		-0.177661	0.000844096	3.07361		-0.00720775	0.819	0.0867161
-0.110666	0.147922	0.829966		-0.167964	0.0411538	1.38559		-0.0572975	0.57	0.244125
-0.230821	0.00671673	2.17284		-0.269471	0.00286068	2.54353		-0.03865	0.671	0.173277
-0.431883	0.00136937	2.86348		-0.437479	0.00126516	2.89786		-0.00559643	0.965	0.0154727
0.206945	0.223036	0.651624		0.00255565	0.987384	0.00551399		-0.204389	0.339	0.4698
-0.609266	0.00195555	2.70873		-0.362471	0.0275912	1.55923		0.246795	0.24	0.619789
-0.194037	0.0290592	1.53672		-0.116096	0.150915	0.821269		0.0779404	0.502	0.299296
-0.418837	0.00464589	2.33293		-0.305481	0.0220448	1.65669		0.113356	0.491	0.308919
0.0258823	0.600855	0.22123		0.0636979	0.216943	0.663654		0.0378156	0.206	0.686133
0.158363	0.0471448	1.32657		0.212708	0.0136409	1.86516		0.0543448	0.592	0.227678
-0.261748	0.0011909	2.92413		-0.163897	0.0153618	1.81356		0.0978506	0.236	0.627088
-0.0490257	0.850423	0.0703649		-0.335931	0.21873	0.660091		-0.286905	0.411	0.386158
0.257366	0.00399026	2.399		0.0503836	0.456935	0.340145		-0.206982	0.136	0.866461
-0.0460195	0.777135	0.109504		-0.0655419	0.687647	0.162634		-0.0195224	0.848	0.0716041
-0.177637	0.0212365	1.67292		-0.092663	0.174418	0.758408		0.0849741	0.392	0.406714
0.0930956	0.236177	0.626763		0.162769	0.0554956	1.25574		0.0696732	0.41	0.387216
-0.838105	0.000129276	3.88848		-0.263547	0.0629749	1.20083		0.574558	0.0463	1.33442
-0.265409	0.0151867	1.81854		-0.125948	0.182376	0.739031		0.139461	0.314	0.50307
0.191953	0.0280394	1.55223		0.105692	0.178655	0.747984		-0.086261	0.43	0.366532
0.546203	0.00815592	2.08853		-0.0786562	0.628457	0.201724		-0.624859	0.096	1.01773
0.1703	0.164063	0.78499		0.146503	0.224018	0.649718		-0.0237967	0.854	0.0685421
0.200483	0.0895872	1.04775		0.212652	0.074721	1.12656		0.0121681	0.94	0.0268721
0.159091	0.25633	0.591201		0.0146844	0.912942	0.0395569		-0.144407	0.42	0.376751
-0.492104	0.00240407	2.61905		-0.450506	0.00398367	2.39972		0.0415973	0.798	0.0979971
-0.359397	0.000559727	3.25202		-0.204358	0.0138197	1.8595		0.155039	0.208	0.681937
0.0364209	0.702948	0.153077		0.144028	0.15662	0.805154		0.107607	0.32	0.49485
-0.337348	0.0025195	2.59869		0.0448403	0.580937	0.235871		0.382188	0.00704	2.15243
-0.124722	0.00808428	2.09236		-0.139929	0.00437965	2.35856		-0.0152073	0.477	0.321482
-0.10699	0.407888	0.389459		-0.0192099	0.879271	0.0558772		0.0877797	0.442	0.354578
-0.202279	0.00522089	2.28226		-0.16191	0.0159823	1.79636		0.0403692	0.612	0.213249
-0.0963785	0.135429	0.868288		0.0896279	0.161159	0.792746		0.186006	0.0826	1.08302
-0.686503	0.000391263	3.40753		-0.447084	0.00525741	2.27923		0.239418	0.21	0.677781
0.147142	0.0437475	1.35905		0.153857	0.0368999	1.43298		0.00671537	0.925	0.0338583
0.152468	0.305338	0.51522		0.0379446	0.792109	0.101215		-0.114523	0.553	0.257275
-0.54115	0.00144859	2.83905		-0.323363	0.0219035	1.65949		0.217787	0.269	0.570248
0.896928	0.000148552	3.82812		0.882472	0.000166177	3.77943		-0.0144559	0.935	0.0291884
0.154016	0.126606	0.897545		0.133571	0.177508	0.750781		-0.0204458	0.878	0.0565055
-0.00660658	0.87811	0.0564512		0.0779111	0.0988099	1.0052		0.0845176	0.178	0.74958
0.46606	0.0147426	1.83143		0.000866752	0.995546	0.00193859		-0.465193	0.0889	1.0511
0.289046	0.0197365	1.70473		0.0046425	0.963928	0.0159555		-0.284404	0.13	0.886057
0.330148	0.014969	1.82481		0.0709391	0.52585	0.279138		-0.259209	0.0014	2.85387
-0.317469	0.00332831	2.47778		-0.290736	0.0054172	2.26623		0.0267332	0.786	0.104577
-0.277369	0.00390257	2.40865		-0.188139	0.0262877	1.58025		0.0892299	0.406	0.391474
-0.313496	0.0050726	2.29477		-0.340477	0.00320307	2.49443		-0.0269809	0.813	0.0899095
0.18929	0.159978	0.795941		0.11847	0.360709	0.442843		-0.0708196	0.6	0.221849
0.102524	0.555068	0.255654		0.266566	0.147958	0.82986		0.164042	0.357	0.447332
-0.508264	0.00372773	2.42856		-0.418149	0.0104622	1.98038		0.0901149	0.632	0.199283
-0.32223	0.00478493	2.32012		-0.171224	0.0741649	1.1298		0.151006	0.247	0.607303
-0.0962579	0.0153775	1.81311		-0.0208086	0.525734	0.279234		0.0754492	0.0837	1.07727
0.188891	0.068961	1.1614		0.180089	0.080274	1.09543		-0.00880109	0.938	0.0277972
0.144751	0.380777	0.419329		0.163398	0.325687	0.487199		0.0186466	0.938	0.0277972
0.124015	0.0834471	1.07859		0.178497	0.0216318	1.66491		0.0544818	0.586	0.232102
-0.389911	0.0140001	1.85387		-0.314002	0.035741	1.44683		0.0759095	0.656	0.183096
0.226842	0.0142318	1.84674		0.0873413	0.26401	0.578379		-0.1395	0.0203	1.6925
0.175772	0.350183	0.455705		0.119835	0.517854	0.285793		-0.0559365	0.721	0.142065
-0.341648	0.00194817	2.71037		-0.348944	0.00171642	2.76538		-0.00729618	0.945	0.0245682
-0.216367	0.0109839	1.95924		-0.082892	0.242731	0.614874		0.133475	0.253	0.596879
0.475983	0.0105752	1.97571		0.291591	0.076561	1.11599		-0.184392	0.289	0.539102
0.116546	0.338229	0.470789		0.166974	0.182615	0.738463		0.0504274	0.753	0.123205
-0.0676538	0.429593	0.366943		0.0313842	0.709619	0.148975		0.0990379	0.411	0.386158
0.0827171	0.360452	0.443152		0.358088	0.00299971	2.52292		0.27537	0.094	1.02687
0.256609	0.0180689	1.74307		0.0268523	0.764457	0.116647		-0.229757	0.11	0.958607
0.171056	0.140873	0.851172		-0.0499701	0.645866	0.189857		-0.221026	0.0447	1.34969
0.239973	0.0578779	1.23749		0.267341	0.0390414	1.40847		0.0273676	0.802	0.0958256
-0.503749	0.00894234	2.04855		-0.276125	0.0968102	1.01408		0.227624	0.334	0.476254
-0.377165	0.00371167	2.43043		-0.125401	0.215577	0.666397		0.251765	0.115	0.939302
-0.0497359	0.540394	0.267289		0.231757	0.0176069	1.75432		0.281493	0.0564	1.24872
-0.518489	0.000646247	3.1896		-0.226712	0.0458831	1.33835		0.291777	0.0858	1.06651
-0.380503	0.000162896	3.78809		-0.355799	0.000257562	3.58912		0.0247035	0.78	0.107905
-0.490524	0.000166915	3.7775		-0.320855	0.00252443	2.59784		0.169669	0.181	0.742321
-0.127809	0.0209264	1.6793		-0.0596983	0.217327	0.662887		0.0681103	0.325	0.488117
-0.398106	0.00216791	2.66396		-0.171455	0.0922164	1.03519		0.226651	0.159	0.798603
-0.532973	0.0017866	2.74797		-0.339287	0.0192979	1.71449		0.193685	0.31	0.508638
-0.215968	0.031048	1.50797		0.082811	0.345941	0.460997		0.298779	0.0469	1.32883
-0.301548	0.00882188	2.05444		-0.237575	0.0266446	1.57439		0.0639728	0.614	0.211832
