# Supplementary material for: Repression of apelin Furin cleavage sites provides antimetastatic strategy in colorectal cancer
Source: EMBO Mol Med. 2025 Feb 17;17(3):504–34. doi: 10.1038/s44321-025-00196-5 (PMC11904221; doi:10.1038/s44321-025-00196-5)
Supplement: Supplementary file 7 — Source data Fig. 4 [file 44321_2025_196_MOESM7_ESM.zip › MM-2024-19448_SourceDataForFig 4/MM-2024-19448_SourceDataForFig 4C.xlsx]

## Sheet: Sheet1
Test compound	[C] competitor (nM)	% Binding					Test compound	[C] competitor (nM)	% Binding
		1st	2nd	Mean					1st	2nd	Mean
APLN	100	-0.93	-0.35	-0.64			APLN-DM	100	-1.81	-4.81	-3.31
	10	15.25	14.66	14.95				10	0.16	2.65	1.41
	3	33.77	27.40	30.58				2	22.28	16.42	19.35
	1	63.93	62.76	63.35				1	36.99	39.63	38.31
	0.3	81.43	80.99	81.21				0.5	43.29	58.37	50.83
	0.1	105.45	107.64	106.54				0.1	80.85	102.30	91.57
	0.03	114.74	117.53	116.13				0.05	88.61	107.20	97.90
	0.01	123.31	111.67	117.49				0.01	99.37	123.16	111.27
	0.001	115.18	114.38	114.78
	0.0001	113.28	105.15	109.22
