# Supplementary material for: Repression of apelin Furin cleavage sites provides antimetastatic strategy in colorectal cancer
Source: EMBO Mol Med. 2025 Feb 17;17(3):504–34. doi: 10.1038/s44321-025-00196-5 (PMC11904221; doi:10.1038/s44321-025-00196-5)
Supplement: Supplementary file 7 — Source data Fig. 4 [file 44321_2025_196_MOESM7_ESM.zip › MM-2024-19448_SourceDataForFig 4/MM-2024-19448_SourceDataForFig 4D.xlsx]

## Sheet: Sheet1
Apelin 13	Apelin-dm	Apelin-dm /Elabela
101	26	54
101	26	54
125	29	62
