# Supplementary material for: Repression of apelin Furin cleavage sites provides antimetastatic strategy in colorectal cancer
Source: EMBO Mol Med. 2025 Feb 17;17(3):504–34. doi: 10.1038/s44321-025-00196-5 (PMC11904221; doi:10.1038/s44321-025-00196-5)
Supplement: Supplementary file 7 — Source data Fig. 4 [file 44321_2025_196_MOESM7_ESM.zip › MM-2024-19448_SourceDataForFig 4/MM-2024-19448_SourceDataForFig 4H.xlsx]

## Sheet: Sheet1
PTK
APLN 13 vs C				APLN DM vs C				Apelin DM vs Apelin 13	APLN
log2 fold change	p-value	(-)log10 pvalue		log2 fold change	p-value	(-)log10 pvalue		log2 fold change	p-value	(-)log10 pvalue
0.207034	0.150631	0.822086		0.144109	0.300738	0.521812		-0.062925	0.654	0.184422
-0.248094	0.0992651	1.0032		-0.165604	0.248551	0.604584		0.0824904	0.669	0.174574
-0.417122	0.0132714	1.87708		0.0997213	0.470794	0.327169		0.516843	0.0335	1.47496
-0.293717	0.108609	0.964132		-0.155954	0.365763	0.436801		0.137763	0.54	0.267606
0.144097	0.225799	0.646277		-0.0389549	0.731925	0.135534		-0.183052	0.212	0.673664
0.277653	0.343518	0.46405		0.183905	0.523634	0.280972		-0.0937477	0.746	0.127261
-0.0743832	0.767762	0.114773		-0.0692854	0.783186	0.106135		0.00509784	0.978	0.00966115
-0.128292	0.3308	0.480435		-0.0421818	0.742316	0.129411		0.0861104	0.478	0.320572
-0.058951	0.581927	0.235132		0.0284911	0.788597	0.103145		0.0874422	0.283	0.548214
-0.333302	0.335848	0.473858		-0.124769	0.711492	0.14783		0.208533	0.592	0.227678
0.225986	0.149909	0.824173		0.175766	0.250565	0.60108		-0.0502196	0.771	0.112946
-0.0835924	0.551199	0.258692		-0.0840113	0.549251	0.260229		-0.000418934	0.998	0.000869459
-0.143626	0.151592	0.819324		0.143697	0.151414	0.819833		0.287323	0.0655	1.18376
0.216414	0.10583	0.975392		0.0745946	0.54737	0.261719		-0.14182	0.235	0.628932
0.0504157	0.732094	0.135433		0.185819	0.227605	0.642818		0.135403	0.512	0.29073
0.317025	0.032496	1.48817		-0.0433994	0.732836	0.134993		-0.360424	0.123	0.910095
0.0729144	0.640687	0.193354		-0.275499	0.104242	0.981958		-0.348413	0.102	0.9914
0.329156	0.283916	0.54681		-0.022124	0.94036	0.0267057		-0.35128	0.384	0.415669
-0.332369	0.309739	0.509004		-0.240258	0.45565	0.341369		0.0921104	0.824	0.0840728
-0.038903	0.780447	0.107656		-0.127756	0.371478	0.430067		-0.0888526	0.507	0.294992
-0.237832	0.0189301	1.72285		0.065539	0.442418	0.354167		0.303371	0.0465	1.33255
-0.0271375	0.673697	0.171536		-0.0925309	0.174582	0.758001		-0.0653934	0.171	0.767004
0.4428	7.68437e-06	5.11439		0.116454	0.0285742	1.54403		-0.326346	0.0046	2.33724
0.528835	7.51385e-07	6.12414		0.174547	0.00189622	2.72211		-0.354288	0.0144	1.84164
0.41022	0.0189705	1.72192		0.178198	0.238698	0.622151		-0.232022	0.21	0.677781
-0.132215	0.210752	0.676229		0.0824951	0.42061	0.37612		0.21471	0.0813	1.08991
-0.110372	0.738441	0.131684		-0.0404043	0.902402	0.0445998		0.069968	0.861	0.0649968
0.0795684	0.648945	0.187792		0.123022	0.48558	0.313739		0.0434534	0.832	0.0798767
-0.268078	0.00187271	2.72753		-0.149466	0.0348617	1.45765		0.118612	0.0503	1.29843
-0.0845911	0.622213	0.206061		-0.269363	0.141401	0.849549		-0.184772	0.409	0.388277
-0.306092	0.0427854	1.3687		0.00367044	0.977692	0.00979807		0.309763	0.0518	1.28567
0.0493222	0.674578	0.170968		-0.102664	0.390962	0.407865		-0.151986	0.243	0.614394
0.191444	0.20219	0.69424		-0.0158474	0.911277	0.0403496		-0.207291	0.332	0.478862
-0.019791	0.883903	0.0535956		0.160014	0.257614	0.58903		0.179805	0.25	0.60206
-0.027062	0.882666	0.0542037		-0.387084	0.0609116	1.2153		-0.360022	0.268	0.571865
0.0349895	0.607846	0.216206		-0.022078	0.744818	0.12795		-0.0570674	0.361	0.442493
0.369766	0.00271882	2.56562		0.154754	0.111634	0.952205		-0.215012	0.0533	1.27327
0.406058	2.09144e-05	4.67955		0.0842736	0.103466	0.9852		-0.321784	0.00489	2.31069
0.112527	0.523276	0.28127		0.00746543	0.965767	0.0151279		-0.105062	0.613	0.21254
0.0821135	0.789423	0.10269		0.0111764	0.970937	0.012809		-0.0709371	0.872	0.0594835
0.619195	0.00531055	2.27486		0.239789	0.180348	0.743889		-0.379406	0.167	0.777284
0.392321	0.0227335	1.64333		0.270787	0.0881193	1.05493		-0.121534	0.325	0.488117
-0.312685	0.101266	0.994536		-0.18092	0.315331	0.501233		0.131765	0.452	0.344862
0.298718	0.0438016	1.35851		0.104459	0.427397	0.369169		-0.194259	0.355	0.449772
0.170112	0.268556	0.570965		0.161441	0.291877	0.5348		-0.00867074	0.956	0.0195421
-0.196133	0.283652	0.547214		-0.254297	0.174541	0.758102		-0.0581636	0.737	0.132533
0.320244	0.0464027	1.33346		0.0663659	0.63878	0.194649		-0.253878	0.215	0.667562
0.0710365	0.444267	0.352356		0.0801656	0.390373	0.40852		0.00912915	0.934	0.0296531
-0.3798	0.00271624	2.56603		-0.18118	0.0759099	1.1197		0.19862	0.106	0.974694
0.320922	0.119288	0.923405		-0.00118755	0.995008	0.00217325		-0.322109	0.275	0.560667
0.418353	0.00186223	2.72997		0.0773857	0.423946	0.372689		-0.340967	0.0519	1.28483
-0.0562501	0.753654	0.122828		0.221966	0.235835	0.627391		0.278216	0.214	0.669586
-0.164702	0.427842	0.368717		-0.054091	0.790808	0.101929		0.110611	0.694	0.158641
-0.102457	0.499131	0.301786		-0.130613	0.393209	0.405377		-0.0281559	0.87	0.0604807
0.375239	0.0016912	2.7718		0.0946274	0.276729	0.557945		-0.280612	0.0323	1.4908
-0.304405	0.137839	0.860629		-0.445845	0.042202	1.37467		-0.14144	0.509	0.293282
-0.376419	0.00105495	2.97677		-0.0806236	0.31559	0.500877		0.295795	0.0451	1.34582
0.417503	0.00011898	3.92452		0.10031	0.133732	0.873763		-0.317193	0.0159	1.7986
-0.134664	0.601602	0.220691		-0.232787	0.374966	0.426008		-0.0981226	0.731	0.136083
-0.131928	0.0823409	1.08438		0.0779497	0.274478	0.561492		0.209878	0.0826	1.08302
0.145582	0.226072	0.645754		0.0398948	0.728597	0.137513		-0.105687	0.505	0.296709
0.208894	0.112113	0.950344		0.097131	0.430648	0.365878		-0.111763	0.267	0.573489
0.050228	0.503971	0.297594		-0.108915	0.167704	0.775457		-0.159143	0.162	0.790485
-0.248268	0.00842875	2.07424		-0.0591496	0.432214	0.364301		0.189118	0.126	0.899629
0.281358	0.258506	0.587529		0.129724	0.590271	0.228948		-0.151634	0.637	0.195861
0.328835	0.0041085	2.38632		0.0434853	0.613662	0.212071		-0.28535	0.0254	1.59517
-0.415193	0.0348712	1.45753		-0.404953	0.0384418	1.4152		0.01024	0.951	0.0218195
0.184152	0.384137	0.415514		0.194905	0.358375	0.445662		0.0107527	0.848	0.0716041
-0.13095	0.0766091	1.11572		0.0781813	0.25965	0.585612		0.209132	0.0851	1.07007
0.491071	0.0171077	1.76681		0.415778	0.0347725	1.45876		-0.0752927	0.622	0.20621
0.315628	0.15498	0.809725		0.0234831	0.909871	0.0410201		-0.292145	0.393	0.405607
-0.417902	0.0183086	1.73734		-0.36125	0.0339786	1.46879		0.0566514	0.741	0.130182
-0.187594	0.370867	0.430782		0.136241	0.510601	0.291918		0.323835	0.317	0.498941
0.175083	0.327653	0.484586		0.395713	0.0462301	1.33508		0.22063	0.269	0.570248
-0.115955	0.316847	0.499151		-0.142069	0.227185	0.64362		-0.0261141	0.867	0.0619809
0.365068	0.14375	0.842394		0.126632	0.589407	0.229585		-0.238437	0.239	0.621602
-0.5292	0.00828087	2.08192		-0.0938443	0.553957	0.256524		0.435356	0.0732	1.13549
-0.218649	0.177294	0.751306		-0.146778	0.349735	0.456261		0.071871	0.732	0.135489
-0.0113879	0.946861	0.023714		-0.000274002	0.99872	0.000556128		0.0111139	0.928	0.032452
-0.292485	0.048549	1.31382		-0.125159	0.348943	0.457246		0.167325	0.189	0.723538
-0.185402	0.152412	0.81698		-0.0116472	0.923302	0.0346563		0.173755	0.291	0.536107
0.0982582	0.481776	0.317155		0.300003	0.0543692	1.26465		0.201745	0.34	0.468521
0.365289	0.0646193	1.18964		0.208083	0.257236	0.589668		-0.157206	0.468	0.329754
-0.428299	0.0276562	1.55821		-0.360785	0.0534862	1.27176		0.0675138	0.693	0.159267
-0.118054	0.461924	0.33543		0.216475	0.194261	0.711613		0.334529	0.15	0.823909
-0.118382	0.43421	0.3623		-0.175894	0.256052	0.591672		-0.0575118	0.723	0.140862
0.30343	5.06909e-05	4.29507		0.14851	0.0049821	2.30259		-0.15492	0.00584	2.23359
0.112185	0.00605765	2.2177		-0.0817242	0.0273223	1.56348		-0.193909	0.0039	2.40894
-0.0364188	0.659487	0.180793		0.06476	0.439466	0.357075		0.101179	0.277	0.55752
-0.363939	0.01667	1.77807		-0.223421	0.101276	0.994494		0.140518	0.238	0.623423
-0.00530056	0.915109	0.0385269		-0.0343293	0.496408	0.304161		-0.0290287	0.5	0.30103
0.37636	0.0048021	2.31857		0.121509	0.247828	0.605849		-0.254851	0.0623	1.20551
0.393108	0.000169106	3.77184		0.0354835	0.567724	0.245863		-0.357625	0.00984	2.007
0.380016	0.000135245	3.86888		0.13317	0.0438943	1.35759		-0.246846	0.027	1.56864
-0.219197	0.17326	0.761301		-0.171149	0.276685	0.558015		0.0480476	0.756	0.121478
0.258002	0.0649486	1.18743		0.0673854	0.591798	0.227826		-0.190617	0.153	0.815309
-0.0759518	0.265272	0.576309		-0.0348235	0.597866	0.223396		0.0411283	0.482	0.316953
-0.0817942	0.649347	0.187523		-0.0582047	0.745464	0.127574		0.0235895	0.916	0.0381045
-0.11888	0.397074	0.401129		0.115429	0.410307	0.386891		0.234309	0.267	0.573489
0.40603	0.014457	1.83992		0.144942	0.299246	0.523971		-0.261088	0.0849	1.07109
0.227193	0.0021873	2.66009		0.0451442	0.404048	0.393567		-0.182049	0.0243	1.61439
0.207367	0.00457604	2.33951		0.0222334	0.687205	0.162914		-0.185134	0.0386	1.41341
0.0270689	0.865316	0.0628251		-0.371989	0.0427132	1.36944		-0.399058	0.0431	1.36552
-0.472578	0.00540988	2.26681		-0.161178	0.233668	0.631401		0.3114	0.175	0.756962
0.454105	0.0551918	1.25813		0.0213375	0.918668	0.0368412		-0.432767	0.212	0.673664
-0.105887	0.359927	0.443785		-0.0892717	0.43664	0.359877		0.0166149	0.898	0.0467237
-0.121395	0.371349	0.430217		-0.0943971	0.482513	0.316491		0.0269976	0.876	0.0574959
-0.0878444	0.733734	0.134462		0.172152	0.509495	0.29286		0.259997	0.493	0.307153
0.0417752	0.536487	0.270441		0.0409686	0.544192	0.264248		-0.000806586	0.99	0.00436481
0.254757	0.17246	0.763311		0.0327536	0.852056	0.0695318		-0.222003	0.347	0.459671
0.424985	8.57328e-05	4.06685		0.174823	0.0172361	1.76356		-0.250161	0.0301	1.52143
0.301267	0.012511	1.90271		0.0427356	0.661415	0.179526		-0.258531	0.0411	1.38616
-0.0783048	0.580119	0.236483		-0.182323	0.216327	0.664889		-0.104018	0.563	0.249492
0.306865	0.00542826	2.26534		-0.0539992	0.525206	0.27967		-0.360864	0.00287	2.54212
-0.422618	0.000338084	3.47098		-0.225744	0.0129256	1.88855		0.196874	0.066	1.18046
0.0870063	0.142291	0.846822		-0.0190363	0.730993	0.136087		-0.106043	0.168	0.774691
0.0729213	0.671534	0.172932		-0.0111638	0.947939	0.0232195		-0.0840851	0.726	0.139063
-0.358272	0.0274652	1.56122		-0.0295884	0.829712	0.0810725		0.328684	0.165	0.782516
-0.413479	0.00950124	2.02222		-0.0967382	0.450594	0.346215		0.316741	0.129	0.88941
-0.0727482	0.708496	0.149663		0.130968	0.505189	0.296546		0.203717	0.445	0.35164
-0.409972	0.00700946	2.15432		-0.0188407	0.872794	0.0590881		0.391132	0.0164	1.78516
0.118857	0.613152	0.212432		-0.0755066	0.746854	0.126765		-0.194363	0.548	0.261219
-0.0697184	0.728726	0.137436		0.0267591	0.893746	0.0487859		0.0964775	0.742	0.129596
-0.211888	0.0628844	1.20146		-0.244985	0.0371575	1.42995		-0.0330967	0.79	0.102373
-0.327522	0.0478579	1.32005		-0.151511	0.311738	0.50621		0.176012	0.393	0.405607
-0.296918	0.00575201	2.24018		0.072928	0.385848	0.413584		0.369846	0.0105	1.97881
0.35157	0.000146068	3.83545		0.0732711	0.197538	0.70435		-0.278298	0.0135	1.86967
0.0574979	0.595836	0.224874		0.0640791	0.55532	0.255457		0.0065812	0.963	0.0163737
-0.586492	0.000613568	3.21214		-0.234305	0.0613753	1.21201		0.352186	0.0982	1.00789
-0.368622	0.00150151	2.82347		-0.110095	0.196267	0.707154		0.258527	0.0563	1.24949
0.386664	0.0109003	1.96256		0.0199199	0.869325	0.0608177		-0.366744	0.0666	1.17653
-0.0596484	0.230964	0.636455		-0.0219665	0.645821	0.189888		0.037682	0.342	0.465974
-0.149588	0.250715	0.60082		-0.108594	0.394938	0.403472		0.0409939	0.774	0.111259
0.0759221	0.6413	0.192939		0.13063	0.429061	0.367481		0.0547078	0.715	0.145694
