# Supplementary material for: Repression of apelin Furin cleavage sites provides antimetastatic strategy in colorectal cancer
Source: EMBO Mol Med. 2025 Feb 17;17(3):504–34. doi: 10.1038/s44321-025-00196-5 (PMC11904221; doi:10.1038/s44321-025-00196-5)
Supplement: Supplementary file 8 — Source data Fig. 5 [file 44321_2025_196_MOESM8_ESM.zip › MM-2024-19448_SourceDataForFig 5/MM-2024-19448_SourceDataForFig 5/MM-2024-19448_SourceDataForFig 5B.xlsx]

## Sheet: Sheet1
	CONTROL	APLN DM Peptide
0	0	0
7	67.55	56.68
9	67.55	56.68
11	149.6	126.61
14	435.5	303.57
16	827	429.63
18	994.86	587.02
