# Supplementary material for: Repression of apelin Furin cleavage sites provides antimetastatic strategy in colorectal cancer
Source: EMBO Mol Med. 2025 Feb 17;17(3):504–34. doi: 10.1038/s44321-025-00196-5 (PMC11904221; doi:10.1038/s44321-025-00196-5)
Supplement: Supplementary file 8 — Source data Fig. 5 [file 44321_2025_196_MOESM8_ESM.zip › MM-2024-19448_SourceDataForFig 5/MM-2024-19448_SourceDataForFig 5/MM-2024-19448_SourceDataForFig5C.xlsx]

## Sheet: Figure 1I
KI-67	APLN		KI-67	APLNR		Furin		KI-67
11	13		11	20		11		11
23	32		23	25		25		23
11	23		13	33		25		11
26	33		26	23		33		26
28	36		28	48		20		28
27	45		27	23		44		27
16	26		16	53		42		16
19	26		19	36		20		19
12	33		19	29		33		19
23	45		23	36		11		23
35	36		35	56		10		35
22	33		22	44		22		22
39	32		39	23		11		39
29	33		29	33		33		29
10	26		10	20		10		10
11	33		11	10		13		11
55	33		55	62		33		55
12	18		12	45		26		12
45	66		45	44		20		45
33	56		33	23		44		33
29	10		29	39		44		29
10	25		10	22		52		60
44	55		44	65		33		44
42	52		42	36		23		42
11	60		11	15		20		11
25	44		25	19		10		25
12	33		12	33		10		12
26	66		26	51		33		26
36	44		36	33		23		36
19	22		19	25		23		19
44	56		44	69		32		44
23	29		23	45		28		23
55	66		55	66		55		55
20	30		20	29		23		20
49	56		49	66		44		49
56	66		12	36		12		12
33	11		33	45		34		33
23	10		23	10		25		23
12	33		12	60		13		12

## Sheet: 1J
KI-67	APLN		KI-67	APLNR		KI-67	FURIN
5	11		5	11		5	10
6	3		6	33		6	29
52	23		52	52		52	44
33	23		33	36		33	20
11	22		11	25		11	20
36	11		36	25		36	33
8	20		8	12		8	9
9	26		9	19		9	12
4	12		4	25		4	20
13	23		13	55		13	33
33	12		33	20		33	11
15	3		15	22		15	33
25	22		25	33		25	15
3	44		3	23		3	10
6	16		6	10		6	22
12	22		12	9		12	33
58	25		58	12		58	44
45	45		45	22		45	45
23	25		23	3		23	22
66	77		66	55		66	50
75	36		75	45		75	30
86	22		86	56		86	30
65	56		65	56		65	78
34	25		34	33		34	45
66	33		66	56		66	36
42	44		42	47		42	56
85	45		85	39		85	55
45	66		45	20		45	78
62	36		62	45		62	66
39	75		39	36		39	44
44	23		44	53		44	20
52	55		52	20		52	89
65	54		65	33		65	46
12	25		12	11		12	36
45	33		45	33		45	11
36	23		36	45		36	49
75	52		75	22		75	36
44	33		44	38		44	81
72	23		72	27		72	55

## Sheet: 1K
n Colon	CRC	mCRC
0.000115	0.000836	0.000712
0.000791	0.00106	0.000387
0.000208	0.000752	0.000372
0.000444	0.00093	0.00045
0.000266	0.000893	0.003
9.03e-05	0.00117	0.00131
0.000386	6.93e-05	0.00517
0.000101	0.00227	0.000885
0.000626	0.000485	0.0014
0.000249		0.00157
0.000394	0.000224	0.000102
5.26e-05	0.000194	0.000924
0.000314	0.000437	0.0011
0.000317		0.000213
2.44e-05	0.000448	0.00217
4.91e-05	0.00071	0.00164
7.67e-05	0.000923	0.00215
0.000236	0.0041	0.00495
0.000155	0.000133	0.0014
0.000104	0.00068	0.000329
0.000211	0.00172	0.000765
0.000423	0.000123
9.67e-05
6.67e-05	0.00149
2.51e-05	0.00376
0.000158	0.00617
3.11e-05	0.00173
8.89e-05	0.00216
0.000131	0.00105
0.000226
3.4e-05
8.73e-06	0.00307
9.33e-05	0.00327
0.000151	0.000713
0.000354	0.000925
7.15e-05	0.00667
4.93e-05	0.000224
0.000207	0.000143
0.000655	0.000214
0.000296	0.00179
0.000277	0.00318
	0.00365
0.000277	0.000121
5.22e-06	0.00043
0.000199	0.000338
0.000122	0.000555
4.18e-05	0.000685
8.77e-05	0.00014
9.5e-05	0.000821
9.32e-05	5.16e-05
	5.45e-05

## Sheet: 1L
	n Colon	CRC	mCRC
	0.00855	0.0015	0.0117
	0.00183	0.000901	0.0128
	0.00483		0.00107
	0.00964		0.00776
	0.00826	0.000833	0.00139
	0.00737		0.00396
	0.00647		0.00439
	0.00229		0.00151
	0.00511	0.00581	0.00369
	0.0127		0.0225
	0.00754		0.0203
	0.0119		0.0763
	0.0138		0.0255
	0.00196	0.0115	0.00545
			0.00157
		0.00205	0.00424
	0.00046
	0.00158	0.0075
			0.000592
	0.00159
	0.0022
		0.00409	0.0267
	0.00314
			0.0168
	0.00213	0.00161
			0.00437
		0.00119	0.00499
			0.00532
	0.00248
	0.00466
			0.0697
	0.00528	0.00719
	0.00195	0.00844
	0.000565	0.00402
	0.00325	0.00639
	0.00191	0.00192
	0.00239	0.000421
	0.0048	0.00273
	0.00138	0.00395
	0.0015	0.0103
	0.00471	0.00178
	0.0071	0.000867
	0.00287	0.000634
	0.00381	0.00889
	0.00201	0.0277
	0.00374	0.0225
		0.00122
	0.00343
	0.000833
	0.00303

## Sheet: 1M
n Colon	CRC	mCRC
0.411		0.0639
0.033		0.456
0.595		0.0423
		0.219
		0.0949
0.538		0.116
0.422		0.083
0.125		0.0463
0.444		0.0721
0.325		0.508
0.0322		0.761
0.0713		1.08
0.144	0.027	0.301
0.03
		0.0109
		0.0175
	0.0342	0.0132
0.088	0.0303
0.0732
		0.0263
0.00834	0.00349
0.00889
	0.256	0.121
0.224
		0.0227
		0.0543
0.14
		0.316
	0.124	0.327
0.0596
		0.0368
		0.321
		0.158
		0.269
		0.68
		0.761
		1.08
		0.196
		0.301
	0.0121
0.0204	0.0221
0.0171	0.00731
0.0132	0.00645
0.00691	0.0259
0.0179	0.0508
0.0827	0.041
0.0391
0.0626
0.0635
0.0311
0.0828	0.0495
0.0588
0.105
0.0676	0.0197
0.071
0.121	0.0764
0.232
0.309
0.0234
0.0131
0.0147
0.0191
0.0287	0.0238
0.0108	0.0176
0.0298
0.0119
	0.0398
	0.0458
	0.0893
	0.0151
	0.123
	0.0782
	0.0808
	0.0615
	0.023
	0.08
	0.0854
	0.0556
	0.188

## Sheet: 2C
	control	APLN	APLN DM
7	38.75	39.12	40.02
8	60.45	180.48	56.9
11	142	571	136
13	583.25	974.2	275.24
15	887.52	1295.1	505.92
18	1263.6	2221	831
20	2040.04	2868	1086

## Sheet: 2D
	control	APLN DM
0	0	0
9	85.62	45.13
12	189.33	20.38
14	206.57	32
16	392.67	45
19	540.23	135
21	829.64	160

## Sheet: 2E
Control	APLN DM
0	0
34.4	26
49	37
129	98
413	260
737	452
998	623

## Sheet: 2I
Control	apln	aplndm
99	178	56
100	167	32
112	190	67
123	188	52
88	189	45
102	189	61
109	167	63
121	231	54
111	198	75
126	178	86

## Sheet: 2J
Control	apln	aplndm
123	123	44
100	234	34
87	198	67
89	223	78
99	197	99
112	145	23
111	123	87
108	222	100
87	296	56
99	201	23

[truncated: 37 more sheets: 3D, 3F, 3H, 3J, 3K, 3N, 3O, 3P, 3Q, 3S, 4E , 4F, 4G, 4H, 4I, 4J, 4K, 5B, 5C, 5G …]
