# Supplementary material for: Repression of apelin Furin cleavage sites provides antimetastatic strategy in colorectal cancer
Source: EMBO Mol Med. 2025 Feb 17;17(3):504–34. doi: 10.1038/s44321-025-00196-5 (PMC11904221; doi:10.1038/s44321-025-00196-5)
Supplement: Supplementary file 8 — Source data Fig. 5 [file 44321_2025_196_MOESM8_ESM.zip › MM-2024-19448_SourceDataForFig 5/MM-2024-19448_SourceDataForFig 5/MM-2024-19448_SourceDataForFig5M.xlsx]

## Sheet: Sheet1
Control	APLN DM
10	15
7	17
3	15
9	10
6	9
5	10
4	11
3	9
4	8
3	7
