# Supplementary material for: Repression of apelin Furin cleavage sites provides antimetastatic strategy in colorectal cancer
Source: EMBO Mol Med. 2025 Feb 17;17(3):504–34. doi: 10.1038/s44321-025-00196-5 (PMC11904221; doi:10.1038/s44321-025-00196-5)
Supplement: Supplementary file 9 — Source data Fig. 6 [file 44321_2025_196_MOESM9_ESM.zip]

Archive with 21 entries (19 files):
- MM-2024-19448_SourceDataForFig 6/MM-2024-19448_SourceDataForFig 6A.xlsx
- MM-2024-19448_SourceDataForFig 6/MM-2024-19448_SourceDataForFig 6B/
- MM-2024-19448_SourceDataForFig 6/MM-2024-19448_SourceDataForFig 6B/Slide1.TIF
- MM-2024-19448_SourceDataForFig 6/MM-2024-19448_SourceDataForFig 6B/Slide2.TIF
- MM-2024-19448_SourceDataForFig 6/MM-2024-19448_SourceDataForFig 6B/Slide3.TIF
- MM-2024-19448_SourceDataForFig 6/MM-2024-19448_SourceDataForFig 6B/Slide4.TIF
- MM-2024-19448_SourceDataForFig 6/MM-2024-19448_SourceDataForFig 6B/Slide5.TIF
- MM-2024-19448_SourceDataForFig 6/MM-2024-19448_SourceDataForFig 6B/Slide6.TIF
- MM-2024-19448_SourceDataForFig 6/MM-2024-19448_SourceDataForFig 6B/Slide7.TIF
- MM-2024-19448_SourceDataForFig 6/MM-2024-19448_SourceDataForFig 6B/Slide8.TIF
- MM-2024-19448_SourceDataForFig 6/MM-2024-19448_SourceDataForFig 6C.xlsx
- MM-2024-19448_SourceDataForFig 6/MM-2024-19448_SourceDataForFig 6F.xlsx
- MM-2024-19448_SourceDataForFig 6/MM-2024-19448_SourceDataForFig 6H.xlsx
- MM-2024-19448_SourceDataForFig 6/MM-2024-19448_SourceDataForFig 6I.xlsx
- MM-2024-19448_SourceDataForFig 6/MM-2024-19448_SourceDataForFig6D.xlsx
- MM-2024-19448_SourceDataForFig 6/MM-2024-19448_SourceDataForFig6E.xlsx
- MM-2024-19448_SourceDataForFig 6/MM-2024-19448_SourceDataForFig6J/
- MM-2024-19448_SourceDataForFig 6/MM-2024-19448_SourceDataForFig6J/Apln-dm.TIF
- MM-2024-19448_SourceDataForFig 6/MM-2024-19448_SourceDataForFig6J/Control Apln-dm.TIF
- MM-2024-19448_SourceDataForFig 6/MM-2024-19448_SourceDataForFig6J/Control MM54.TIF
- MM-2024-19448_SourceDataForFig 6/MM-2024-19448_SourceDataForFig6J/MM54.TIF
