# Supplementary material for: Repression of apelin Furin cleavage sites provides antimetastatic strategy in colorectal cancer
Source: EMBO Mol Med. 2025 Feb 17;17(3):504–34. doi: 10.1038/s44321-025-00196-5 (PMC11904221; doi:10.1038/s44321-025-00196-5)
Supplement: Supplementary file 9 — Source data Fig. 6 [file 44321_2025_196_MOESM9_ESM.zip › MM-2024-19448_SourceDataForFig 6/MM-2024-19448_SourceDataForFig 6A.xlsx]

## Sheet: Sheet1
0h	2h	4h	6h	8h
0.9	2.9	4.97	5.6	2.8
0.8	3.1	5	5.2	3.88
1	3.5	4.5	4.6	2.9
1.1	3.3	3.08		3.2
