# Supplementary material for: Repression of apelin Furin cleavage sites provides antimetastatic strategy in colorectal cancer
Source: EMBO Mol Med. 2025 Feb 17;17(3):504–34. doi: 10.1038/s44321-025-00196-5 (PMC11904221; doi:10.1038/s44321-025-00196-5)
Supplement: Supplementary file 9 — Source data Fig. 6 [file 44321_2025_196_MOESM9_ESM.zip › MM-2024-19448_SourceDataForFig 6/MM-2024-19448_SourceDataForFig 6C.xlsx]

## Sheet: Sheet1
0h	2h	4h	6h
1.2	8.73	4.7	2.88
0.9	7	5.5	4.16
0.89	6.8	6.3	2.9
1.1	8	3.9	4.2
1.3	9.2	4.8	3.8
1	7.6	5.3	2.9
