# Supplementary material for: Repression of apelin Furin cleavage sites provides antimetastatic strategy in colorectal cancer
Source: EMBO Mol Med. 2025 Feb 17;17(3):504–34. doi: 10.1038/s44321-025-00196-5 (PMC11904221; doi:10.1038/s44321-025-00196-5)
Supplement: Supplementary file 9 — Source data Fig. 6 [file 44321_2025_196_MOESM9_ESM.zip › MM-2024-19448_SourceDataForFig 6/MM-2024-19448_SourceDataForFig 6F.xlsx]

## Sheet: Sheet1
Control	APLN	MM54 [1µM]
0.937	1.5135	1.3736
1.067	2.8865	1.5246
1.175	2.7078	1.4295
0.851	4.7604	1.6933
