# Supplementary material for: Repression of apelin Furin cleavage sites provides antimetastatic strategy in colorectal cancer
Source: EMBO Mol Med. 2025 Feb 17;17(3):504–34. doi: 10.1038/s44321-025-00196-5 (PMC11904221; doi:10.1038/s44321-025-00196-5)
Supplement: Supplementary file 9 — Source data Fig. 6 [file 44321_2025_196_MOESM9_ESM.zip › MM-2024-19448_SourceDataForFig 6/MM-2024-19448_SourceDataForFig 6H.xlsx]

## Sheet: Sheet1
Saline	CT26	APLN-DM
0,88*	22,48*	25,26*
1,14*	21,87*	26,33*
1,05*	23,84*	11,44*
0,95*	23,89*	12,23*
