# Supplementary material for: Repression of apelin Furin cleavage sites provides antimetastatic strategy in colorectal cancer
Source: EMBO Mol Med. 2025 Feb 17;17(3):504–34. doi: 10.1038/s44321-025-00196-5 (PMC11904221; doi:10.1038/s44321-025-00196-5)
Supplement: Supplementary file 9 — Source data Fig. 6 [file 44321_2025_196_MOESM9_ESM.zip › MM-2024-19448_SourceDataForFig 6/MM-2024-19448_SourceDataForFig6E.xlsx]

## Sheet: Sheet1
Control	APLN	APLN-DM
1.2	3	1.8
0.9	4	1.9
0.89	4.3	2.1
1.1	2.8	1.1
1.3	4.2	1.4
1	3.9	2.8
